# Supplementary material for: Genome wide analysis and clinical correlation of chromosomal and transcriptional mutations in cancers of the biliary tract
Source: J Exp Clin Cancer Res. 2009 May 12;28(1):62. doi: 10.1186/1756-9966-28-62 (PMC2698861; doi:10.1186/1756-9966-28-62)
Supplement: Additional File 1 — Gene Expression Changes in Extrahepatic Cholangiocarcinoma. [file 1756-9966-28-62-S1.xls]

## Sheet: Sheet1
Supplemental Data Table 1. Complete list of significant alterations in gene expression between extrahepatic cholangiocarcinoma specimens and normal bile duct epithelium
Probe	FDR	Fold Change	Extrahepatic Cholangiocarcinoma	Normal Bile Duct	Gene Symbol	Gene Title	Chromosomal Location
209074_s_at	4.85694e-06	-19.41	16.17	313.95	TU3A	TU3A protein	chr3p21.1
38037_at	4.85694e-06	-9.45	17.9	169.07	HBEGF	heparin-binding EGF-like growth factor	chr5q23
206488_s_at	4.85694e-06	-12.93	11.62	150.24	CD36	CD36 antigen (collagen type I receptor, thrombospondin receptor)	chr7q11.2
40837_at	5.91007e-06	-6.07	29.73	180.35	TLE2	transducin-like enhancer of split 2 (E(sp1) homolog, Drosophila)	chr19p13.3
204134_at	8.27875e-06	-5.47	7.7	42.1	PDE2A	phosphodiesterase 2A, cGMP-stimulated	chr11q13.4
203821_at	9.36051e-06	-9.8	55.79	546.9	HBEGF	heparin-binding EGF-like growth factor	chr5q23
214696_at	1.5697e-05	-17.17	42.11	722.9	MGC14376	hypothetical protein MGC14376	chr17p13.3
209258_s_at	1.95221e-05	3.21	387.03	120.47	CSPG6	chondroitin sulfate proteoglycan 6 (bamacan)	chr10q25
210973_s_at	4.04296e-05	-2.9	29.1	84.54	FGFR1	fibroblast growth factor receptor 1 (fms-related tyrosine kinase 2, Pfeiffer syndrome)	chr8p11.2-p11.1
201539_s_at	4.04296e-05	-10.65	12.21	130.06	FHL1	four and a half LIM domains 1	chrXq26
207547_s_at	4.04296e-05	-4.84	6.02	29.14	TU3A	TU3A protein	chr3p21.1
220170_at	4.04296e-05	-9.14	7	63.95	FHL5	four and a half LIM domains 5	chr6q16.1-q16.3
219534_x_at	4.04296e-05	-8.21	30.2	247.98	CDKN1C	cyclin-dependent kinase inhibitor 1C (p57, Kip2)	chr11p15.5
203888_at	4.46348e-05	-5.55	65.29	362.43	THBD	thrombomodulin	chr20p12-cen
216894_x_at	5.58441e-05	-7.17	28.19	202.05	CDKN1C	cyclin-dependent kinase inhibitor 1C (p57, Kip2)	chr11p15.5
219682_s_at	5.80878e-05	-4.6	14.93	68.65	TBX3	T-box 3 (ulnar mammary syndrome)	chr12q24.1
207802_at	6.31791e-05	-170.03	21.79	3704.3	CRISP3	cysteine-rich secretory protein 3	chr6p12.3
205935_at	6.5433e-05	-11.44	23.64	270.51	FOXF1	forkhead box F1	chr16q24
202768_at	7.88944e-05	-49.36	67.31	3322.56	FOSB	FBJ murine osteosarcoma viral oncogene homolog B	chr19q13.32
206030_at	8.2973e-05	-8.51	5.23	44.45	ASPA	aspartoacylase (aminoacylase 2, Canavan disease)	chr17pter-p13
207978_s_at	8.2973e-05	-8.8	14.27	125.5	NR4A3	nuclear receptor subfamily 4, group A, member 3	chr9q22
203680_at	9.32392e-05	-4.99	10.87	54.23	PRKAR2B	protein kinase, cAMP-dependent, regulatory, type II, beta	chr7q22
219747_at	9.77607e-05	-12.26	5.08	62.29	FLJ23191	hypothetical protein FLJ23191	chr4q27
213895_at	9.97898e-05	-7.97	9.05	72.2	EMP1	epithelial membrane protein 1	chr12p12.3
206115_at	0.000101476	-14.83	36.59	542.79	EGR3	early growth response 3	chr8p23-p21
208313_s_at	0.000106584	-2.25	370.25	831.65	SF1	splicing factor 1	chr11q13
220266_s_at	0.000109583	-10.31	26.25	270.58	KLF4	Kruppel-like factor 4 (gut)	chr9q31
204234_s_at	0.000114688	4.51	213.53	47.34	ZNF195	zinc finger protein 195	chr11p15.5
202222_s_at	0.000133469	-23.7	6.86	162.6	DES	desmin	chr2q35
212793_at	0.000133469	-5.74	10.35	59.37	DAAM2	dishevelled associated activator of morphogenesis 2	chr6p21.2
204729_s_at	0.0001379	-2.8	4.3	12.05	STX1A	syntaxin 1A (brain)	chr7q11.23
209959_at	0.000139937	-25.12	23.35	586.46	NR4A3	nuclear receptor subfamily 4, group A, member 3	chr9q22
210298_x_at	0.000151736	-10.39	34.86	362.08	FHL1	four and a half LIM domains 1	chrXq26
204700_x_at	0.000151736	3.82	98.17	25.68	C1orf107	chromosome 1 open reading frame 107	chr1q32.2
213182_x_at	0.000151736	-7.11	25.25	179.63	CDKN1C	cyclin-dependent kinase inhibitor 1C (p57, Kip2)	chr11p15.5
218857_s_at	0.000153292	-11.06	31.05	343.42	ASRGL1	asparaginase like 1	chr11q12.3
206631_at	0.000165741	-2.8	8.78	24.56	PTGER2	prostaglandin E receptor 2 (subtype EP2), 53kDa	chr14q22
214505_s_at	0.000199196	-9.22	58.09	535.33	FHL1	four and a half LIM domains 1	chrXq26
209836_x_at	0.000199196	2.9	390.09	134.43	BOLA2	bolA-like 2 (E. coli)	chr16p11
208096_s_at	0.00021684	-9.66	16.65	160.82	COL21A1	collagen, type XXI, alpha 1 /// collagen, type XXI, alpha 1	chr6p12.3-p11.2
202340_x_at	0.00021684	-13.84	180.8	2501.45	NR4A1	nuclear receptor subfamily 4, group A, member 1	chr12q13
219500_at	0.000220797	-3.34	19.99	66.85	CLCF1	cardiotrophin-like cytokine factor 1	chr11q13.3
212326_at	0.000220797	-2.83	33.74	95.52	VPS13D	vacuolar protein sorting 13D (yeast)	chr1p36.22-p36.21
212529_at	0.000226865	2.5	54.66	21.83	FLJ30656	hypothetical protein FLJ30656	chr17q21.31
213236_at	0.000239369	-3.61	9.46	34.16	SASH1	SAM and SH3 domain containing 1	chr6q24.3
218595_s_at	0.000246012	2.76	159.26	57.66	FLJ10359	Protein BAP28	chr1q43
210762_s_at	0.000246012	-6.8	100.35	682.5	DLC1	deleted in liver cancer 1	chr8p22
208895_s_at	0.000246012	1.86	511.28	274.38	DDX18	DEAD (Asp-Glu-Ala-Asp) box polypeptide 18	chr2q14.1
209165_at	0.000266749	2.24	216.44	96.73	AATF	apoptosis antagonizing transcription factor	chr17q11.2-q12
217809_at	0.000294017	3.11	897.44	288.23	BZW2	basic leucine zipper and W2 domains 2	chr7p21.1
202150_s_at	0.000294017	-6.92	84.6	585.12	NEDD9	neural precursor cell expressed, developmentally down-regulated 9	chr6p25-p24
208370_s_at	0.000294017	-3.88	268.87	1042.56	DSCR1	Down syndrome critical region gene 1	chr21q22.1-q22.2|21q22.12
209481_at	0.000294017	-2.56	486.7	1245.35	SNRK	SNF related kinase	chr3p22.1
201394_s_at	0.000294017	-2.97	39.41	117.22	RBM5	RNA binding motif protein 5	chr3p21.3
200826_at	0.000337327	2.03	4266.45	2099.42	SNRPD2	small nuclear ribonucleoprotein D2 polypeptide 16.5kDa	chr19q13.2
214844_s_at	0.000356954	-6.2	33.68	208.89	DOK5	docking protein 5	chr20q13.2
201395_at	0.000380735	-2.73	68.44	186.7	RBM5	RNA binding motif protein 5	chr3p21.3
219962_at	0.000380735	-25.77	12.66	326.11	ACE2	angiotensin I converting enzyme (peptidyl-dipeptidase A) 2	chrXp22
218404_at	0.000398404	10.11	241.13	23.86	SNX10	sorting nexin 10	chr7p15.2
219978_s_at	0.000404882	12.36	111.26	9	NUSAP1	nucleolar and spindle associated protein 1	chr15q15.1
218881_s_at	0.000422595	-3.14	5.68	17.83	FOSL2	FOS-like antigen 2	chr2p23.3
207688_s_at	0.000422595	2.24	105.28	47.03	INHBC	inhibin, beta C	chr12q13.1
210739_x_at	0.000422595	-4.98	56.99	283.96	SLC4A4	solute carrier family 4, sodium bicarbonate cotransporter, member 4	chr4q21
204105_s_at	0.000422595	-6.4	8.82	56.42	NRCAM	neuronal cell adhesion molecule	chr7q31.1-q31.2
202149_at	0.000422595	-6.23	237.69	1480.68	NEDD9	neural precursor cell expressed, developmentally down-regulated 9	chr6p25-p24
202328_s_at	0.000422595	-2.75	37.09	101.91	PKD1	polycystic kidney disease 1 (autosomal dominant)	chr16p13.3
219993_at	0.000422595	-5.24	14.46	75.77	SOX17	SRY (sex determining region Y)-box 17	chr8q11.23
218730_s_at	0.000422595	-24.49	11.97	293.24	OGN	osteoglycin (osteoinductive factor, mimecan)	chr9q22
205870_at	0.000422595	-5.13	39.68	203.6	BDKRB2	bradykinin receptor B2	chr14q32.1-q32.2
206492_at	0.000422595	-4.24	4.45	18.86	FHIT	fragile histidine triad gene	chr3p14.2
215947_s_at	0.000428716	2.39	258.92	108.23	FLJ14668	hypothetical protein FLJ14668	chr2p13.3
210198_s_at	0.000479203	-12.4	13.45	166.8	PLP1	proteolipid protein 1 (Pelizaeus-Merzbacher disease, spastic paraplegia 2, uncomplicated)	chrXq22
217878_s_at	0.000479203	2.19	303.85	138.67	CDC27	cell division cycle 27	chr17q12-17q23.2
201574_at	0.000479203	-2.12	412.79	874.41	ETF1	eukaryotic translation termination factor 1	chr5q31.1
214431_at	0.000517392	3.19	329.29	103.32	GMPS	guanine monphosphate synthetase	chr3q24
204872_at	0.00056419	-4.69	41.08	192.51	TLE4	transducin-like enhancer of split 4 (E(sp1) homolog, Drosophila)	chr9q21.31
212096_s_at	0.00056419	-3.51	333.15	1169.84	MTUS1	mitochondrial tumor suppressor 1	chr8p22
202905_x_at	0.00056419	2.12	688.51	325.31	NBN	nibrin	chr8q21
209681_at	0.00056419	-11.53	24.79	285.79	SLC19A2	solute carrier family 19 (thiamine transporter), member 2	chr1q23.3
215092_s_at	0.000572017	3.83	89.7	23.43	NFAT5	nuclear factor of activated T-cells 5, tonicity-responsive	chr16q22.1
201400_at	0.000600185	2.69	1023.65	380.72	PSMB3	proteasome (prosome, macropain) subunit, beta type, 3	chr17q12
205960_at	0.000600185	-15.89	12.99	206.44	PDK4	pyruvate dehydrogenase kinase, isoenzyme 4	chr7q21.3-q22.1
218684_at	0.000600185	2.5	480.68	192.26	LRRC8D	leucine rich repeat containing 8 family, member D	chr1p22.2
201635_s_at	0.000600185	2.55	469.62	184.32	FXR1	fragile X mental retardation, autosomal homolog 1	chr3q28
202153_s_at	0.000600185	2.43	114.95	47.31	NUP62	nucleoporin 62kDa	chr19q13.33
219436_s_at	0.000600185	-6.76	8.93	60.36	EMCN	endomucin	chr4q24
203288_at	0.000600185	-2.54	27.12	68.93	KIAA0355	KIAA0355	chr19q13.11
212641_at	0.000609102	-2.55	19.83	50.55	HIVEP2	human immunodeficiency virus type I enhancer binding protein 2	chr6q23-q24
220244_at	0.00061317	-3.77	8.99	33.89	LOH3CR2A	loss of heterozygosity, 3, chromosomal region 2, gene A	chr3p24-26
202242_at	0.000617109	-6.5	13.84	89.93	TSPAN7	tetraspanin 7	chrXp11.4
202534_x_at	0.000617109	3.49	165.37	47.37	DHFR	dihydrofolate reductase	chr5q11.2-q13.2
205259_at	0.000637437	-5.65	10.69	60.36	NR3C2	nuclear receptor subfamily 3, group C, member 2	chr4q31.1
202569_s_at	0.000681673	-1.86	51.06	95.19	MARK3	MAP/microtubule affinity-regulating kinase 3	chr14q32.3
219563_at	0.000692911	-7	10.55	73.81	C14orf139	chromosome 14 open reading frame 139	chr14q32.13
214096_s_at	0.000692911	3.92	602.75	153.85	SHMT2	serine hydroxymethyltransferase 2 (mitochondrial)	chr12q12-q14
209626_s_at	0.000704469	3.89	66.07	16.97	OSBPL3	oxysterol binding protein-like 3	chr7p15
204580_at	0.000706322	18.13	92.98	5.13	MMP12	matrix metalloproteinase 12 (macrophage elastase)	chr11q22.3
201291_s_at	0.000732624	11.28	267.47	23.7	TOP2A	topoisomerase (DNA) II alpha 170kDa	chr17q21-q22
207016_s_at	0.000743092	-25.87	6.07	157.06	ALDH1A2	aldehyde dehydrogenase 1 family, member A2	chr15q21.3
202350_s_at	0.000752881	-19.25	38.72	745.33	MATN2	matrilin 2	chr8q22
201930_at	0.000811197	4.5	368.72	82.02	MCM6	MCM6 minichromosome maintenance deficient 6 (MIS5 homolog, S. pombe) (S. cerevisiae)	chr2q21
218905_at	0.000811851	2.84	364.3	128.49	FLJ20530	hypothetical protein FLJ20530	chr8q22.1
209866_s_at	0.000811851	-2.85	6.24	17.8	LPHN3	latrophilin 3	chr4q13.1
202920_at	0.000811851	-9.74	10.19	99.23	ANK2	ankyrin 2, neuronal	chr4q25-q27
203812_at	0.000811851	-4.36	10.62	46.28	---	CDNA clone IMAGE:5922621, partial cds	---
208078_s_at	0.000816743	-9.49	144.54	1371.84	SNF1LK	SNF1-like kinase /// SNF1-like kinase	chr21q22.3
41644_at	0.000816743	-3.29	66.68	219.4	SASH1	SAM and SH3 domain containing 1	chr6q24.3
205967_at	0.000816743	2.38	1414.66	594.38	HIST1H4C	histone 1, H4c	chr6p21.3
213298_at	0.000850065	-2.55	73.83	188.6	NFIC	nuclear factor I/C (CCAAT-binding transcription factor)	chr19p13.3
202412_s_at	0.000897338	4.26	294.35	69.1	USP1	ubiquitin specific protease 1	chr1p31.3
214290_s_at	0.000903766	10.96	1132.21	103.28	HIST2H2AA	histone 2, H2aa	chr1q21.2
49452_at	0.000942096	-6.32	25.04	158.15	ACACB	acetyl-Coenzyme A carboxylase beta	chr12q24.11
203276_at	0.00097534	5.03	270.86	53.81	LMNB1	lamin B1	chr5q23.3-q31.1
203374_s_at	0.00097534	3.36	130.61	38.91	TPP2	tripeptidyl peptidase II	chr13q32-q33
203908_at	0.00097534	-39.57	41.88	1657.36	SLC4A4	solute carrier family 4, sodium bicarbonate cotransporter, member 4	chr4q21
221985_at	0.00101407	4.7	135.77	28.88	DRE1	DRE1 protein	chr3q27.1
214761_at	0.00104041	-4.92	8.85	43.57	ZNF423	zinc finger protein 423	chr16q12
204014_at	0.00104041	-6.71	132.05	885.37	DUSP4	dual specificity phosphatase 4	chr8p12-p11
208093_s_at	0.00104041	-2.68	204.75	548.53	NDEL1	nudE nuclear distribution gene E homolog like 1 (A. nidulans) /// nudE nuclear distribution gene E homolog like 1 (A. nidulans)	chr17p13.1
207977_s_at	0.00108496	-23.27	7.94	184.81	DPT	dermatopontin	chr1q12-q23
202705_at	0.00113026	6.92	150.77	21.78	CCNB2	cyclin B2	chr15q22.2
204026_s_at	0.00114623	8.23	233.16	28.33	ZWINT	ZW10 interactor	chr10q21-q22
218282_at	0.00114623	2.51	119.03	47.4	C20orf31	chromosome 20 open reading frame 31	chr20q11.22
218280_x_at	0.0011509	10.56	272.44	25.8	HIST2H2AA	histone 2, H2aa	chr1q21.2
213103_at	0.0011509	-2.52	41.52	104.57	STARD13	START domain containing 13	chr13q12-q13
205471_s_at	0.0011509	-3.24	10.34	33.51	DACH1	dachshund homolog 1 (Drosophila)	chr13q22
218452_at	0.0011509	2.13	76.03	35.69	SMARCAL1	SWI/SNF related, matrix associated, actin dependent regulator of chromatin, subfamily a-like 1	chr2q34-q35
204466_s_at	0.0011509	-8.15	8.56	69.76	SNCA	synuclein, alpha (non A4 component of amyloid precursor) /// synuclein, alpha (non A4 component of amyloid precursor)	chr4q21
219158_s_at	0.0011509	2.9	309.37	106.86	NARG1	NMDA receptor regulated 1	chr4q31.1
219213_at	0.0011509	-7.84	34.9	273.55	JAM2	junctional adhesion molecule 2	chr21q21.2
213006_at	0.0011509	-3.98	21.07	83.89	CEBPD	CCAAT/enhancer binding protein (C/EBP), delta	chr8p11.2-p11.1
212732_at	0.00119716	-5.21	16.95	88.25	MEG3	maternally expressed 3	chr14q32
202274_at	0.00120084	-13.26	96.05	1273.69	ACTG2	actin, gamma 2, smooth muscle, enteric	chr2p13.1
218039_at	0.00120084	7.7	333.56	43.32	NUSAP1	nucleolar and spindle associated protein 1	chr15q15.1
218012_at	0.00120241	-4.96	21.69	107.5	TSPYL2	TSPY-like 2	chrXp11.2
203980_at	0.00120241	-23.37	46.97	1097.47	FABP4	fatty acid binding protein 4, adipocyte	chr8q21
212225_at	0.00125713	-2.53	20.11	50.81	SUI1	putative translation initiation factor	chr17q21.2
209543_s_at	0.00126684	-3.86	7.16	27.62	CD34	CD34 antigen	chr1q32
36829_at	0.00126805	-3.95	80.91	319.6	PER1	period homolog 1 (Drosophila)	chr17p13.1-17p12
212912_at	0.00129932	-6.89	18.11	124.88	RPS6KA2	ribosomal protein S6 kinase, 90kDa, polypeptide 2	chr6q27
212845_at	0.00129932	-5.79	51.7	299.4	SAMD4	sterile alpha motif domain containing 4	chr14q22.2
217916_s_at	0.00129932	2.04	415.14	203.3	FAM49B	family with sequence similarity 49, member B	chr8q24.21
205251_at	0.00129932	-5.26	80.37	422.76	PER2	period homolog 2 (Drosophila)	chr2q37.3
202035_s_at	0.0013169	-5.47	11.81	64.6	SFRP1	secreted frizzled-related protein 1	chr8p12-p11.1
215450_at	0.0013169	2.46	34.95	14.23	---	---	---
219478_at	0.00135221	-8.85	33.74	298.66	WFDC1	WAP four-disulfide core domain 1	chr16q24.3
203878_s_at	0.00138284	10.18	88.19	8.66	MMP11	matrix metalloproteinase 11 (stromelysin 3)	chr22q11.2|22q11.23
50374_at	0.00140007	2.19	28.15	12.88	LOC339229	hypothetical protein LOC339229	chr17q25.3
200768_s_at	0.00140007	-2.64	1087.73	2876.72	MAT2A	methionine adenosyltransferase II, alpha	chr2p11.2
201470_at	0.00140007	2	1681.5	840.42	GSTO1	glutathione S-transferase omega 1	chr10q25.1
202503_s_at	0.00140007	9.92	188.73	19.03	KIAA0101	KIAA0101	chr15q22.31
210299_s_at	0.00140007	-7.84	103.61	812.05	FHL1	four and a half LIM domains 1	chrXq26
201001_s_at	0.00140469	1.9	432.75	227.21	UBE2V1 /// Kua-UEV	ubiquitin-conjugating enzyme E2 variant 1 /// ubiquitin-conjugating enzyme E2 variant 1	chr20q13.2
205908_s_at	0.00140469	-4.57	6.86	31.33	OMD	osteomodulin	chr9q22.31
220688_s_at	0.00140659	2.66	152.65	57.37	C1orf33	chromosome 1 open reading frame 33	chr1p36.13
221928_at	0.00146077	-3.15	38.73	122.04	ACACB	acetyl-Coenzyme A carboxylase beta	chr12q24.11
202021_x_at	0.00152096	-1.85	4920.38	9127.16	SUI1	putative translation initiation factor	chr17q21.2
205203_at	0.00152214	-5.32	40.78	216.97	PLD1	phospholipase D1, phophatidylcholine-specific	chr3q26
213773_x_at	0.00152214	2.2	408.45	185.86	NSUN5	NOL1/NOP2/Sun domain family, member 5	chr7q11.23
222216_s_at	0.00152214	2.49	305.16	122.33	MRPL17	mitochondrial ribosomal protein L17	chr11p15.5-p15.4
201292_at	0.00152214	8.02	254.23	31.7	TOP2A	topoisomerase (DNA) II alpha 170kDa	chr17q21-q22
213414_s_at	0.00152214	1.76	12803.6	7259.07	RPS19	ribosomal protein S19	chr19q13.2
205193_at	0.00152214	-3.41	148.65	507.1	MAFF	v-maf musculoaponeurotic fibrosarcoma oncogene homolog F (avian)	chr22q13.1
214767_s_at	0.00152669	-3.03	39.19	118.65	HSPB6	heat shock protein, alpha-crystallin-related, B6	chr19q13.12
209484_s_at	0.00152669	1.94	426.14	219.24	C1orf48	chromosome 1 open reading frame 48	chr1q41
210645_s_at	0.00152669	-2.04	391.24	799.27	TTC3	tetratricopeptide repeat domain 3	chr21q22.2
202646_s_at	0.00155149	-1.86	649.54	1210.28	CSDE1	cold shock domain containing E1, RNA-binding	chr1p22
222243_s_at	0.00156445	-3.34	143.12	477.79	TOB2	transducer of ERBB2, 2	chr22q13.2-q13.31
217299_s_at	0.00156445	2.26	68.49	30.3	NBN	nibrin	chr8q21
209051_s_at	0.00156445	-2.94	10.76	31.62	RALGDS	ral guanine nucleotide dissociation stimulator	chr9q34.3
218392_x_at	0.00157632	2.22	237.07	106.97	SFXN1	sideroflexin 1	---
203543_s_at	0.00167793	-5.22	283.8	1481.44	KLF9	Kruppel-like factor 9	chr9q13
203286_at	0.00168517	1.85	234.66	126.84	RNF44	ring finger protein 44	chr5q35.2
202893_at	0.0016928	-4.6	52.13	239.72	UNC13B	unc-13 homolog B (C. elegans)	chr9p12-p11
213817_at	0.00170555	-2.34	14.77	34.62	---	CDNA FLJ13601 fis, clone PLACE1010069	---
212411_at	0.00174829	2.47	283.43	114.9	IMP4	IMP4, U3 small nucleolar ribonucleoprotein, homolog (yeast)	chr2q21.1
209170_s_at	0.00174829	-9.9	27.19	269.33	GPM6B	glycoprotein M6B	chrXp22.2
205226_at	0.00183247	-6.23	7.29	45.42	PDGFRL	platelet-derived growth factor receptor-like	chr8p22-p21.3
216331_at	0.00183347	-7.72	21.88	168.79	ITGA7	integrin, alpha 7	chr12q13
204310_s_at	0.00192776	-1.95	9.88	19.27	NPR2	natriuretic peptide receptor B/guanylate cyclase B (atrionatriuretic peptide receptor B)	chr9p21-p12
204072_s_at	0.00192776	-5.31	38.09	202.44	13CDNA73	hypothetical protein CG003	chr13q13.1
213110_s_at	0.00192776	-7.01	16.68	116.92	COL4A5	collagen, type IV, alpha 5 (Alport syndrome)	chrXq22
218689_at	0.00192776	3.26	19.32	5.92	FANCF	Fanconi anemia, complementation group F	chr11p15
203240_at	0.00192776	-61.51	64.28	3953.78	FCGBP	Fc fragment of IgG binding protein	chr19q13.1
208116_s_at	0.00197322	-3.99	11.73	46.82	MAN1A1	mannosidase, alpha, class 1A, member 1	chr6q22
208758_at	0.00197322	3.15	425.56	134.89	ATIC	5-aminoimidazole-4-carboxamide ribonucleotide formyltransferase/IMP cyclohydrolase	chr2q35
204416_x_at	0.00197322	21.65	767.48	35.45	APOC1	apolipoprotein C-I	chr19q13.2
211494_s_at	0.00197322	-11.57	9.44	109.23	SLC4A4	solute carrier family 4, sodium bicarbonate cotransporter, member 4	chr4q21
203752_s_at	0.00197322	-2.39	3367.15	8063.29	JUND	jun D proto-oncogene	chr19p13.2
212526_at	0.00198554	-3.9	39.06	152.28	SPG20	spastic paraplegia 20, spartin (Troyer syndrome)	chr13q13.3
203810_at	0.00198554	-3.48	32.62	113.35	DNAJB4	DnaJ (Hsp40) homolog, subfamily B, member 4	chr1p31.1
202323_s_at	0.00198554	2.84	191.73	67.47	ACBD3	acyl-Coenzyme A binding domain containing 3	chr1q42.12
205610_at	0.00198554	-4.47	9.98	44.59	MYOM1	myomesin 1 (skelemin) 185kDa	chr18p11.32-p11.31
222257_s_at	0.00200082	-24.34	11.31	275.37	ACE2	angiotensin I converting enzyme (peptidyl-dipeptidase A) 2	chrXp22
208765_s_at	0.00207827	1.61	571.37	355.03	HNRPR	heterogeneous nuclear ribonucleoprotein R	chr1p36.12
200033_at	0.00215051	-1.83	3001.69	5483.38	DDX5	DEAD (Asp-Glu-Ala-Asp) box polypeptide 5 /// DEAD (Asp-Glu-Ala-Asp) box polypeptide 5	chr17q21
204931_at	0.00215051	-5.85	15.31	89.56	TCF21	transcription factor 21	chr6pter-qter
201957_at	0.00215051	-7.49	18.39	137.72	PPP1R12B	protein phosphatase 1, regulatory (inhibitor) subunit 12B	chr1q32.1
203554_x_at	0.00215051	10.23	191.49	18.72	PTTG1	pituitary tumor-transforming 1	chr5q35.1
202649_x_at	0.00215051	1.7	12130.7	7145.36	RPS19	ribosomal protein S19	chr19q13.2
213348_at	0.00215835	-13.56	57.05	773.44	CDKN1C	Cyclin-dependent kinase inhibitor 1C (p57, Kip2)	chr11p15.5
221666_s_at	0.00215835	4.19	237.73	56.8	PYCARD	PYD and CARD domain containing	chr16p12-p11.2
219293_s_at	0.00215835	1.93	1366.48	706.31	PTD004	GTP-binding protein PTD004	chr2q31.1
202037_s_at	0.00221679	-16.65	9.14	152.13	SFRP1	secreted frizzled-related protein 1	chr8p12-p11.1
209398_at	0.00224371	9.68	248.74	25.69	HIST1H1C	histone 1, H1c	chr6p21.3
222043_at	0.00224825	-9.97	93.56	932.75	CLU	clusterin (complement lysis inhibitor, SP-40,40, sulfated glycoprotein 2, testosterone-repressed prostate message 2, apolipoprotein J)	chr8p21-p12
221745_at	0.0022603	2.62	217	82.81	WDR68	WD repeat domain 68	chr17q23.3
217820_s_at	0.00228282	-2.86	286.59	818.67	ENAH	enabled homolog (Drosophila)	chr1q42.12
201091_s_at	0.00228282	2.08	513.71	247.26	CBX3	chromobox homolog 3 (HP1 gamma homolog, Drosophila)	chr7p15.2
213002_at	0.00233437	2.49	325.38	130.54	MARCKS	Myristoylated alanine-rich protein kinase C substrate	chr6q22.2
209663_s_at	0.00233437	-3.9	10.07	39.23	ITGA7	integrin, alpha 7	chr12q13
214855_s_at	0.00233437	-2.02	23.46	47.5	GARNL1	GTPase activating Rap/RanGAP domain-like 1	chr14q13.2
208335_s_at	0.00233437	-21.37	21.94	468.78	FY	Duffy blood group	chr1q21-q22
218711_s_at	0.00240005	-4.44	20.09	89.14	SDPR	serum deprivation response (phosphatidylserine binding protein)	chr2q32-q33
216248_s_at	0.00240133	-14.19	103.28	1465.05	NR4A2	nuclear receptor subfamily 4, group A, member 2	chr2q22-q23
204170_s_at	0.00240133	8.58	119.01	13.87	CKS2	CDC28 protein kinase regulatory subunit 2	chr9q22
213957_s_at	0.00240134	1.92	49.69	25.94	CAP350	centrosome-associated protein 350	chr1p36.13-q41
213029_at	0.00242022	-4.17	130.87	545.8	NFIB	Nuclear factor I/B	chr9p24.1
204363_at	0.00249294	-10.39	90.84	943.58	F3	coagulation factor III (thromboplastin, tissue factor)	chr1p22-p21
220924_s_at	0.00251164	-2.23	1230.3	2740.12	SLC38A2	solute carrier family 38, member 2	chr12q
213766_x_at	0.0025191	-2.02	241.61	487.41	GNA11	guanine nucleotide binding protein (G protein), alpha 11 (Gq class)	chr19p13.3
208932_at	0.00252479	2.05	359.75	175.43	PPP4C	protein phosphatase 4 (formerly X), catalytic subunit	chr16p12-16p11
209969_s_at	0.00253131	8.6	973.32	113.12	STAT1	signal transducer and activator of transcription 1, 91kDa	chr2q32.2
214476_at	0.00254032	-131.29	39.11	5135	TFF2	trefoil factor 2 (spasmolytic protein 1)	chr21q22.3
206170_at	0.0025628	-2.28	4.82	10.96	ADRB2	adrenergic, beta-2-, receptor, surface	chr5q31-q32
204622_x_at	0.00256292	-11.34	78.15	886.62	NR4A2	nuclear receptor subfamily 4, group A, member 2	chr2q22-q23
208609_s_at	0.00262236	-11.08	8.9	98.63	TNXA /// TNXB	tenascin XA pseudogene /// tenascin XA pseudogene /// tenascin XB /// tenascin XB	chr6p21.3
203705_s_at	0.00262236	-2.96	9.19	27.19	FZD7	frizzled homolog 7 (Drosophila)	chr2q33
209321_s_at	0.00262236	-4.27	25.78	109.97	ADCY3	adenylate cyclase 3	chr2p24-p22
218145_at	0.00265795	11.45	143.54	12.53	TRIB3	tribbles homolog 3 (Drosophila)	chr20p13-p12.2
212665_at	0.00265795	-3.88	232.27	900.34	TIPARP	TCDD-inducible poly(ADP-ribose) polymerase	chr3q25.31
209616_s_at	0.00265795	-18.26	141.91	2591.54	CES1	carboxylesterase 1 (monocyte/macrophage serine esterase 1)	chr16q13-q22.1
204213_at	0.00265795	-6.93	11.74	81.27	PIGR	polymeric immunoglobulin receptor	chr1q31-q41
212130_x_at	0.00267572	-1.73	4003.73	6933.72	SUI1	putative translation initiation factor	chr17q21.2
206191_at	0.00267572	-6.96	5.25	36.51	ENTPD3	ectonucleoside triphosphate diphosphohydrolase 3	chr3p21.3
206214_at	0.00268248	4.3	28.64	6.65	PLA2G7	phospholipase A2, group VII (platelet-activating factor acetylhydrolase, plasma) /// phospholipase A2, group VII (platelet-activating factor acetylhydrolase, plasma)	chr6p21.2-p12
213432_at	0.00268248	-87.92	37.78	3321.2	MUC5B	mucin 5, subtype B, tracheobronchial	chr11p15
202081_at	0.00277807	-2.66	1524.92	4059.28	IER2	immediate early response 2	chr19p13.13
213496_at	0.00277807	-1.83	6.25	11.42	LPPR4	plasticity related gene 1	chr1p21.3
200796_s_at	0.00279785	-5.85	20.2	118.19	MCL1	myeloid cell leukemia sequence 1 (BCL2-related)	chr1q21
214318_s_at	0.00280561	-2.23	10.22	22.74	13CDNA73	hypothetical protein CG003	chr13q13.1
205399_at	0.00280561	-3.77	7.39	27.86	DCAMKL1	doublecortin and CaM kinase-like 1	chr13q13
221766_s_at	0.00285462	-5.12	307.22	1573.26	FAM46A	family with sequence similarity 46, member A	chr6q14
203095_at	0.00287942	2.26	329.67	145.62	MTIF2	mitochondrial translational initiation factor 2	chr2p14-p16
205200_at	0.00287942	-8.57	48.32	414.07	CLEC3B	C-type lectin domain family 3, member B	chr3p22-p21.3
204475_at	0.00290581	-26.41	62.67	1654.93	MMP1	matrix metalloproteinase 1 (interstitial collagenase)	chr11q22.3
220968_s_at	0.00291501	-1.68	109.82	184.18	TSPAN9	tetraspanin 9 /// tetraspanin 9	chr12p13.33-p13.32
217173_s_at	0.00291566	-4.55	11.79	53.67	LDLR	low density lipoprotein receptor (familial hypercholesterolemia)	chr19p13.3
203813_s_at	0.00291726	-7.48	16.77	125.44	SLIT3	slit homolog 3 (Drosophila)	chr5q35
214435_x_at	0.00294397	2.98	252.64	84.84	RALA	v-ral simian leukemia viral oncogene homolog A (ras related)	chr7p15-p13
209311_at	0.00295437	-2.59	63.3	164.11	BCL2L2	BCL2-like 2	chr14q11.2-q12
216237_s_at	0.00299619	4.44	185	41.71	MCM5	MCM5 minichromosome maintenance deficient 5, cell division cycle 46 (S. cerevisiae)	chr22q13.1
201044_x_at	0.0030368	-7.38	64.62	476.85	DUSP1	dual specificity phosphatase 1	chr5q34
205933_at	0.00306956	-3.94	18.86	74.38	SETBP1	SET binding protein 1	chr18q21.1
209710_at	0.00310994	-2.98	29.07	86.7	GATA2	GATA binding protein 2	chr3q21.3
207741_x_at	0.00313061	-5.97	4.98	29.75	TPSAB1 /// TPSB2	tryptase alpha/beta 1 /// tryptase beta 2	chr16p13.3
43427_at	0.00316157	-4.45	34.44	153.4	ACACB	acetyl-Coenzyme A carboxylase beta	chr12q24.11
210108_at	0.00316157	-2.58	7.86	20.29	CACNA1D	calcium channel, voltage-dependent, L type, alpha 1D subunit	chr3p14.3
206054_at	0.00317135	11.28	51.12	4.53	KNG1	kininogen 1	chr3q27
210466_s_at	0.00317294	1.69	1484.91	877.64	PAI-RBP1	PAI-1 mRNA binding protein	chr1p31
214133_at	0.00317294	-24.28	85.85	2084.8	MUC6	mucin 6, gastric	chr11p15.5-p15.4
209578_s_at	0.00319551	-1.74	71.16	123.87	POFUT2	protein O-fucosyltransferase 2	chr21q22.3
220032_at	0.00321449	-2.08	5.47	11.36	FLJ21986	hypothetical protein FLJ21986	chr7q31.31
218625_at	0.00322744	-4.92	14.17	69.72	NRN1	neuritin 1	chr6p25.1
212880_at	0.00325225	-2.61	27.95	72.99	WDR7	WD repeat domain 7	chr18q21.1-q22
212227_x_at	0.00326196	-1.83	5281.49	9660.27	SUI1	putative translation initiation factor	chr17q21.2
209806_at	0.00326757	5.09	987.58	193.95	HIST1H2BK	histone 1, H2bk	chr6p21.33
212099_at	0.00330497	-2.94	1359.65	3994.32	RHOB	ras homolog gene family, member B	chr2p24
209209_s_at	0.00331715	-5.65	22.62	127.72	PLEKHC1	pleckstrin homology domain containing, family C (with FERM domain) member 1	chr14q22.1
213926_s_at	0.00331715	2.36	170.28	72.07	HRB	HIV-1 Rev binding protein	chr2q36.3
201561_s_at	0.00331715	-1.98	482.94	958.37	CLSTN1	calsyntenin 1	chr1p36.22
32069_at	0.00334167	1.95	117.27	60.22	N4BP1	Nedd4 binding protein 1	chr16q12.1
222165_x_at	0.00339552	2.51	96.31	38.34	C9orf16	chromosome 9 open reading frame 16	chr9q34.1
201503_at	0.003418	1.76	690.11	391.38	G3BP	Ras-GTPase-activating protein SH3-domain-binding protein	chr5q33.1
201381_x_at	0.003418	2.38	519.72	218.66	CACYBP	calcyclin binding protein	chr1q24-q25
200840_at	0.0034367	1.75	1830.1	1046.86	KARS	lysyl-tRNA synthetase	chr16q23-q24
217523_at	0.0034367	-4.28	24.06	102.94	CD44	CD44 antigen (homing function and Indian blood group system)	chr11p13
212759_s_at	0.00343782	2.44	357.47	146.68	TCF7L2	transcription factor 7-like 2 (T-cell specific, HMG-box)	chr10q25.3
201473_at	0.00343782	-3.13	948.55	2969.87	JUNB	jun B proto-oncogene	chr19p13.2
205752_s_at	0.00346589	-2.53	4.07	10.28	GSTM5	glutathione S-transferase M5	chr1p13.3
201422_at	0.00350525	5.06	1141.48	225.43	IFI30	interferon, gamma-inducible protein 30	chr19p13.1
203213_at	0.00350525	5.45	69.98	12.84	CDC2	Cell division cycle 2, G1 to S and G2 to M	chr10q21.1
222077_s_at	0.00354395	3.98	82.39	20.7	RACGAP1	Rac GTPase activating protein 1	chr12q13.12
44111_at	0.00355264	1.87	36.53	19.56	VPS33B	vacuolar protein sorting 33B (yeast)	chr15q26.1
206453_s_at	0.00355264	-4.03	227.3	915.09	NDRG2	NDRG family member 2	chr14q11.2
204368_at	0.00355264	-6.68	77.15	515.47	SLCO2A1	solute carrier organic anion transporter family, member 2A1	chr3q21
61297_at	0.00358923	-1.62	21.65	35.17	CASKIN2	CASK interacting protein 2	chr17q25.1
206929_s_at	0.00358923	-2.33	184.98	430.21	NFIC	nuclear factor I/C (CCAAT-binding transcription factor)	chr19p13.3
208056_s_at	0.0036468	-1.48	4.57	6.78	CBFA2T3	core-binding factor, runt domain, alpha subunit 2; translocated to, 3	chr16q24
204767_s_at	0.0036468	3.26	193.47	59.42	FEN1	flap structure-specific endonuclease 1	chr11q12
212327_at	0.00366232	-6.81	43.32	294.89	KIAA1102	KIAA1102 protein	chr4p13
206323_x_at	0.00366692	-3.15	667.73	2100.49	OPHN1	oligophrenin 1	chrXq12
208070_s_at	0.00366692	-2.18	36.73	80.15	REV3L	REV3-like, catalytic subunit of DNA polymerase zeta (yeast)	chr6q21
201623_s_at	0.00366692	1.69	1413.26	835.36	DARS	aspartyl-tRNA synthetase	chr2q21.3
202399_s_at	0.0037046	2.16	316.62	146.65	AP3S2	adaptor-related protein complex 3, sigma 2 subunit	chr15q26.1
213553_x_at	0.0037046	9.16	729.48	79.6	APOC1	apolipoprotein C-I	chr19q13.2
202307_s_at	0.0037046	4.02	995.26	247.66	TAP1	transporter 1, ATP-binding cassette, sub-family B (MDR/TAP)	chr6p21.3
209197_at	0.00379377	-3.44	7.74	26.62	SYT11	synaptotagmin XI	chr1q21.2
206001_at	0.00379377	-5.61	4.69	26.33	NPY	neuropeptide Y	chr7p15.1
213101_s_at	0.00379377	1.79	3186.05	1780.62	ACTR3	ARP3 actin-related protein 3 homolog (yeast)	chr2q14.1
206577_at	0.00379377	-3.92	9.97	39.09	VIP	vasoactive intestinal peptide	chr6q25
214279_s_at	0.00379377	-8	16.81	134.46	NDRG2	NDRG family member 2	chr14q11.2
213619_at	0.00379377	-1.99	3050.33	6078.79	HNRPH1	Heterogeneous nuclear ribonucleoprotein H1 (H)	chr5q35.3
218961_s_at	0.00398485	2.55	122.96	48.26	PNKP	polynucleotide kinase 3'-phosphatase	chr19q13.3-q13.4
209289_at	0.00403142	-3.39	583.6	1978.91	NFIB	Nuclear factor I/B	chr9p24.1
222029_x_at	0.00405856	2.13	212.44	99.63	HKE2	HLA class II region expressed gene KE2	chr6p21.3
209167_at	0.00406316	-7.58	13.17	99.86	GPM6B	glycoprotein M6B	chrXp22.2
209136_s_at	0.00408323	1.94	55.69	28.77	USP10	ubiquitin specific protease 10	chr16q24.1
219568_x_at	0.00410393	-1.45	3.26	4.73	SOX18	SRY (sex determining region Y)-box 18	chr20q13.33
31807_at	0.00412296	1.29	40.03	31.1	DDX49	DEAD (Asp-Glu-Ala-Asp) box polypeptide 49	chr19p12
213071_at	0.00412594	-15.6	50.14	782.27	DPT	dermatopontin	chr1q12-q23
220287_at	0.00412594	-7.47	8.31	62.11	ADAMTS9	a disintegrin-like and metalloprotease (reprolysin type) with thrombospondin type 1 motif, 9	chr3p14.3-p14.2
218470_at	0.00412594	1.52	113.53	74.7	YARS2	tyrosyl-tRNA synthetase 2 (mitochondrial)	chr12p11.21
200785_s_at	0.00413022	-2.58	113.72	293.68	LRP1	low density lipoprotein-related protein 1 (alpha-2-macroglobulin receptor)	chr12q13-q14
217849_s_at	0.00416072	-3.08	66.33	204.46	CDC42BPB	CDC42 binding protein kinase beta (DMPK-like)	chr14q32.3
213183_s_at	0.00416121	-3.48	11.63	40.45	CDKN1C	Cyclin-dependent kinase inhibitor 1C (p57, Kip2)	chr11p15.5
221031_s_at	0.00416343	-6.59	242.79	1601.07	DKFZP434F0318	hypothetical protein DKFZp434F0318 /// hypothetical protein DKFZp434F0318	chr12p13.2
219197_s_at	0.00418884	-5.01	5.44	27.25	SCUBE2	signal peptide, CUB domain, EGF-like 2	chr11p15.3
218399_s_at	0.00418884	2.49	82.77	33.24	CDCA4	cell division cycle associated 4	chr14q32.33
205907_s_at	0.00421199	-5.83	10.53	61.44	OMD	osteomodulin	chr9q22.31
221834_at	0.00425948	-2.24	18.91	42.38	LONP	Peroxisomal lon protease	chr16q12.1
205449_at	0.00429704	3.51	65.1	18.54	SAC3D1	SAC3 domain containing 1	chr11q13.1
208644_at	0.00429704	2.1	239.76	114.36	PARP1	poly (ADP-ribose) polymerase family, member 1	chr1q41-q42
218585_s_at	0.00430136	6.3	78.51	12.46	DTL	denticleless homolog (Drosophila)	---
201845_s_at	0.00430136	-2.01	323.3	650.57	RYBP	RING1 and YY1 binding protein	chr3p13
201787_at	0.00433127	-8.87	28.12	249.55	FBLN1	fibulin 1	chr22q13.31
219480_at	0.00435959	-1.8	21.91	39.54	SNAI1	snail homolog 1 (Drosophila)	chr20q13.1-q13.2
202861_at	0.00435959	-4.45	50.38	224.14	PER1	period homolog 1 (Drosophila)	chr17p13.1-17p12
210738_s_at	0.00435959	-7.46	11.89	88.7	SLC4A4	solute carrier family 4, sodium bicarbonate cotransporter, member 4	chr4q21
202264_s_at	0.00435959	1.78	480.22	270.4	TOMM40	translocase of outer mitochondrial membrane 40 homolog (yeast)	chr19q13
208718_at	0.00435959	-1.68	1914.73	3216.15	DDX17	DEAD (Asp-Glu-Ala-Asp) box polypeptide 17	chr22q13.1
207001_x_at	0.00452624	-2.83	7.99	22.61	TSC22D3	TSC22 domain family, member 3	chrXq22.3
220232_at	0.00452624	-6.57	38.62	253.59	SCD5	stearoyl-CoA desaturase 5	chr4q21.3
202309_at	0.00454496	2.36	244.65	103.75	MTHFD1	methylenetetrahydrofolate dehydrogenase (NADP+ dependent) 1, methenyltetrahydrofolate cyclohydrolase, formyltetrahydrofolate synthetase	chr14q24
204771_s_at	0.00455403	2.1	232.65	111.05	TTF1	transcription termination factor, RNA polymerase I	chr9q34.13
222162_s_at	0.00455655	-10.22	406.51	4155.15	ADAMTS1	a disintegrin-like and metalloprotease (reprolysin type) with thrombospondin type 1 motif, 1	chr21q21.2
208900_s_at	0.00455655	2.3	789.06	343.07	TOP1	topoisomerase (DNA) I	chr20q12-q13.1
214077_x_at	0.00455655	-2.99	99.54	297.2	MEIS4	Meis1, myeloid ecotropic viral integration site 1 homolog 4 (mouse)	chr17p12
212955_s_at	0.00455655	1.76	611.47	348.05	POLR2I	polymerase (RNA) II (DNA directed) polypeptide I, 14.5kDa	chr19q12
209763_at	0.00455655	-22.59	9.94	224.56	CHRDL1	chordin-like 1	chrXq23
205767_at	0.00455942	-3.4	13.91	47.28	EREG	epiregulin	chr4q13.3
212266_s_at	0.00460085	-2.05	762.72	1564.74	SFRS5	splicing factor, arginine/serine-rich 5	chr14q24
213256_at	0.0046801	-4.78	7.62	36.45	MARCH3	membrane-associated ring finger (C3HC4) 3	chr5q23.2
204621_s_at	0.00470222	-10.98	147.73	1621.71	NR4A2	nuclear receptor subfamily 4, group A, member 2	chr2q22-q23
208579_x_at	0.00479265	6.9	247.68	35.89	H2BFS	H2B histone family, member S	chr21q22.3
203802_x_at	0.00482199	1.97	126.97	64.61	NSUN5	NOL1/NOP2/Sun domain family, member 5	chr7q11.23
209614_at	0.00485018	-5.04	19.8	99.82	ADH1A /// ADH1B /// ADH1C	alcohol dehydrogenase 1A (class I), alpha polypeptide /// alcohol dehydrogenase IB (class I), beta polypeptide /// alcohol dehydrogenase 1C (class I), gamma polypeptide	chr4q21-q23
207941_s_at	0.00494215	-2.06	529.49	1090.44	RNPC2	RNA-binding region (RNP1, RRM) containing 2	chr20q11.22
202589_at	0.00494215	7.24	359.38	49.64	TYMS	thymidylate synthetase	chr18p11.32
218041_x_at	0.00494865	-2.07	1464.54	3033.07	SLC38A2	solute carrier family 38, member 2	chr12q
201271_s_at	0.00496547	1.84	222.28	120.98	RALY	RNA binding protein, autoantigenic (hnRNP-associated with lethal yellow homolog (mouse))	chr20q11.21-q11.23
201558_at	0.00507301	2.23	258.15	115.6	RAE1	RAE1 RNA export 1 homolog (S. pombe)	chr20q13.32
205513_at	0.00513854	-56.81	56.55	3212.9	TCN1	transcobalamin I (vitamin B12 binding protein, R binder family)	chr11q11-q12
200037_s_at	0.00513854	1.92	1375.74	714.69	CBX3	chromobox homolog 3 (HP1 gamma homolog, Drosophila) /// chromobox homolog 3 (HP1 gamma homolog, Drosophila)	chr7p15.2
221653_x_at	0.00513854	2.49	263.76	105.77	APOL2	apolipoprotein L, 2	chr22q12
219065_s_at	0.00513854	1.94	364.64	187.54	C2orf4	chromosome 2 open reading frame 4	chr2p22-p21
212093_s_at	0.00514287	-2.92	58.42	170.67	MTUS1	mitochondrial tumor suppressor 1	chr8p22
214124_x_at	0.00514287	-2.13	21.44	45.64	FGFR1OP	FGFR1 oncogene partner	chr6q27
212361_s_at	0.0052414	-2.51	126.3	317.61	ATP2A2	ATPase, Ca++ transporting, cardiac muscle, slow twitch 2	chr12q23-q24.1
213088_s_at	0.00533501	2.67	154.75	57.96	DNAJC9	DnaJ (Hsp40) homolog, subfamily C, member 9	chr10q22.2
209233_at	0.00537586	2.15	193.77	90.03	C2F	C2f protein	chr12p13
203951_at	0.00546217	-6.92	142.67	987.76	CNN1	calponin 1, basic, smooth muscle	chr19p13.2-p13.1
211034_s_at	0.00547046	-2.25	32.45	72.97	FLJ30092	AF-1 specific protein phosphatase /// AF-1 specific protein phosphatase	chr12q24.13
209761_s_at	0.00547618	3.08	331.21	107.65	SP110	SP110 nuclear body protein	chr2q37.1
215038_s_at	0.005531	-1.9	46.52	88.25	HYPB	huntingtin interacting protein B	chr3p21.31
220471_s_at	0.005531	-1.34	5.76	7.69	MYCT1	myc target 1	chr6q25.2
204069_at	0.00562209	-3.59	28.06	100.73	MEIS1	Meis1, myeloid ecotropic viral integration site 1 homolog (mouse)	chr2p14-p13
210046_s_at	0.00562209	3.47	483.17	139.42	IDH2	isocitrate dehydrogenase 2 (NADP+), mitochondrial	chr15q26.1
207760_s_at	0.00562209	-1.88	407.15	766.08	NCOR2	nuclear receptor co-repressor 2	chr12q24
203657_s_at	0.00562329	-2.33	102.24	238.63	CTSF	cathepsin F	chr11q13
202172_at	0.00562966	-2.3	157.29	362.31	ZNF161	zinc finger protein 161	chr17q23.2
205794_s_at	0.00576845	-3.02	4.67	14.09	NOVA1	neuro-oncological ventral antigen 1	chr14q
205384_at	0.00577342	-5.71	8.82	50.39	FXYD1	FXYD domain containing ion transport regulator 1 (phospholemman)	chr19q13.1
219416_at	0.0058217	-2.01	38.22	76.83	SCARA3	scavenger receptor class A, member 3	chr8p21
218979_at	0.00588777	3.42	54.58	15.95	C9orf76	chromosome 9 open reading frame 76	chr9q21.32
220494_s_at	0.00591484	-3.71	7.55	27.98	---	---	---
218321_x_at	0.00593522	1.98	125.33	63.2	DUSP24	dual specificity phosphatase 24 (putative)	chr7q11.23
213102_at	0.00593522	1.75	1228.86	703.99	ACTR3	ARP3 actin-related protein 3 homolog (yeast)	chr2q14.1
206339_at	0.00593522	-1.67	10.24	17.11	CART	cocaine- and amphetamine-regulated transcript	chr5q13.2
214027_x_at	0.00593522	-3.68	76.08	280.36	DES /// FAM48A	desmin /// family with sequence similarity 48, member A	chr2q35 /// chr13q13.3
217733_s_at	0.00593522	2.34	17537.6	7489.94	TMSB10	thymosin, beta 10	chr2p11.2
201459_at	0.00593522	2.25	412.59	183.32	RUVBL2	RuvB-like 2 (E. coli)	chr19q13.3
206104_at	0.00600123	-1.65	4.84	7.97	ISL1	ISL1 transcription factor, LIM/homeodomain, (islet-1)	chr5q11.2
204766_s_at	0.00601216	2.4	48.78	20.28	NUDT1	nudix (nucleoside diphosphate linked moiety X)-type motif 1	chr7p22
210794_s_at	0.00601216	-3.38	4.21	14.23	MEG3	maternally expressed 3	chr14q32
205941_s_at	0.00607783	19	208.55	10.98	COL10A1	collagen, type X, alpha 1(Schmid metaphyseal chondrodysplasia)	chr6q21-q22
206049_at	0.00610706	-3.54	13.2	46.72	SELP	selectin P (granule membrane protein 140kDa, antigen CD62)	chr1q22-q25
204868_at	0.00610706	1.71	146.41	85.54	ICT1	immature colon carcinoma transcript 1	chr17q25.1
201531_at	0.00611481	-3.95	1193.56	4717.65	ZFP36	zinc finger protein 36, C3H type, homolog (mouse)	chr19q13.1
204710_s_at	0.00611481	1.64	712.23	434.07	WIPI-2	WIPI49-like protein 2	chr7p22.1
209290_s_at	0.00611481	-2.97	646.89	1923.79	NFIB	nuclear factor I/B	chr9p24.1
217428_s_at	0.00611481	12.06	191.39	15.87	COL10A1	collagen, type X, alpha 1(Schmid metaphyseal chondrodysplasia)	chr6q21-q22
208791_at	0.0061497	-6.41	1096.55	7024.52	CLU	clusterin (complement lysis inhibitor, SP-40,40, sulfated glycoprotein 2, testosterone-repressed prostate message 2, apolipoprotein J)	chr8p21-p12
221974_at	0.00615394	-4.19	10.64	44.59	SNRPN	SNRPN upstream reading frame	chr15q11.2
213068_at	0.00619388	-25.28	28.99	732.83	DPT	dermatopontin	chr1q12-q23
200807_s_at	0.00619388	1.86	4799.42	2579.97	HSPD1	heat shock 60kDa protein 1 (chaperonin)	chr2q33.1
208774_at	0.00619593	-2.22	136.92	304.06	CSNK1D	casein kinase 1, delta	chr17q25
207392_x_at	0.00631076	-32.83	48.38	1588.24	UGT2B15	UDP glucuronosyltransferase 2 family, polypeptide B15	chr4q13
205207_at	0.00631076	-17.56	18.58	326.24	IL6	interleukin 6 (interferon, beta 2)	chr7p21
218512_at	0.00633949	2.67	155.42	58.22	WDR12	WD repeat domain 12	chr2q33.2
201367_s_at	0.0063935	-1.88	50.51	94.97	ZFP36L2	zinc finger protein 36, C3H type-like 2	chr2p22.3-p21
201338_x_at	0.00640127	1.95	1652.7	848.4	GTF3A	general transcription factor IIIA	chr13q12.3-q13.1
200839_s_at	0.00640127	2.4	4794.79	2000.01	CTSB	cathepsin B	chr8p22
219507_at	0.00646697	3.78	143.47	37.97	RSRC1	arginine/serine-rich coiled-coil 1	chr3q25.32
217781_s_at	0.00658271	-2.68	120.01	321.5	ZFP106	zinc finger protein 106 homolog (mouse)	chr15q15.1
177_at	0.00659216	-4.94	15.92	78.62	PLD1	phospholipase D1, phophatidylcholine-specific	chr3q26
213373_s_at	0.00659216	5.28	228.41	43.28	CASP8	caspase 8, apoptosis-related cysteine protease	chr2q33-q34
222067_x_at	0.00659322	3.58	242	67.6	HIST1H2BD	histone 1, H2bd	chr6p21.3
213967_at	0.00659322	-5.7	5.47	31.18	LOC138046	hypothetical protein LOC138046	chr8q21.2
212661_x_at	0.00659322	1.48	14622.9	9854.03	PPIA	peptidylprolyl isomerase A (cyclophilin A)	chr7p13-p11.2
200811_at	0.00659322	-2.43	451.68	1097.38	CIRBP	cold inducible RNA binding protein	chr19p13.3
220094_s_at	0.00661162	2.63	460.16	174.65	C6orf79	chromosome 6 open reading frame 79	chr6p24.3-p23
203887_s_at	0.00667254	-7.78	40.04	311.34	THBD	thrombomodulin	chr20p12-cen
204437_s_at	0.0067056	-8.97	23.12	207.47	FOLR1	folate receptor 1 (adult)	chr11q13.3-q14.1
205051_s_at	0.0067056	-7.29	15.05	109.76	KIT	v-kit Hardy-Zuckerman 4 feline sarcoma viral oncogene homolog	chr4q11-q12
205612_at	0.006706	-4.05	10.79	43.69	MMRN1	multimerin 1	chr4q22
216333_x_at	0.006706	-5.11	221.97	1134.86	TNXB	tenascin XB	chr6p21.3
200769_s_at	0.006706	-3.5	29.92	104.6	MAT2A	methionine adenosyltransferase II, alpha	chr2p11.2
201046_s_at	0.006706	1.47	521.59	354.9	RAD23A	RAD23 homolog A (S. cerevisiae)	chr19p13.2
202965_s_at	0.00680819	-10.35	8.18	84.67	CAPN6	calpain 6	chrXq23
201670_s_at	0.0069165	2.43	954.47	392.81	MARCKS	myristoylated alanine-rich protein kinase C substrate	chr6q22.2
204796_at	0.00696715	-2.62	9.03	23.63	EML1	echinoderm microtubule associated protein like 1	chr14q32
38703_at	0.00696916	2.23	169.09	75.99	DNPEP	aspartyl aminopeptidase	chr2q35
221277_s_at	0.0070257	1.76	149.65	84.86	PUS3	pseudouridylate synthase 3 /// pseudouridylate synthase 3	chr11q24.2
212713_at	0.00706978	-19.57	30.28	592.6	MFAP4	microfibrillar-associated protein 4	chr17p11.2
220046_s_at	0.00711356	-4.16	193.88	806.03	CCNL1	cyclin L1	chr3q25.31
201954_at	0.00711356	1.9	1602.64	843.1	ARPC1B	actin related protein 2/3 complex, subunit 1B, 41kDa	chr7q22.1
219539_at	0.00713668	2.2	47.9	21.74	GEMIN6	gem (nuclear organelle) associated protein 6	chr2p22.1
221648_s_at	0.00713668	8.62	55.68	6.46	C1orf121	chromosome 1 open reading frame 121	chr1q44
217736_s_at	0.00713709	1.94	850.86	438.62	EIF2AK1	eukaryotic translation initiation factor 2-alpha kinase 1	chr7p22
211725_s_at	0.00716021	2.73	30.75	11.28	BID	BH3 interacting domain death agonist /// BH3 interacting domain death agonist	chr22q11.1
209715_at	0.00716021	2.4	155.46	64.77	CBX5	chromobox homolog 5 (HP1 alpha homolog, Drosophila)	chr12q13.13
201739_at	0.00721313	-4.15	1180.37	4897.87	SGK	serum/glucocorticoid regulated kinase	chr6q23
204442_x_at	0.00722424	-3.39	34.27	116.12	LTBP4	latent transforming growth factor beta binding protein 4	chr19q13.1-q13.2
213330_s_at	0.00733365	1.9	514.77	271.31	STIP1	stress-induced-phosphoprotein 1 (Hsp70/Hsp90-organizing protein)	chr11q13
221045_s_at	0.00752059	-3.07	34.42	105.69	PER3	period homolog 3 (Drosophila)	chr1p36.23
205216_s_at	0.00762861	20.71	217.44	10.5	APOH	apolipoprotein H (beta-2-glycoprotein I)	chr17q23-qter
212736_at	0.00763562	-4.17	30.76	128.34	C16orf45	chromosome 16 open reading frame 45	chr16p13.11
204797_s_at	0.00763562	-2.74	9.03	24.79	EML1	echinoderm microtubule associated protein like 1	chr14q32
202144_s_at	0.00763562	1.87	327.65	174.8	ADSL	adenylosuccinate lyase	chr22q13.1|22q13.2
206561_s_at	0.00763562	-29.13	38.48	1121.02	AKR1B10	aldo-keto reductase family 1, member B10 (aldose reductase)	chr7q33
215780_s_at	0.00768325	2.27	634.8	279.66	SET /// LOC389168	SET translocation (myeloid leukemia-associated) /// similar to SET protein (Phosphatase 2A inhibitor I2PP2A) (I-2PP2A) (Template activating factor I) (TAF-I) (HLA-DR associated protein II) (PHAPII) (Inhibitor of granzyme A-activated DNase) (IGAAD)	chr9q34 /// chr3q25.31
219922_s_at	0.00774254	-4.06	181.56	737.36	LTBP3	latent transforming growth factor beta binding protein 3	chr11q12
214066_x_at	0.00776396	-1.54	65.67	101.17	NPR2	natriuretic peptide receptor B/guanylate cyclase B (atrionatriuretic peptide receptor B)	chr9p21-p12
212296_at	0.00776396	2.31	814.82	353.18	PSMD14	proteasome (prosome, macropain) 26S subunit, non-ATPase, 14	chr2q24.2
201755_at	0.00776396	2.6	21.93	8.44	MCM5	MCM5 minichromosome maintenance deficient 5, cell division cycle 46 (S. cerevisiae)	chr22q13.1
207630_s_at	0.00776396	-4.63	41.06	189.99	CREM	cAMP responsive element modulator	chr10p11.21
202630_at	0.00776396	-1.98	98.45	194.91	APPBP2	amyloid beta precursor protein (cytoplasmic tail) binding protein 2	chr17q21-q23
203766_s_at	0.00776641	-9.57	30.48	291.58	LMOD1	leiomodin 1 (smooth muscle)	chr1q32
202900_s_at	0.00778449	2.16	371.71	171.98	NUP88	nucleoporin 88kDa	chr17p13.2
203859_s_at	0.00782112	-2.24	5.42	12.14	PALM	paralemmin	chr19p13.3
208868_s_at	0.00799733	-2.44	118.96	290.47	GABARAPL1	GABA(A) receptor-associated protein like 1	chr12p13.2
35820_at	0.00803211	3.11	354.33	114.02	GM2A	GM2 ganglioside activator	chr5q31.3-q33.1
213227_at	0.00803691	-2.2	118.53	260.23	PGRMC2	progesterone receptor membrane component 2	chr4q26
32128_at	0.00803691	4.47	40.87	9.14	CCL18	chemokine (C-C motif) ligand 18 (pulmonary and activation-regulated)	chr17q11.2
45297_at	0.00803691	-3.21	53.36	171.24	EHD2	EH-domain containing 2	chr19q13.3
204037_at	0.00808895	-3.48	51.6	179.36	EDG2	endothelial differentiation, lysophosphatidic acid G-protein-coupled receptor, 2	chr9q31.3
203432_at	0.00808895	4.03	157.95	39.21	TMPO	thymopoietin	chr12q22
204892_x_at	0.00808895	-1.35	19133.1	25861.8	EEF1A1	eukaryotic translation elongation factor 1 alpha 1	chr6q14.1
214843_s_at	0.00810625	2.17	233.53	107.47	USP33	ubiquitin specific protease 33	chr1p31.1
217931_at	0.00816198	1.73	187.61	108.75	TNRC5	trinucleotide repeat containing 5	chr6pter-p12.1
204575_s_at	0.00817155	-5.29	15.98	84.58	MMP19	matrix metalloproteinase 19	chr12q14
218308_at	0.00817155	4.39	48.51	11.05	TACC3	transforming, acidic coiled-coil containing protein 3	chr4p16.3
201913_s_at	0.00817155	2.16	218.91	101.23	COASY	Coenzyme A synthase	chr17q12-q21
219779_at	0.00819094	-1.98	8.74	17.35	ZFHX4	zinc finger homeodomain 4	chr8q21.11
218481_at	0.00819094	3.06	21.58	7.06	EXOSC5	exosome component 5	chr19q13.1
201293_x_at	0.00819094	1.51	14289.8	9434.46	PPIA	peptidylprolyl isomerase A (cyclophilin A)	chr7p13-p11.2
201041_s_at	0.00819094	-3.84	3586.83	13756.2	DUSP1	dual specificity phosphatase 1	chr5q34
218882_s_at	0.00819094	1.91	179.07	93.53	WDR3	WD repeat domain 3	chr1p13-p12
221904_at	0.00819094	-2.37	43.98	104.44	MGC21688	hypothetical protein MGC21688	chr3q27.1
202276_at	0.00823261	1.78	387.94	217.57	SHFM1	split hand/foot malformation (ectrodactyly) type 1	chr7q21.3-q22.1
212993_at	0.00823536	-3.49	42.48	148.06	---	MRNA; cDNA DKFZp667B1718 (from clone DKFZp667B1718)	---
204365_s_at	0.00831549	-4.27	8	34.21	C2orf23	chromosome 2 open reading frame 23	chr2p11.2
200002_at	0.00831549	1.57	5472.2	3493.1	RPL35	ribosomal protein L35 /// ribosomal protein L35	chr9q34.1
214943_s_at	0.00831549	1.63	56.46	34.58	RBM34	RNA binding motif protein 34	chr1q42.3
201299_s_at	0.00835053	1.66	31.51	18.93	MOBK1B	MOB1, Mps One Binder kinase activator-like 1B (yeast)	chr2p13.1
209042_s_at	0.00835053	-1.6	201.83	322.29	UBE2G2	ubiquitin-conjugating enzyme E2G 2 (UBC7 homolog, yeast)	chr21q22.3
208073_x_at	0.00843067	-1.81	624.1	1129.59	TTC3	tetratricopeptide repeat domain 3	chr21q22.2
212670_at	0.00857952	-6.06	69.9	423.89	ELN	elastin (supravalvular aortic stenosis, Williams-Beuren syndrome)	chr7q11.23
206093_x_at	0.00857952	-4.71	175.3	825.66	TNXB	tenascin XB	chr6p21.3
201056_at	0.00857952	-1.82	56.67	103.03	GOLGB1	Golgi autoantigen, golgin subfamily b, macrogolgin (with transmembrane signal), 1	chr3q13
218252_at	0.00871098	4.02	40.41	10.04	CKAP2	cytoskeleton associated protein 2	chr13q14
221827_at	0.00876941	3.84	271.38	70.59	C20orf18	chromosome 20 open reading frame 18	chr20p13
201325_s_at	0.00878426	-5.31	429.9	2283.71	EMP1	epithelial membrane protein 1	chr12p12.3
219787_s_at	0.00882079	4.29	71.04	16.55	ECT2	epithelial cell transforming sequence 2 oncogene	chr3q26.1-q26.2
202388_at	0.00888501	-4.5	769.52	3461.84	RGS2	regulator of G-protein signalling 2, 24kDa	chr1q31
205414_s_at	0.00888501	-2.92	13.34	38.93	KIAA0672	KIAA0672 gene product	chr17p12
202995_s_at	0.00896653	-17.32	127.24	2204.06	FBLN1	fibulin 1	chr22q13.31
202014_at	0.00897398	-2.93	41.21	120.77	PPP1R15A	protein phosphatase 1, regulatory (inhibitor) subunit 15A	chr19q13.2
200842_s_at	0.00897398	1.77	378.23	214.23	EPRS	glutamyl-prolyl-tRNA synthetase	chr1q41-q42
204687_at	0.00898678	-4.51	52.45	236.53	DKFZP564O0823	DKFZP564O0823 protein	chr4q13.3-q21.3
202994_s_at	0.00900221	-11.54	271.21	3129.62	FBLN1	fibulin 1	chr22q13.31
212494_at	0.00905625	-2.67	145.02	387.39	TENC1	tensin like C1 domain containing phosphatase (tensin 2)	chr12q13.13
217580_x_at	0.00905625	-2.17	10.36	22.49	ARL6IP2	ADP-ribosylation factor-like 6 interacting protein 2	chr2p22.2-p22.1
218563_at	0.00905739	1.86	1001.81	539.55	NDUFA3	NADH dehydrogenase (ubiquinone) 1 alpha subcomplex, 3, 9kDa	chr19q13.42
204702_s_at	0.00911159	4.4	71.95	16.35	NFE2L3	nuclear factor (erythroid-derived 2)-like 3	chr7p15-p14
202080_s_at	0.00911159	-2.02	182.88	368.82	OIP106	OGT(O-Glc-NAc transferase)-interacting protein 106 KDa	chr3p25.3-p24.1
209381_x_at	0.00911159	2.17	147.3	68.03	SF3A2	splicing factor 3a, subunit 2, 66kDa	chr19p13.3-p13.2
214271_x_at	0.00911159	1.65	11381.4	6912.22	RPL12	ribosomal protein L12	chr9q34
213447_at	0.00911159	-2.14	99.73	213.45	IPW	imprinted in Prader-Willi syndrome	chr15q11-q12
208527_x_at	0.00913524	4.52	98.71	21.82	HIST1H2BE	histone 1, H2be	chr6p21.3
209773_s_at	0.00913524	11.09	65.93	5.95	RRM2	ribonucleotide reductase M2 polypeptide	chr2p25-p24
205619_s_at	0.00913524	-3.76	10.79	40.6	MEOX1	mesenchyme homeo box 1	chr17q21
201368_at	0.00913524	-1.65	2731.46	4502.72	ZFP36L2	zinc finger protein 36, C3H type-like 2	chr2p22.3-p21
201703_s_at	0.00913524	-2.16	238.31	514.29	PPP1R10	protein phosphatase 1, regulatory subunit 10	chr6p21.3
213992_at	0.00919626	-4	3.96	15.83	COL4A6	collagen, type IV, alpha 6	chrXq22
211995_x_at	0.00919626	-1.39	13500.6	18703.6	ACTG1	actin, gamma 1	chr17q25
211343_s_at	0.00919626	-2.08	19.81	41.19	COL13A1	collagen, type XIII, alpha 1	chr10q22
202397_at	0.00919626	1.86	211.32	113.43	NUTF2	nuclear transport factor 2	chr16q22.1
208711_s_at	0.00919626	2.74	387.55	141.25	CCND1	cyclin D1 (PRAD1: parathyroid adenomatosis 1)	chr11q13
206542_s_at	0.00920473	-2.63	162.91	429.03	SMARCA2	SWI/SNF related, matrix associated, actin dependent regulator of chromatin, subfamily a, member 2	chr9p22.3
221539_at	0.00921833	2.19	265.77	121.59	EIF4EBP1	eukaryotic translation initiation factor 4E binding protein 1	chr8p12
205239_at	0.00934594	-7.19	40.56	291.56	AREG	amphiregulin (schwannoma-derived growth factor)	chr4q13-q21
201778_s_at	0.00936317	-1.58	693.08	1097.88	KIAA0494	KIAA0494	chr1pter-p22.1
203723_at	0.00936552	-2.08	13.83	28.78	ITPKB	inositol 1,4,5-trisphosphate 3-kinase B	chr1q42.13
220272_at	0.00936552	-3.18	13.45	42.71	BNC2	basonuclin 2	chr9p22.3-p22.2
221637_s_at	0.00936552	1.7	288.55	169.42	MGC2477	hypothetical protein MGC2477	chr11q12.3
209971_x_at	0.00937876	1.79	437.5	243.97	JTV1	JTV1 gene	chr7p22
205719_s_at	0.00937876	-18.34	66.08	1211.67	PAH	phenylalanine hydroxylase	chr12q22-q24.2
218974_at	0.0093812	-6.28	26.25	164.87	FLJ10159	hypothetical protein FLJ10159	chr6q21
213056_at	0.00939077	-3.07	77.05	236.38	FRMD4B	FERM domain containing 4B	chr3p14.1
207980_s_at	0.00945371	-3.34	15.01	50.07	CITED2	Cbp/p300-interacting transactivator, with Glu/Asp-rich carboxy-terminal domain, 2	chr6q23.3
201116_s_at	0.00945371	-7.38	39.29	289.97	CPE	carboxypeptidase E	chr4q32.3
221986_s_at	0.00945371	2.72	29.12	10.72	DRE1	DRE1 protein	chr3q27.1
213247_at	0.00945371	-5.02	26.01	130.45	SVEP1	sushi, von Willebrand factor type A, EGF and pentraxin domain containing 1	chr9q32
216269_s_at	0.00945371	-1.71	9.01	15.44	ELN	elastin (supravalvular aortic stenosis, Williams-Beuren syndrome)	chr7q11.23
210054_at	0.00946423	1.92	16.36	8.52	C4orf15	chromosome 4 open reading frame 15	chr4p16.3
219821_s_at	0.00954824	-3.04	59.62	181.4	GFOD1	glucose-fructose oxidoreductase domain containing 1	chr6pter-p22.1
202136_at	0.00960165	-1.7	847.78	1444.95	ZMYND11	zinc finger, MYND domain containing 11	chr10p14
202877_s_at	0.00970287	-3.18	24.81	78.86	C1QR1	complement component 1, q subcomponent, receptor 1 /// complement component 1, q subcomponent, receptor 1	chr20p11.21
208792_s_at	0.00972821	-5.72	1428.42	8176.09	CLU	clusterin (complement lysis inhibitor, SP-40,40, sulfated glycoprotein 2, testosterone-repressed prostate message 2, apolipoprotein J)	chr8p21-p12
217950_at	0.00972821	1.64	339.98	207.03	NOSIP	nitric oxide synthase interacting protein	chr19q13.33
218086_at	0.00972821	-4.49	130.96	587.56	NPDC1	neural proliferation, differentiation and control, 1	chr9q34.3
216212_s_at	0.00972821	2.15	236.96	110.01	DKC1	dyskeratosis congenita 1, dyskerin	chrXq28
205040_at	0.00972821	39.94	192.85	4.83	ORM1	orosomucoid 1	chr9q31-q32
205054_at	0.00972821	-17.16	9.59	164.58	NEB	nebulin	chr2q22
206499_s_at	0.00979472	3.07	110.99	36.13	RCC1	regulator of chromosome condensation 1	chr1p36.1
219368_at	0.00980335	-2.28	9.33	21.25	NAP1L2	nucleosome assembly protein 1-like 2	chrXq13
205382_s_at	0.00980335	-7.41	42.46	314.62	DF	D component of complement (adipsin)	chr19p13.3
212988_x_at	0.00983446	-1.31	12323.4	16160.5	ACTG1	actin, gamma 1	chr17q25
209433_s_at	0.00993966	3.07	23.61	7.69	PPAT	phosphoribosyl pyrophosphate amidotransferase	chr4q12
201901_s_at	0.00993966	1.46	1105.72	756.7	YY1	YY1 transcription factor	chr14q
204346_s_at	0.00993966	-2.03	13.79	27.93	RASSF1	Ras association (RalGDS/AF-6) domain family 1	chr3p21.3
220370_s_at	0.00994171	-3.55	29.39	104.29	USP36	ubiquitin specific protease 36	chr17q25.3
206742_at	0.00995355	-2.98	3.59	10.7	FIGF	c-fos induced growth factor (vascular endothelial growth factor D)	chrXp22.31
