# Supplementary material for: Genome wide analysis and clinical correlation of chromosomal and transcriptional mutations in cancers of the biliary tract
Source: J Exp Clin Cancer Res. 2009 May 12;28(1):62. doi: 10.1186/1756-9966-28-62 (PMC2698861; doi:10.1186/1756-9966-28-62)
Supplement: Additional File 2 — Gene Expression Changes in Intrahepatic Cholangiocarcinoma. [file 1756-9966-28-62-S2.xls]

## Sheet: Sheet1
Supplemental Data Table 2. Complete list of significant alterations in gene expression between intrahepatic cholangiocarcinoma specimens and normal bile duct epithelium
Probe	FDR	Fold Change	Intrahepatic Cholangiocarcinoma	Normal Bile Duct	Gene Symbol	Gene Title	Chromosomal Location
203821_at	2.17086e-09	-23.9	22.88	546.9	HBEGF	heparin-binding EGF-like growth factor	chr5q23
210762_s_at	2.77627e-09	-26.26	25.99	682.5	DLC1	deleted in liver cancer 1	chr8p22
209074_s_at	2.77627e-09	-39.6	7.93	313.95	TU3A	TU3A protein	chr3p21.1
206488_s_at	6.21916e-09	-22.37	6.72	150.24	CD36	CD36 antigen (collagen type I receptor, thrombospondin receptor)	chr7q11.2
202768_at	7.15051e-09	-293.53	11.32	3322.56	FOSB	FBJ murine osteosarcoma viral oncogene homolog B	chr19q13.32
38037_at	7.15051e-09	-14.2	11.91	169.07	HBEGF	heparin-binding EGF-like growth factor	chr5q23
202340_x_at	7.15051e-09	-63.34	39.49	2501.45	NR4A1	nuclear receptor subfamily 4, group A, member 1	chr12q13
203286_at	7.15051e-09	3.26	414.01	126.84	RNF44	ring finger protein 44	chr5q35.2
209481_at	7.15051e-09	-4.56	273.1	1245.35	SNRK	SNF related kinase	chr3p22.1
201325_s_at	1.48114e-08	-43.42	52.59	2283.71	EMP1	epithelial membrane protein 1	chr12p12.3
204134_at	1.48114e-08	-7.51	5.61	42.1	PDE2A	phosphodiesterase 2A, cGMP-stimulated	chr11q13.4
206115_at	3.61093e-08	-40.89	13.27	542.79	EGR3	early growth response 3	chr8p23-p21
207547_s_at	6.73059e-08	-7.06	4.13	29.14	TU3A	TU3A protein	chr3p21.1
222162_s_at	8.04576e-08	-90.13	46.1	4155.15	ADAMTS1	a disintegrin-like and metalloprotease (reprolysin type) with thrombospondin type 1 motif, 1	chr21q21.2
218404_at	8.04576e-08	31.09	741.88	23.86	SNX10	sorting nexin 10	chr7p15.2
205935_at	8.19498e-08	-22.32	12.12	270.51	FOXF1	forkhead box F1	chr16q24
205870_at	8.73582e-08	-11.48	17.74	203.6	BDKRB2	bradykinin receptor B2	chr14q32.1-q32.2
209959_at	9.28542e-08	-76.78	7.64	586.46	NR4A3	nuclear receptor subfamily 4, group A, member 3	chr9q22
212665_at	1.03441e-07	-11.16	80.64	900.34	TIPARP	TCDD-inducible poly(ADP-ribose) polymerase	chr3q25.31
208370_s_at	1.04207e-07	-6.89	151.41	1042.56	DSCR1	Down syndrome critical region gene 1	chr21q22.1-q22.2|21q22.12
213236_at	1.1279e-07	-5.95	5.74	34.16	SASH1	SAM and SH3 domain containing 1	chr6q24.3
201324_at	1.63482e-07	-42.93	53.8	2309.63	EMP1	epithelial membrane protein 1	chr12p12.3
214844_s_at	1.65626e-07	-13.1	15.95	208.89	DOK5	docking protein 5	chr20q13.2
219534_x_at	1.65626e-07	-11.93	20.78	247.98	CDKN1C	cyclin-dependent kinase inhibitor 1C (p57, Kip2)	chr11p15.5
218220_at	1.66068e-07	3.28	237.7	72.38	C12orf10	chromosome 12 open reading frame 10	chr12q13
201395_at	1.66068e-07	-4.12	45.34	186.7	RBM5	RNA binding motif protein 5	chr3p21.3
219213_at	1.89468e-07	-25.19	10.86	273.55	JAM2	junctional adhesion molecule 2	chr21q21.2
203888_at	1.91781e-07	-7.47	48.52	362.43	THBD	thrombomodulin	chr20p12-cen
208096_s_at	2.23964e-07	-20.08	8.01	160.82	COL21A1	collagen, type XXI, alpha 1 /// collagen, type XXI, alpha 1	chr6p12.3-p11.2
214696_at	2.49004e-07	-21.14	34.2	722.9	MGC14376	hypothetical protein MGC14376	chr17p13.3
209165_at	2.51596e-07	2.95	284.96	96.73	AATF	apoptosis antagonizing transcription factor	chr17q11.2-q12
201473_at	2.61424e-07	-7.27	408.47	2969.87	JUNB	jun B proto-oncogene	chr19p13.2
201693_s_at	3.48883e-07	-36.81	54.73	2014.55	EGR1	early growth response 1	chr5q31.1
207978_s_at	3.48883e-07	-13.38	9.38	125.5	NR4A3	nuclear receptor subfamily 4, group A, member 3	chr9q22
216894_x_at	3.67328e-07	-9.62	21.01	202.05	CDKN1C	cyclin-dependent kinase inhibitor 1C (p57, Kip2)	chr11p15.5
213182_x_at	4.19886e-07	-11.57	15.53	179.63	CDKN1C	cyclin-dependent kinase inhibitor 1C (p57, Kip2)	chr11p15.5
207802_at	4.26329e-07	-373.35	9.92	3704.3	CRISP3	cysteine-rich secretory protein 3	chr6p12.3
203680_at	4.29968e-07	-6.74	8.05	54.23	PRKAR2B	protein kinase, cAMP-dependent, regulatory, type II, beta	chr7q22
205239_at	4.43016e-07	-43.63	6.68	291.56	AREG	amphiregulin (schwannoma-derived growth factor)	chr4q13-q21
219371_s_at	4.95648e-07	-11.5	200.77	2308.71	KLF2	Kruppel-like factor 2 (lung)	chr19p13.13-p13.11
220170_at	4.9751e-07	-11.45	5.59	63.95	FHL5	four and a half LIM domains 5	chr6q16.1-q16.3
220266_s_at	4.9751e-07	-16.31	16.59	270.58	KLF4	Kruppel-like factor 4 (gut)	chr9q31
40837_at	5.69839e-07	-5.65	31.9	180.35	TLE2	transducin-like enhancer of split 2 (E(sp1) homolog, Drosophila)	chr19p13.3
202149_at	6.10703e-07	-11.4	129.85	1480.68	NEDD9	neural precursor cell expressed, developmentally down-regulated 9	chr6p25-p24
209170_s_at	6.87438e-07	-33.19	8.12	269.33	GPM6B	glycoprotein M6B	chrXp22.2
201394_s_at	7.14044e-07	-4.04	29.04	117.22	RBM5	RNA binding motif protein 5	chr3p21.3
212898_at	7.31069e-07	2.38	97.78	41.12	KIAA0406	KIAA0406 gene product	chr20q11.23
219436_s_at	7.3805e-07	-13.52	4.46	60.36	EMCN	endomucin	chr4q24
201845_s_at	7.57911e-07	-3.24	200.8	650.57	RYBP	RING1 and YY1 binding protein	chr3p13
203095_at	7.57911e-07	3.69	537.52	145.62	MTIF2	mitochondrial translational initiation factor 2	chr2p14-p16
210198_s_at	7.57911e-07	-28.19	5.92	166.8	PLP1	proteolipid protein 1 (Pelizaeus-Merzbacher disease, spastic paraplegia 2, uncomplicated)	chrXq22
201326_at	7.57911e-07	2.9	625.95	216.16	CCT6A	chaperonin containing TCP1, subunit 6A (zeta 1)	chr7p11.2
204363_at	7.57911e-07	-39.29	24.01	943.58	F3	coagulation factor III (thromboplastin, tissue factor)	chr1p22-p21
213895_at	7.57911e-07	-10.95	6.6	72.2	EMP1	epithelial membrane protein 1	chr12p12.3
41644_at	7.6571e-07	-5.27	41.66	219.4	SASH1	SAM and SH3 domain containing 1	chr6q24.3
218857_s_at	8.01674e-07	-17.73	19.37	343.42	ASRGL1	asparaginase like 1	chr11q12.3
219478_at	1.00383e-06	-23.43	12.75	298.66	WFDC1	WAP four-disulfide core domain 1	chr16q24.3
204868_at	1.00383e-06	2.52	215.63	85.54	ICT1	immature colon carcinoma transcript 1	chr17q25.1
219682_s_at	1.08619e-06	-5.21	13.18	68.65	TBX3	T-box 3 (ulnar mammary syndrome)	chr12q24.1
202081_at	1.15512e-06	-4.57	887.59	4059.28	IER2	immediate early response 2	chr19p13.13
202274_at	1.15512e-06	-38.63	32.97	1273.69	ACTG2	actin, gamma 2, smooth muscle, enteric	chr2p13.1
217736_s_at	1.15512e-06	3.17	1388.54	438.62	EIF2AK1	eukaryotic translation initiation factor 2-alpha kinase 1	chr7p22
202242_at	1.15512e-06	-11.98	7.51	89.93	TSPAN7	tetraspanin 7	chrXp11.4
203980_at	1.15512e-06	-86.25	12.72	1097.47	FABP4	fatty acid binding protein 4, adipocyte	chr8q21
206030_at	1.15512e-06	-10.68	4.16	44.45	ASPA	aspartoacylase (aminoacylase 2, Canavan disease)	chr17pter-p13
204475_at	1.23343e-06	-160.94	10.28	1654.93	MMP1	matrix metalloproteinase 1 (interstitial collagenase)	chr11q22.3
204622_x_at	1.23343e-06	-41.03	21.61	886.62	NR4A2	nuclear receptor subfamily 4, group A, member 2	chr2q22-q23
203706_s_at	1.26279e-06	-8.05	10.92	87.92	FZD7	frizzled homolog 7 (Drosophila)	chr2q33
218282_at	1.47237e-06	3.57	169.43	47.4	C20orf31	chromosome 20 open reading frame 31	chr20q11.22
221541_at	1.67898e-06	-18.02	181.48	3270.28	CRISPLD2	cysteine-rich secretory protein LCCL domain containing 2	chr16q24.1
203723_at	1.70941e-06	-3.65	7.88	28.78	ITPKB	inositol 1,4,5-trisphosphate 3-kinase B	chr1q42.13
217892_s_at	1.74638e-06	-10.71	50.41	539.95	EPLIN	epithelial protein lost in neoplasm beta	chr12q13
203887_s_at	1.74638e-06	-31.66	9.83	311.34	THBD	thrombomodulin	chr20p12-cen
218012_at	1.75675e-06	-9.12	11.78	107.5	TSPYL2	TSPY-like 2	chrXp11.2
218270_at	1.7987e-06	2.49	1222.25	490.75	MRPL24	mitochondrial ribosomal protein L24	chr1q21-q22
201561_s_at	1.86911e-06	-2.88	333.29	958.37	CLSTN1	calsyntenin 1	chr1p36.22
204072_s_at	1.89061e-06	-11.16	18.14	202.44	13CDNA73	hypothetical protein CG003	chr13q13.1
200027_at	2.19663e-06	2.33	3290.59	1411.89	NARS	asparaginyl-tRNA synthetase /// asparaginyl-tRNA synthetase	chr18q21.2-q21.3
206631_at	2.20398e-06	-3.22	7.64	24.56	PTGER2	prostaglandin E receptor 2 (subtype EP2), 53kDa	chr14q22
202672_s_at	2.20398e-06	-27.89	52.06	1452.26	ATF3	activating transcription factor 3	chr1q32.3
215947_s_at	2.29643e-06	2.93	317.25	108.23	FLJ14668	hypothetical protein FLJ14668	chr2p13.3
204368_at	2.33917e-06	-18.45	27.94	515.47	SLCO2A1	solute carrier organic anion transporter family, member 2A1	chr3q21
201531_at	2.42276e-06	-9.43	500.16	4717.65	ZFP36	zinc finger protein 36, C3H type, homolog (mouse)	chr19q13.1
212793_at	2.42276e-06	-6.88	8.62	59.37	DAAM2	dishevelled associated activator of morphogenesis 2	chr6p21.2
203440_at	2.42276e-06	11.78	308.58	26.2	CDH2	cadherin 2, type 1, N-cadherin (neuronal)	chr18q11.2
212955_s_at	2.64699e-06	2.42	843.71	348.05	POLR2I	polymerase (RNA) II (DNA directed) polypeptide I, 14.5kDa	chr19q12
202328_s_at	2.68787e-06	-3.42	29.81	101.91	PKD1	polycystic kidney disease 1 (autosomal dominant)	chr16p13.3
206898_at	2.85935e-06	-17.93	10.05	180.23	CDH19	cadherin 19, type 2	chr18q22-q23
203766_s_at	2.85935e-06	-43.06	6.77	291.58	LMOD1	leiomodin 1 (smooth muscle)	chr1q32
213034_at	2.91175e-06	-3.61	50.46	181.93	KIAA0999	KIAA0999 protein	chr11q23.3
202397_at	3.11151e-06	2.88	326.52	113.43	NUTF2	nuclear transport factor 2	chr16q22.1
204621_s_at	3.19617e-06	-41.8	38.8	1621.71	NR4A2	nuclear receptor subfamily 4, group A, member 2	chr2q22-q23
219993_at	3.19617e-06	-7.33	10.33	75.77	SOX17	SRY (sex determining region Y)-box 17	chr8q11.23
216248_s_at	3.19617e-06	-45.02	32.54	1465.05	NR4A2	nuclear receptor subfamily 4, group A, member 2	chr2q22-q23
208313_s_at	3.39112e-06	-2.36	351.8	831.65	SF1	splicing factor 1	chr11q13
204731_at	3.50099e-06	-18.69	63.25	1182	TGFBR3	transforming growth factor, beta receptor III (betaglycan, 300kDa)	chr1p33-p32
208982_at	3.66962e-06	-9.02	181.25	1635.7	PECAM1	Platelet/endothelial cell adhesion molecule (CD31 antigen)	chr17q23
214761_at	3.76455e-06	-7.89	5.52	43.57	ZNF423	zinc finger protein 423	chr16q12
206481_s_at	3.84745e-06	-11.17	13.78	153.91	LDB2	LIM domain binding 2	chr4p16
205500_at	3.84745e-06	27.9	529.96	19	C5	complement component 5	chr9q33-q34
209104_s_at	3.88739e-06	3.02	1225.15	405.14	NOLA2	nucleolar protein family A, member 2 (H/ACA small nucleolar RNPs)	chr5q35.3
220244_at	3.93689e-06	-5.13	6.61	33.89	LOH3CR2A	loss of heterozygosity, 3, chromosomal region 2, gene A	chr3p24-26
203951_at	3.97023e-06	-20.45	48.3	987.76	CNN1	calponin 1, basic, smooth muscle	chr19p13.2-p13.1
202222_s_at	3.97023e-06	-29.53	5.51	162.6	DES	desmin	chr2q35
201577_at	3.97023e-06	5.78	967.96	167.34	NME1	non-metastatic cells 1, protein (NM23A) expressed in	chr17q21.3
209681_at	3.97023e-06	-19.51	14.65	285.79	SLC19A2	solute carrier family 19 (thiamine transporter), member 2	chr1q23.3
202350_s_at	4.13406e-06	-40.28	18.5	745.33	MATN2	matrilin 2	chr8q22
202877_s_at	4.46344e-06	-6.92	11.39	78.86	C1QR1	complement component 1, q subcomponent, receptor 1 /// complement component 1, q subcomponent, receptor 1	chr20p11.21
200807_s_at	4.67891e-06	2.65	6839.07	2579.97	HSPD1	heat shock 60kDa protein 1 (chaperonin)	chr2q33.1
209167_at	4.74249e-06	-20.48	4.88	99.86	GPM6B	glycoprotein M6B	chrXp22.2
201957_at	4.74922e-06	-16.17	8.52	137.72	PPP1R12B	protein phosphatase 1, regulatory (inhibitor) subunit 12B	chr1q32.1
208335_s_at	4.99004e-06	-71.06	6.6	468.78	FY	Duffy blood group	chr1q21-q22
205303_at	5.06893e-06	-5.11	7.73	39.5	KCNJ8	potassium inwardly-rectifying channel, subfamily J, member 8	chr12p11.23
218730_s_at	5.06893e-06	-42.03	6.98	293.24	OGN	osteoglycin (osteoinductive factor, mimecan)	chr9q22
201539_s_at	5.10545e-06	-9.46	13.75	130.06	FHL1	four and a half LIM domains 1	chrXq26
209189_at	5.19279e-06	-67.71	55.43	3753.2	FOS	v-fos FBJ murine osteosarcoma viral oncogene homolog	chr14q24.3
209621_s_at	5.19279e-06	-17.36	8.54	148.27	PDLIM3	PDZ and LIM domain 3	chr4q35
221031_s_at	5.19279e-06	-16.48	97.12	1601.07	DKFZP434F0318	hypothetical protein DKFZp434F0318 /// hypothetical protein DKFZp434F0318	chr12p13.2
200734_s_at	5.30962e-06	2.36	659.68	279.85	ARF3	ADP-ribosylation factor 3	chr12q13
202475_at	5.41682e-06	3.55	692.14	194.94	NIFIE14	seven transmembrane domain protein	chr19q13.1
214096_s_at	5.48046e-06	5.27	810.81	153.85	SHMT2	serine hydroxymethyltransferase 2 (mitochondrial)	chr12q12-q14
50374_at	5.48046e-06	2.78	35.75	12.88	LOC339229	hypothetical protein LOC339229	chr17q25.3
209445_x_at	5.99147e-06	3.21	81.6	25.43	FLJ10803	hypothetical protein FLJ10803	chr7p13
214505_s_at	5.99147e-06	-10.93	48.97	535.33	FHL1	four and a half LIM domains 1	chrXq26
209051_s_at	6.08114e-06	-4.14	7.64	31.62	RALGDS	ral guanine nucleotide dissociation stimulator	chr9q34.3
219563_at	6.09332e-06	-10.51	7.02	73.81	C14orf139	chromosome 14 open reading frame 139	chr14q32.13
217806_s_at	6.28988e-06	3.7	229.76	62.14	POLDIP2	polymerase (DNA-directed), delta interacting protein 2	chr17q11.2
203543_s_at	6.31867e-06	-8.87	167.03	1481.44	KLF9	Kruppel-like factor 9	chr9q13
218460_at	6.55389e-06	2.55	501.12	196.16	FLJ20397	hypothetical protein FLJ20397	chr7p22.3
212845_at	6.68702e-06	-9.45	31.69	299.4	SAMD4	sterile alpha motif domain containing 4	chr14q22.2
213103_at	6.68702e-06	-3.2	32.65	104.57	STARD13	START domain containing 13	chr13q12-q13
212661_x_at	6.73912e-06	1.84	18120.1	9854.03	PPIA	peptidylprolyl isomerase A (cyclophilin A)	chr7p13-p11.2
204466_s_at	6.79169e-06	-14.08	4.95	69.76	SNCA	synuclein, alpha (non A4 component of amyloid precursor) /// synuclein, alpha (non A4 component of amyloid precursor)	chr4q21
205193_at	6.98226e-06	-4.93	102.96	507.1	MAFF	v-maf musculoaponeurotic fibrosarcoma oncogene homolog F (avian)	chr22q13.1
205200_at	7.09096e-06	-19.88	20.83	414.07	CLEC3B	C-type lectin domain family 3, member B	chr3p22-p21.3
204955_at	7.10704e-06	-46.84	21.61	1012.16	SRPX	sushi-repeat-containing protein, X-linked	chrXp21.1
204675_at	7.2885e-06	11.49	85.4	7.44	SRD5A1	steroid-5-alpha-reductase, alpha polypeptide 1 (3-oxo-5 alpha-steroid delta 4-dehydrogenase alpha 1)	chr5p15
201694_s_at	7.31129e-06	-17.18	223.66	3841.34	EGR1	early growth response 1	chr5q31.1
201739_at	7.56799e-06	-9.06	540.9	4897.87	SGK	serum/glucocorticoid regulated kinase	chr6q23
218684_at	7.56799e-06	2.93	563.52	192.26	LRRC8D	leucine rich repeat containing 8 family, member D	chr1p22.2
204872_at	7.65807e-06	-6.02	31.99	192.51	TLE4	transducin-like enhancer of split 4 (E(sp1) homolog, Drosophila)	chr9q21.31
210299_s_at	7.73287e-06	-13.86	58.58	812.05	FHL1	four and a half LIM domains 1	chrXq26
204482_at	7.73287e-06	-7.37	75.76	558.24	CLDN5	claudin 5 (transmembrane protein deleted in velocardiofacial syndrome)	chr22q11.21
205384_at	7.73287e-06	-13.64	3.69	50.39	FXYD1	FXYD domain containing ion transport regulator 1 (phospholemman)	chr19q13.1
204105_s_at	8.11668e-06	-8.12	6.95	56.42	NRCAM	neuronal cell adhesion molecule	chr7q31.1-q31.2
201091_s_at	8.11668e-06	2.67	659.39	247.26	CBX3	chromobox homolog 3 (HP1 gamma homolog, Drosophila)	chr7p15.2
210298_x_at	8.30473e-06	-11.19	32.36	362.08	FHL1	four and a half LIM domains 1	chrXq26
202920_at	8.31489e-06	-15.37	6.46	99.23	ANK2	ankyrin 2, neuronal	chr4q25-q27
221666_s_at	8.31489e-06	6.72	381.68	56.8	PYCARD	PYD and CARD domain containing	chr16p12-p11.2
200837_at	8.66207e-06	3.43	1246.86	362.99	BCAP31	B-cell receptor-associated protein 31	chrXq28
218436_at	9.50512e-06	4.63	404.76	87.5	SIL1	endoplasmic reticulum chaperone SIL1, homolog of yeast	chr5q31
212614_at	9.54637e-06	-9.92	108.31	1074.26	ARID5B	AT rich interactive domain 5B (MRF1-like)	chr10q21.2
210149_s_at	9.54637e-06	2.47	3054.51	1236.9	ATP5H	ATP synthase, H+ transporting, mitochondrial F0 complex, subunit d	chr17q25
201752_s_at	9.54637e-06	-4.06	366.62	1489.92	ADD3	adducin 3 (gamma)	chr10q24.2-q24.3
209616_s_at	9.54637e-06	-50.65	51.17	2591.54	CES1	carboxylesterase 1 (monocyte/macrophage serine esterase 1)	chr16q13-q22.1
210046_s_at	9.54637e-06	6.25	870.75	139.42	IDH2	isocitrate dehydrogenase 2 (NADP+), mitochondrial	chr15q26.1
212276_at	9.54637e-06	-4.29	34.3	147.28	LPIN1	lipin 1	chr2p25.1
203190_at	9.54637e-06	2.94	731.86	249.1	NDUFS8	NADH dehydrogenase (ubiquinone) Fe-S protein 8, 23kDa (NADH-coenzyme Q reductase)	chr11q13
203752_s_at	9.54637e-06	-3.12	2581.93	8063.29	JUND	jun D proto-oncogene	chr19p13.2
201846_s_at	9.54637e-06	-2.88	125.2	360.17	RYBP	RING1 and YY1 binding protein	chr3p13
206049_at	9.54637e-06	-6.56	7.12	46.72	SELP	selectin P (granule membrane protein 140kDa, antigen CD62)	chr1q22-q25
200037_s_at	9.90747e-06	2.59	1854.41	714.69	CBX3	chromobox homolog 3 (HP1 gamma homolog, Drosophila) /// chromobox homolog 3 (HP1 gamma homolog, Drosophila)	chr7p15.2
212323_s_at	1.01234e-05	-2.55	41.52	106.06	VPS13D	vacuolar protein sorting 13D (yeast)	chr1p36.22-p36.21
201293_x_at	1.01234e-05	1.9	17891.5	9434.46	PPIA	peptidylprolyl isomerase A (cyclophilin A)	chr7p13-p11.2
202260_s_at	1.01234e-05	-9.82	20.51	201.32	STXBP1	syntaxin binding protein 1	chr9q34.1
204729_s_at	1.02422e-05	-2.82	4.28	12.05	STX1A	syntaxin 1A (brain)	chr7q11.23
200691_s_at	1.02861e-05	3.44	1329.16	386.44	HSPA9B	heat shock 70kDa protein 9B (mortalin-2)	chr5q31.1
202994_s_at	1.02861e-05	-45.09	69.41	3129.62	FBLN1	fibulin 1	chr22q13.31
217754_at	1.03231e-05	2.79	97.68	35.06	DDX56	DEAD (Asp-Glu-Ala-Asp) box polypeptide 56	chr7p13
218764_at	1.03884e-05	-4.36	73.33	319.82	PRKCH	protein kinase C, eta	chr14q22-q23
211978_x_at	1.03884e-05	1.79	21143.5	11810.3	PPIA	peptidylprolyl isomerase A (cyclophilin A)	chr7p13-p11.2
202150_s_at	1.0414e-05	-7.95	73.62	585.12	NEDD9	neural precursor cell expressed, developmentally down-regulated 9	chr6p25-p24
218046_s_at	1.0414e-05	4.45	278.54	62.65	MRPS16	mitochondrial ribosomal protein S16	chr10q22.1
221766_s_at	1.0414e-05	-9.05	173.75	1573.26	FAM46A	family with sequence similarity 46, member A	chr6q14
201525_at	1.0414e-05	-62.63	38.89	2435.4	APOD	apolipoprotein D	chr3q26.2-qter
210517_s_at	1.04252e-05	-31.8	25.42	808.29	AKAP12	A kinase (PRKA) anchor protein (gravin) 12	chr6q24-q25
205207_at	1.04252e-05	-70.05	4.66	326.24	IL6	interleukin 6 (interferon, beta 2)	chr7p21
221841_s_at	1.04992e-05	-21.98	126.19	2774.13	KLF4	Kruppel-like factor 4 (gut)	chr9q31
215450_at	1.07376e-05	3.03	43.18	14.23	---	---	---
218291_at	1.08581e-05	3.13	338.44	108.08	MAPBPIP	mitogen-activated protein-binding protein-interacting protein	chr1q22
204931_at	1.08581e-05	-9.94	9.01	89.56	TCF21	transcription factor 21	chr6pter-qter
212670_at	1.10122e-05	-15.95	26.58	423.89	ELN	elastin (supravalvular aortic stenosis, Williams-Beuren syndrome)	chr7q11.23
210878_s_at	1.10122e-05	3.01	256.85	85.21	JMJD1B	jumonji domain containing 1B	chr5q31
219293_s_at	1.12301e-05	2.36	1663.92	706.31	PTD004	GTP-binding protein PTD004	chr2q31.1
204677_at	1.12301e-05	-8.89	23.93	212.86	CDH5	cadherin 5, type 2, VE-cadherin (vascular epithelium)	chr16q22.1
204700_x_at	1.12301e-05	3.86	99.1	25.68	C1orf107	chromosome 1 open reading frame 107	chr1q32.2
213333_at	1.12301e-05	6.23	50.1	8.04	MDH2	malate dehydrogenase 2, NAD (mitochondrial)	chr7p12.3-q11.2
222029_x_at	1.14772e-05	2.88	286.44	99.63	HKE2	HLA class II region expressed gene KE2	chr6p21.3
201256_at	1.15054e-05	2.15	1153.7	535.85	COX7A2L	cytochrome c oxidase subunit VIIa polypeptide 2 like	chr2p21
201041_s_at	1.16138e-05	-7.73	1780.11	13756.2	DUSP1	dual specificity phosphatase 1	chr5q34
218736_s_at	1.1619e-05	-12.14	8.14	98.77	PALMD	palmdelphin	chr1p22-p21
218452_at	1.1619e-05	2.49	88.93	35.69	SMARCAL1	SWI/SNF related, matrix associated, actin dependent regulator of chromatin, subfamily a-like 1	chr2q34-q35
218881_s_at	1.22144e-05	-3.48	5.12	17.83	FOSL2	FOS-like antigen 2	chr2p23.3
200033_at	1.23972e-05	-2.17	2525.33	5483.38	DDX5	DEAD (Asp-Glu-Ala-Asp) box polypeptide 5 /// DEAD (Asp-Glu-Ala-Asp) box polypeptide 5	chr17q21
218625_at	1.2835e-05	-8.56	8.15	69.72	NRN1	neuritin 1	chr6p25.1
208763_s_at	1.30236e-05	-7.41	293.9	2176.82	TSC22D3	TSC22 domain family, member 3	chrXq22.3
203710_at	1.32039e-05	-10.41	25.88	269.37	ITPR1	inositol 1,4,5-triphosphate receptor, type 1	chr3p26-p25
211752_s_at	1.32039e-05	5.69	153.53	26.98	NDUFS7	NADH dehydrogenase (ubiquinone) Fe-S protein 7, 20kDa (NADH-coenzyme Q reductase) /// NADH dehydrogenase (ubiquinone) Fe-S protein 7, 20kDa (NADH-coenzyme Q reductase)	chr19p13.3
217932_at	1.32039e-05	3.6	315.76	87.62	MRPS7	mitochondrial ribosomal protein S7	chr17q25
201034_at	1.32039e-05	-4.22	472.85	1997.3	ADD3	adducin 3 (gamma)	chr10q24.2-q24.3
204540_at	1.34556e-05	20.83	1558.56	74.82	EEF1A2	eukaryotic translation elongation factor 1 alpha 2	chr20q13.3
218563_at	1.35162e-05	2.57	1386.33	539.55	NDUFA3	NADH dehydrogenase (ubiquinone) 1 alpha subcomplex, 3, 9kDa	chr19q13.42
219689_at	1.38098e-05	-10.86	10.22	111.01	SEMA3G	sema domain, immunoglobulin domain (Ig), short basic domain, secreted, (semaphorin) 3G	chr3p21.1
200878_at	1.38307e-05	-4.54	843.39	3826.47	EPAS1	endothelial PAS domain protein 1	chr2p21-p16
205471_s_at	1.40008e-05	-4.06	8.26	33.51	DACH1	dachshund homolog 1 (Drosophila)	chr13q22
219091_s_at	1.40008e-05	-5.08	21.01	106.64	MMRN2	multimerin 2	chr10q23.2
200897_s_at	1.41333e-05	-5.62	405.33	2277.3	KIAA0992	palladin	chr4q32.3
203714_s_at	1.43345e-05	5.65	203.69	36.03	TBCE	tubulin-specific chaperone e	chr1q42.3
209224_s_at	1.43345e-05	2.36	807.29	342.22	NDUFA2	NADH dehydrogenase (ubiquinone) 1 alpha subcomplex, 2, 8kDa	chr5q31
212072_s_at	1.4483e-05	2.42	513.88	211.92	CSNK2A1	casein kinase 2, alpha 1 polypeptide	chr20p13
205882_x_at	1.45608e-05	-3.82	375.18	1434.01	ADD3	adducin 3 (gamma)	chr10q24.2-q24.3
209971_x_at	1.46383e-05	2.44	594.78	243.97	JTV1	JTV1 gene	chr7p22
204345_at	1.46383e-05	-6.86	55.42	380.4	COL16A1	collagen, type XVI, alpha 1	chr1p35-p34
213414_s_at	1.49218e-05	2	14549.6	7259.07	RPS19	ribosomal protein S19	chr19q13.2
205960_at	1.50397e-05	-21.61	9.55	206.44	PDK4	pyruvate dehydrogenase kinase, isoenzyme 4	chr7q21.3-q22.1
208718_at	1.50397e-05	-2.05	1570.22	3216.15	DDX17	DEAD (Asp-Glu-Ala-Asp) box polypeptide 17	chr22q13.1
209436_at	1.51455e-05	-27.43	18.51	507.8	SPON1	spondin 1, extracellular matrix protein	chr11p15.2
200805_at	1.53911e-05	2.5	554.31	221.38	LMAN2	lectin, mannose-binding 2	chr5q35.3
212915_at	1.56057e-05	-9.39	21.15	198.64	PDZRN3	PDZ domain containing RING finger 3	chr3p13
216331_at	1.56057e-05	-12.69	13.3	168.79	ITGA7	integrin, alpha 7	chr12q13
217871_s_at	1.56836e-05	3.62	4396.74	1213.25	MIF	macrophage migration inhibitory factor (glycosylation-inhibiting factor)	chr22q11.23
201268_at	1.59049e-05	2.43	4769.22	1965.69	NME2	non-metastatic cells 2, protein (NM23B) expressed in	chr17q21.3
213071_at	1.61353e-05	-42.42	18.44	782.27	DPT	dermatopontin	chr1q12-q23
218689_at	1.61649e-05	4.37	25.85	5.92	FANCF	Fanconi anemia, complementation group F	chr11p15
213348_at	1.68834e-05	-26.75	28.91	773.44	CDKN1C	Cyclin-dependent kinase inhibitor 1C (p57, Kip2)	chr11p15.5
208983_s_at	1.71041e-05	-10.67	27.74	295.94	PECAM1	platelet/endothelial cell adhesion molecule (CD31 antigen)	chr17q23
200826_at	1.81244e-05	2.09	4389.24	2099.42	SNRPD2	small nuclear ribonucleoprotein D2 polypeptide 16.5kDa	chr19q13.2
202401_s_at	1.88821e-05	-3.49	38.61	134.85	SRF	serum response factor (c-fos serum response element-binding transcription factor)	chr6p21.1
200903_s_at	1.89093e-05	4.23	1032.22	244.3	AHCY	S-adenosylhomocysteine hydrolase	chr20cen-q13.1
214767_s_at	1.89093e-05	-3.81	31.12	118.65	HSPB6	heat shock protein, alpha-crystallin-related, B6	chr19q13.12
218098_at	1.89093e-05	2.3	510.98	222.36	ARFGEF2	ADP-ribosylation factor guanine nucleotide-exchange factor 2 (brefeldin A-inhibited)	chr20q13.13
209866_s_at	1.89093e-05	-3.26	5.45	17.8	LPHN3	latrophilin 3	chr4q13.1
222275_at	1.89093e-05	2.85	147.4	51.75	MRPS30	Mitochondrial ribosomal protein S30	chr5q11
212713_at	1.89363e-05	-72.57	8.17	592.6	MFAP4	microfibrillar-associated protein 4	chr17p11.2
201637_s_at	1.89363e-05	2.37	785.88	330.98	FXR1	fragile X mental retardation, autosomal homolog 1	chr3q28
202503_s_at	1.89363e-05	15.46	294.16	19.03	KIAA0101	KIAA0101	chr15q22.31
200910_at	1.89363e-05	2.78	3299.26	1185.9	CCT3	chaperonin containing TCP1, subunit 3 (gamma)	chr1q23
218961_s_at	1.92293e-05	3.51	169.27	48.26	PNKP	polynucleotide kinase 3'-phosphatase	chr19q13.3-q13.4
218480_at	1.92293e-05	3.35	29.52	8.81	FLJ21839	hypothetical protein FLJ21839	chr2p23.3
213993_at	1.93151e-05	-8.32	13.36	111.15	SPON1	spondin 1, extracellular matrix protein	chr11p15.2
220027_s_at	1.93151e-05	-5.56	5.98	33.26	RASIP1	Ras interacting protein 1	chr19q13.33
222212_s_at	1.93151e-05	5.46	3099.66	567.85	LASS2	LAG1 longevity assurance homolog 2 (S. cerevisiae)	chr1q21.2
203898_at	1.94652e-05	2.26	102.29	45.29	RCP9	calcitonin gene-related peptide-receptor component protein	chr7q11.21
208758_at	1.94794e-05	4.12	556.18	134.89	ATIC	5-aminoimidazole-4-carboxamide ribonucleotide formyltransferase/IMP cyclohydrolase	chr2q35
218930_s_at	1.94794e-05	3.27	799.59	244.16	FLJ11273	hypothetical protein FLJ11273	chr7p21.3
200842_s_at	1.96004e-05	2.32	496.96	214.23	EPRS	glutamyl-prolyl-tRNA synthetase	chr1q41-q42
213817_at	1.96004e-05	-2.82	12.29	34.62	---	CDNA FLJ13601 fis, clone PLACE1010069	---
209321_s_at	2.02533e-05	-6.32	17.4	109.97	ADCY3	adenylate cyclase 3	chr2p24-p22
219747_at	2.02533e-05	-10.15	6.14	62.29	FLJ23191	hypothetical protein FLJ23191	chr4q27
206323_x_at	2.06116e-05	-4.55	461.66	2100.49	OPHN1	oligophrenin 1	chrXq12
201622_at	2.14736e-05	2.08	520.31	249.92	SND1	staphylococcal nuclease domain containing 1	chr7q31.3
200795_at	2.19506e-05	-27.25	253.15	6897.33	SPARCL1	SPARC-like 1 (mast9, hevin)	chr4q22.1
213366_x_at	2.23299e-05	2.86	5949.73	2081.81	ATP5C1	ATP synthase, H+ transporting, mitochondrial F1 complex, gamma polypeptide 1	chr10p15.1
212813_at	2.2341e-05	-4.63	66.87	309.57	JAM3	junctional adhesion molecule 3	chr11q25
218350_s_at	2.24388e-05	24.23	736.98	30.42	GMNN	geminin, DNA replication inhibitor	chr6p22.2
221834_at	2.25741e-05	-2.94	14.39	42.38	LONP	Peroxisomal lon protease	chr16q12.1
204346_s_at	2.33338e-05	-2.86	9.76	27.93	RASSF1	Ras association (RalGDS/AF-6) domain family 1	chr3p21.3
202399_s_at	2.34456e-05	2.75	402.97	146.65	AP3S2	adaptor-related protein complex 3, sigma 2 subunit	chr15q26.1
221734_at	2.37244e-05	4.15	240.77	58.05	LOC133619	hypothetical protein MGC12103	chr5q23.2
217778_at	2.41253e-05	1.78	362.03	203.21	SLC39A1	solute carrier family 39 (zinc transporter), member 1	chr1q21
213656_s_at	2.43115e-05	-3.75	169.52	635.98	KNS2	kinesin 2 60/70kDa	chr14q32.3
218603_at	2.45846e-05	-3.05	106.04	323.34	HECA	headcase homolog (Drosophila)	chr6q23-q24
219675_s_at	2.52489e-05	3.04	356.19	117.03	UXS1	UDP-glucuronate decarboxylase 1	chr2q12.2
218882_s_at	2.62115e-05	2.54	237.94	93.53	WDR3	WD repeat domain 3	chr1p13-p12
221045_s_at	2.66151e-05	-4.9	21.56	105.69	PER3	period homolog 3 (Drosophila)	chr1p36.23
203536_s_at	2.66151e-05	3.14	187.07	59.52	WDR39	WD repeat domain 39	chr2q11.2
211048_s_at	2.66151e-05	3.39	1043.47	307.48	PDIA4	protein disulfide isomerase family A, member 4 /// protein disulfide isomerase family A, member 4	chr7q35
217840_at	2.6681e-05	2.06	233.66	113.64	DDX41	DEAD (Asp-Glu-Ala-Asp) box polypeptide 41	chr5q35.3
202185_at	2.76904e-05	2.61	407.08	155.92	PLOD3	procollagen-lysine, 2-oxoglutarate 5-dioxygenase 3	chr7q22
204472_at	2.76904e-05	-13.96	153.13	2137.69	GEM	GTP binding protein overexpressed in skeletal muscle	chr8q13-q21
202737_s_at	2.77272e-05	3.69	624.83	169.38	LSM4	LSM4 homolog, U6 small nuclear RNA associated (S. cerevisiae)	chr19p13.11
201635_s_at	2.78383e-05	2.71	499.99	184.32	FXR1	fragile X mental retardation, autosomal homolog 1	chr3q28
212193_s_at	2.79941e-05	3.18	391.24	122.92	LARP1	La ribonucleoprotein domain family, member 1	chr5q33.2
213994_s_at	2.817e-05	-12.84	12.93	166.1	SPON1	spondin 1, extracellular matrix protein	chr11p15.2
204719_at	2.88625e-05	-30.39	11.42	346.99	ABCA8	ATP-binding cassette, sub-family A (ABC1), member 8	chr17q24
219029_at	2.93202e-05	4.49	261.14	58.15	FLJ21657	hypothetical protein FLJ21657	chr5p12
200050_at	2.94956e-05	2	826.67	413.3	ZNF146	zinc finger protein 146 /// zinc finger protein 146	chr19q13.1
210139_s_at	2.97132e-05	-8.77	193.07	1693.45	PMP22	peripheral myelin protein 22	chr17p12-p11.2
217023_x_at	2.98256e-05	-13.62	24.86	338.48	TPSAB1	tryptase alpha/beta 1	chr16p13.3
218481_at	3.01742e-05	4.9	34.6	7.06	EXOSC5	exosome component 5	chr19q13.1
210084_x_at	3.05821e-05	-19.61	25.89	507.56	TPSAB1	tryptase alpha/beta 1	chr16p13.3
205304_s_at	3.05821e-05	-3.5	15.01	52.51	KCNJ8	potassium inwardly-rectifying channel, subfamily J, member 8	chr12p11.23
201368_at	3.05821e-05	-2.06	2189.25	4502.72	ZFP36L2	zinc finger protein 36, C3H type-like 2	chr2p22.3-p21
201787_at	3.09734e-05	-17.57	14.21	249.55	FBLN1	fibulin 1	chr22q13.31
213290_at	3.09734e-05	-4.64	59.53	276.5	COL6A2	collagen, type VI, alpha 2	chr21q22.3
36711_at	3.09734e-05	-5.88	417.99	2458.52	MAFF	v-maf musculoaponeurotic fibrosarcoma oncogene homolog F (avian)	chr22q13.1
219480_at	3.11255e-05	-2.17	18.22	39.54	SNAI1	snail homolog 1 (Drosophila)	chr20q13.1-q13.2
203851_at	3.13577e-05	-12.95	17	220.2	IGFBP6	insulin-like growth factor binding protein 6	chr12q13
209543_s_at	3.13577e-05	-4.64	5.95	27.62	CD34	CD34 antigen	chr1q32
209398_at	3.14547e-05	15.61	401.2	25.69	HIST1H1C	histone 1, H1c	chr6p21.3
218356_at	3.14748e-05	2.2	341.02	155.22	FTSJ2	FtsJ homolog 2 (E. coli)	chr7p22
200768_s_at	3.23528e-05	-3.06	941.53	2876.72	MAT2A	methionine adenosyltransferase II, alpha	chr2p11.2
220287_at	3.23757e-05	-13.64	4.55	62.11	ADAMTS9	a disintegrin-like and metalloprotease (reprolysin type) with thrombospondin type 1 motif, 9	chr3p14.3-p14.2
212099_at	3.23757e-05	-3.9	1023.13	3994.32	RHOB	ras homolog gene family, member B	chr2p24
208056_s_at	3.23757e-05	-1.66	4.09	6.78	CBFA2T3	core-binding factor, runt domain, alpha subunit 2; translocated to, 3	chr16q24
221579_s_at	3.23757e-05	2.29	163.19	71.29	NUDT3	nudix (nucleoside diphosphate linked moiety X)-type motif 3	chr6p21.2
203465_at	3.29109e-05	2.42	164.64	68.04	MRPL19	mitochondrial ribosomal protein L19	chr2q11.1-q11.2
204271_s_at	3.35327e-05	-7.39	21.12	156	EDNRB	endothelin receptor type B	chr13q22
221814_at	3.37324e-05	-9.37	39.22	367.56	GPR124	G protein-coupled receptor 124	chr8p12
201400_at	3.37324e-05	2.82	1073.48	380.72	PSMB3	proteasome (prosome, macropain) subunit, beta type, 3	chr17q12
203705_s_at	3.46573e-05	-3.78	7.2	27.19	FZD7	frizzled homolog 7 (Drosophila)	chr2q33
218188_s_at	3.49683e-05	3.33	262.1	78.66	TIMM13	translocase of inner mitochondrial membrane 13 homolog (yeast)	chr19p13.3
210386_s_at	3.51453e-05	2.44	502.03	205.5	MTX1	metaxin 1	chr1q21
202743_at	3.55918e-05	-6.9	32.44	223.84	PIK3R3	phosphoinositide-3-kinase, regulatory subunit 3 (p55, gamma)	chr1p34.1
204748_at	3.57011e-05	-21.24	14.13	300.01	PTGS2	prostaglandin-endoperoxide synthase 2 (prostaglandin G/H synthase and cyclooxygenase)	chr1q25.2-q25.3
210973_s_at	3.57085e-05	-2.4	35.15	84.54	FGFR1	fibroblast growth factor receptor 1 (fms-related tyrosine kinase 2, Pfeiffer syndrome)	chr8p11.2-p11.1
202138_x_at	3.57085e-05	2.88	562.69	195.43	JTV1	JTV1 gene	chr7p22
219500_at	3.57085e-05	-3.17	21.12	66.85	CLCF1	cardiotrophin-like cytokine factor 1	chr11q13.3
207977_s_at	3.58871e-05	-32.42	5.7	184.81	DPT	dermatopontin	chr1q12-q23
206855_s_at	3.59495e-05	-1.68	72.67	122.15	HYAL2	hyaluronoglucosaminidase 2	chr3p21.3
201381_x_at	3.59495e-05	2.97	650.01	218.66	CACYBP	calcyclin binding protein	chr1q24-q25
209318_x_at	3.59495e-05	-15.41	12.09	186.29	PLAGL1	pleiomorphic adenoma gene-like 1	chr6q24-q25
213735_s_at	3.59495e-05	2.37	2395.71	1011.72	COX5B	cytochrome c oxidase subunit Vb	chr2cen-q13
203745_at	3.59553e-05	3.22	168.7	52.4	HCCS	holocytochrome c synthase (cytochrome c heme-lyase)	chrXp22.3
204442_x_at	3.59553e-05	-5.38	21.6	116.12	LTBP4	latent transforming growth factor beta binding protein 4	chr19q13.1-q13.2
202995_s_at	3.59553e-05	-56.79	38.81	2204.06	FBLN1	fibulin 1	chr22q13.31
200907_s_at	3.59553e-05	-6.98	317.51	2215.92	KIAA0992	palladin	chr4q32.3
208870_x_at	3.68812e-05	2.81	4221.99	1503.56	ATP5C1	ATP synthase, H+ transporting, mitochondrial F1 complex, gamma polypeptide 1	chr10p15.1
202037_s_at	3.70235e-05	-28.66	5.31	152.13	SFRP1	secreted frizzled-related protein 1	chr8p12-p11.1
204570_at	3.70235e-05	-5.21	58.47	304.45	COX7A1	cytochrome c oxidase subunit VIIa polypeptide 1 (muscle)	chr19q13.1
209806_at	3.70267e-05	7.62	1478.75	193.95	HIST1H2BK	histone 1, H2bk	chr6p21.33
202499_s_at	3.7569e-05	-18.09	34.14	617.66	SLC2A3	solute carrier family 2 (facilitated glucose transporter), member 3	chr12p13.3
208579_x_at	3.77121e-05	12.47	447.44	35.89	H2BFS	H2B histone family, member S	chr21q22.3
213541_s_at	3.85999e-05	-4.37	5.01	21.9	ERG	v-ets erythroblastosis virus E26 oncogene like (avian)	chr21q22.3
207961_x_at	3.87655e-05	-10.19	170.07	1732.43	MYH11	myosin, heavy polypeptide 11, smooth muscle	chr16p13.13-p13.12
202986_at	3.98744e-05	5.33	38.12	7.15	ARNT2	aryl-hydrocarbon receptor nuclear translocator 2	chr15q24
212645_x_at	4.00836e-05	1.74	225.62	129.88	BRE	brain and reproductive organ-expressed (TNFRSF1A modulator)	chr2p23.2
205711_x_at	4.06855e-05	2.76	5185.36	1879.84	ATP5C1	ATP synthase, H+ transporting, mitochondrial F1 complex, gamma polypeptide 1	chr10p15.1
202973_x_at	4.07199e-05	-11.43	29.39	335.79	FAM13A1	family with sequence similarity 13, member A1	chr4q22.1
218545_at	4.17529e-05	2.65	101.73	38.42	FLJ11088	GGA binding partner	chr12p11.22
218187_s_at	4.17529e-05	3.52	243.44	69.21	C8orf33	chromosome 8 open reading frame 33	chr8q24.3
213568_at	4.19156e-05	-6.25	7.88	49.19	OSR2	odd-skipped related 2 (Drosophila)	chr8q22.2
222101_s_at	4.20583e-05	-5.09	23.01	117.17	DCHS1	dachsous 1 (Drosophila)	chr11p15.4
218384_at	4.20583e-05	3.28	615.22	187.81	CARHSP1	calcium regulated heat stable protein 1, 24kDa	chr16p13.2
218830_at	4.20831e-05	2.23	317.95	142.35	RPL26L1	ribosomal protein L26-like 1	chr5q35.1
213011_s_at	4.22389e-05	2.08	2641.45	1268.83	TPI1	triosephosphate isomerase 1	chr12p13
202785_at	4.3144e-05	4.38	327.22	74.78	NDUFA7	NADH dehydrogenase (ubiquinone) 1 alpha subcomplex, 7, 14.5kDa	chr19p13.2
202569_s_at	4.3144e-05	-1.92	49.68	95.19	MARK3	MAP/microtubule affinity-regulating kinase 3	chr14q32.3
212878_s_at	4.32708e-05	-3.55	72.28	256.9	KNS2	kinesin 2 60/70kDa	chr14q32.3
214437_s_at	4.329e-05	6.71	184.96	27.54	SHMT2	serine hydroxymethyltransferase 2 (mitochondrial)	chr12q12-q14
218339_at	4.329e-05	3.34	308.94	92.37	MRPL22	mitochondrial ribosomal protein L22	chr5q33.1-q33.3
201012_at	4.34828e-05	-14.12	146.77	2071.69	ANXA1	annexin A1	chr9q12-q21.2|9q12-q21.2
218595_s_at	4.44742e-05	2.62	150.97	57.66	FLJ10359	Protein BAP28	chr1q43
218680_x_at	4.48127e-05	2.75	194.09	70.47	HYPK	Huntingtin interacting protein K	chr15q15.3
220046_s_at	4.49854e-05	-6.87	117.4	806.03	CCNL1	cyclin L1	chr3q25.31
206188_at	4.49854e-05	1.91	24.26	12.7	ZNF623	zinc finger protein 623	chr8q24.3
211343_s_at	4.53086e-05	-2.79	14.78	41.19	COL13A1	collagen, type XIII, alpha 1	chr10q22
212732_at	4.53822e-05	-6.12	14.42	88.25	MEG3	maternally expressed 3	chr14q32
218302_at	4.53822e-05	3.13	580.29	185.47	PSENEN	presenilin enhancer 2 homolog (C. elegans)	chr19q13.12
205251_at	4.56409e-05	-6.3	67.14	422.76	PER2	period homolog 2 (Drosophila)	chr2q37.3
205907_s_at	4.56409e-05	-9.35	6.57	61.44	OMD	osteomodulin	chr9q22.31
201236_s_at	4.56409e-05	-18.58	34.78	646.36	BTG2	BTG family, member 2	chr1q32
218280_x_at	4.56409e-05	13.07	337.17	25.8	HIST2H2AA	histone 2, H2aa	chr1q21.2
204575_s_at	4.68621e-05	-9.83	8.6	84.58	MMP19	matrix metalloproteinase 19	chr12q14
222303_at	4.71355e-05	-18.05	11.28	203.63	---	---	---
202393_s_at	4.71355e-05	-4.15	319.47	1325.27	KLF10	Kruppel-like factor 10	chr8q22.2
209209_s_at	4.71355e-05	-8.37	15.26	127.72	PLEKHC1	pleckstrin homology domain containing, family C (with FERM domain) member 1	chr14q22.1
205683_x_at	4.71355e-05	-22.4	29.4	658.56	TPSAB1	tryptase alpha/beta 1	chr16p13.3
204273_at	4.71355e-05	-7.81	17.52	136.88	EDNRB	endothelin receptor type B	chr13q22
204420_at	4.7247e-05	-14.12	6.91	97.63	FOSL1	FOS-like antigen 1	chr11q13
204069_at	4.73119e-05	-5.3	18.99	100.73	MEIS1	Meis1, myeloid ecotropic viral integration site 1 homolog (mouse)	chr2p14-p13
213628_at	4.76419e-05	2.18	166.19	76.37	MCLC	Mid-1-related chloride channel 1	chr1p13.3
204687_at	4.78467e-05	-8.06	29.35	236.53	DKFZP564O0823	DKFZP564O0823 protein	chr4q13.3-q21.3
220232_at	4.78467e-05	-10.97	23.12	253.59	SCD5	stearoyl-CoA desaturase 5	chr4q21.3
213006_at	4.78467e-05	-4.5	18.65	83.89	CEBPD	CCAAT/enhancer binding protein (C/EBP), delta	chr8p11.2-p11.1
207239_s_at	4.78467e-05	2.47	20.18	8.18	PCTK1	PCTAIRE protein kinase 1	chrXp11.3-p11.23
201416_at	4.78467e-05	7.3	350.2	47.96	SOX4	SRY (sex determining region Y)-box 4	chr6p22.3
202592_at	4.78467e-05	1.75	561.01	320.14	BLOC1S1	biogenesis of lysosome-related organelles complex-1, subunit 1	chr12q13-q14
218145_at	4.78467e-05	18.3	229.29	12.53	TRIB3	tribbles homolog 3 (Drosophila)	chr20p13-p12.2
212372_at	4.83973e-05	-6.2	147.67	915.25	MYH10	myosin, heavy polypeptide 10, non-muscle	chr17p13
202941_at	4.85538e-05	2.28	2212.5	970.15	NDUFV2	NADH dehydrogenase (ubiquinone) flavoprotein 2, 24kDa	chr18p11.31-p11.2
214030_at	4.90713e-05	-2.43	34.64	84.19	DKFZp667G2110	hypothetical protein DKFZp667G2110	chr3q11.2
212865_s_at	4.97786e-05	-37.16	22.95	852.82	COL14A1	collagen, type XIV, alpha 1 (undulin)	chr8q23
203441_s_at	4.99058e-05	4.13	55.26	13.38	CDH2	cadherin 2, type 1, N-cadherin (neuronal)	chr18q11.2
221529_s_at	4.9958e-05	-5.98	137.5	822.9	PLVAP	plasmalemma vesicle associated protein	chr19p13.2
204642_at	5.0901e-05	-3.8	10.1	38.42	EDG1	endothelial differentiation, sphingolipid G-protein-coupled receptor, 1	chr1p21
209960_at	5.0901e-05	-3.87	15.87	61.46	HGF	hepatocyte growth factor (hepapoietin A; scatter factor)	chr7q21.1
202857_at	5.18499e-05	2.27	1961.67	862.67	TMEM4	transmembrane protein 4	chr12q15
202035_s_at	5.18499e-05	-6.45	10.01	64.6	SFRP1	secreted frizzled-related protein 1	chr8p12-p11.1
205354_at	5.18499e-05	7.85	173.8	22.14	GAMT	guanidinoacetate N-methyltransferase	chr19p13.3
201913_s_at	5.18499e-05	2.85	288.75	101.23	COASY	Coenzyme A synthase	chr17q12-q21
201797_s_at	5.22343e-05	3.55	71.74	20.22	VARS	valyl-tRNA synthetase	chr6p21.3
220987_s_at	5.22343e-05	11.24	184.94	16.46	C11orf17 /// NUAK2	chromosome 11 open reading frame 17 /// chromosome 11 open reading frame 17 /// NUAK family, SNF1-like kinase, 2 /// NUAK family, SNF1-like kinase, 2	chr11p15.3 /// chr1q32.1
210208_x_at	5.22343e-05	2.02	977.96	485.33	BAT3	HLA-B associated transcript 3	chr6p21.3
219065_s_at	5.29709e-05	2.34	439.43	187.54	C2orf4	chromosome 2 open reading frame 4	chr2p22-p21
209197_at	5.3069e-05	-4.6	5.78	26.62	SYT11	synaptotagmin XI	chr1q21.2
202036_s_at	5.30966e-05	-23.66	8.39	198.59	SFRP1	secreted frizzled-related protein 1	chr8p12-p11.1
208922_s_at	5.37763e-05	-2.83	186.66	528.19	NXF1	nuclear RNA export factor 1	chr11q12-q13
209466_x_at	5.45222e-05	-9.17	25.46	233.48	PTN	pleiotrophin (heparin binding growth factor 8, neurite growth-promoting factor 1)	chr7q33-q34
209311_at	5.63475e-05	-3.12	52.62	164.11	BCL2L2	BCL2-like 2	chr14q11.2-q12
213203_at	5.65436e-05	2.68	301.17	112.57	SNAPC5	Small nuclear RNA activating complex, polypeptide 5, 19kDa	chr15q22.31
217978_s_at	5.65436e-05	2.15	878.06	409.17	UBE2Q	ubiquitin-conjugating enzyme E2Q (putative)	chr1q21.3
202112_at	5.66671e-05	-13.9	72.1	1002.32	VWF	von Willebrand factor	chr12p13.3
218020_s_at	5.7372e-05	1.76	139.72	79.29	TEX27	testis expressed sequence 27	chr6pter-p22.3
208824_x_at	5.7372e-05	3.01	26.98	8.95	PCTK1	PCTAIRE protein kinase 1	chrXp11.3-p11.23
212977_at	5.80821e-05	-13.62	22.47	306.08	CMKOR1	chemokine orphan receptor 1	chr2q37.3
203143_s_at	5.8981e-05	-2.31	60.4	139.23	KIAA0040	KIAA0040	chr1q24-25
205236_x_at	5.91536e-05	-4.83	28.45	137.5	SOD3	superoxide dismutase 3, extracellular	chr4p16.3-q21
211737_x_at	5.91536e-05	-9.57	39.03	373.61	PTN	pleiotrophin (heparin binding growth factor 8, neurite growth-promoting factor 1) /// pleiotrophin (heparin binding growth factor 8, neurite growth-promoting factor 1)	chr7q33-q34
202649_x_at	5.92314e-05	1.83	13102.5	7145.36	RPS19	ribosomal protein S19	chr19q13.2
208764_s_at	5.98553e-05	2.19	3896.22	1780.82	ATP5G2	ATP synthase, H+ transporting, mitochondrial F0 complex, subunit c (subunit 9), isoform 2	chr12q13.13
201805_at	5.98553e-05	2.45	278.76	113.93	PRKAG1	protein kinase, AMP-activated, gamma 1 non-catalytic subunit	chr12q12-q14
211406_at	5.98553e-05	2.37	29.3	12.36	IER3IP1	immediate early response 3 interacting protein 1	chr18q12
222067_x_at	5.99848e-05	5.3	358.17	67.6	HIST1H2BD	histone 1, H2bd	chr6p21.3
214290_s_at	6.01818e-05	12.16	1255.86	103.28	HIST2H2AA	histone 2, H2aa	chr1q21.2
218321_x_at	6.02548e-05	2.42	152.65	63.2	DUSP24	dual specificity phosphatase 24 (putative)	chr7q11.23
218711_s_at	6.15962e-05	-5.6	15.93	89.14	SDPR	serum deprivation response (phosphatidylserine binding protein)	chr2q32-q33
221514_at	6.23586e-05	2.16	213.38	98.93	UTP14A	UTP14, U3 small nucleolar ribonucleoprotein, homolog A (yeast)	chrXq25
213413_at	6.23586e-05	-6.05	13.14	79.43	SBLF	stoned B-like factor	chr2p16.3
202084_s_at	6.37135e-05	-2.19	342.86	750.42	SEC14L1	SEC14-like 1 (S. cerevisiae)	chr17q25.1-17q25.2
214431_at	6.37135e-05	3.13	323.06	103.32	GMPS	guanine monphosphate synthetase	chr3q24
208981_at	6.41448e-05	-6.71	132.85	891.17	PECAM1	platelet/endothelial cell adhesion molecule (CD31 antigen)	chr17q23
205624_at	6.41448e-05	-25.27	3.52	88.98	CPA3	carboxypeptidase A3 (mast cell)	chr3q21-q25
205392_s_at	6.41448e-05	-16.46	30.99	510.15	CCL14 /// CCL15	chemokine (C-C motif) ligand 14 /// chemokine (C-C motif) ligand 15	chr17q11.2
201844_s_at	6.41448e-05	-2.43	129.5	315.29	RYBP	RING1 and YY1 binding protein	chr3p13
217757_at	6.50439e-05	-5.25	935.36	4911.89	A2M	alpha-2-macroglobulin	chr12p13.3-p12.3
201150_s_at	6.58121e-05	-10.66	348.48	3714.11	TIMP3	tissue inhibitor of metalloproteinase 3 (Sorsby fundus dystrophy, pseudoinflammatory)	chr22q12.1-q13.2|22q12.3
204894_s_at	6.59377e-05	-14.18	34.41	488.02	AOC3	amine oxidase, copper containing 3 (vascular adhesion protein 1)	chr17q21
213573_at	6.64738e-05	2.78	275.12	98.8	KPNB1	Karyopherin (importin) beta 1	chr17q21.32
221923_s_at	6.70269e-05	2.79	1550.36	555.55	NPM1	nucleophosmin (nucleolar phosphoprotein B23, numatrin)	chr5q35
211984_at	6.70269e-05	-2.2	522.14	1147.94	CALM1	calmodulin 1 (phosphorylase kinase, delta)	chr14q24-q31
202534_x_at	6.71766e-05	3.49	165.38	47.37	DHFR	dihydrofolate reductase	chr5q11.2-q13.2
221985_at	6.75223e-05	5.03	145.38	28.88	DRE1	DRE1 protein	chr3q27.1
201540_at	6.77284e-05	-16.67	136.56	2276.41	FHL1	four and a half LIM domains 1	chrXq26
213068_at	6.81295e-05	-63.47	11.55	732.83	DPT	dermatopontin	chr1q12-q23
207016_s_at	6.81295e-05	-27.12	5.79	157.06	ALDH1A2	aldehyde dehydrogenase 1 family, member A2	chr15q21.3
65718_at	6.85858e-05	-3.42	26.69	91.36	GPR124	G protein-coupled receptor 124	chr8p12
201115_at	6.87231e-05	2.66	142.94	53.65	POLD2	polymerase (DNA directed), delta 2, regulatory subunit 50kDa	chr7p13
217523_at	6.87231e-05	-5.69	18.1	102.94	CD44	CD44 antigen (homing function and Indian blood group system)	chr11p13
202836_s_at	6.87231e-05	2	810.04	404.16	TXNL4A	thioredoxin-like 4A	chr18q23
202068_s_at	6.87231e-05	-9.56	116.25	1110.96	LDLR	low density lipoprotein receptor (familial hypercholesterolemia)	chr19p13.3
209482_at	7.08407e-05	3.57	122.9	34.41	POP7	processing of precursor 7, ribonuclease P subunit (S. cerevisiae)	chr7q22
206359_at	7.09196e-05	-8.22	18.54	152.39	SOCS3	suppressor of cytokine signaling 3	chr17q25.3
203799_at	7.09196e-05	-12.57	40.14	504.46	CD302	CD302 antigen	chr2q24.2
218469_at	7.09512e-05	-46.11	18.72	863.18	GREM1	gremlin 1, cysteine knot superfamily, homolog (Xenopus laevis)	chr15q13-q15
200785_s_at	7.17714e-05	-3.18	92.38	293.68	LRP1	low density lipoprotein-related protein 1 (alpha-2-macroglobulin receptor)	chr12q13-q14
213897_s_at	7.24612e-05	2.89	635.76	219.74	MRPL23	mitochondrial ribosomal protein L23	chr11p15.5-p15.4
215382_x_at	7.35672e-05	-14.49	15.34	222.21	TPSAB1	tryptase alpha/beta 1	chr16p13.3
201030_x_at	7.35672e-05	-6.78	413.49	2802.92	LDHB	lactate dehydrogenase B	chr12p12.2-p12.1
205226_at	7.35672e-05	-7.56	6.01	45.42	PDGFRL	platelet-derived growth factor receptor-like	chr8p22-p21.3
206492_at	7.35672e-05	-3.98	4.73	18.86	FHIT	fragile histidine triad gene	chr3p14.2
1598_g_at	7.35672e-05	-6.69	90.06	602.27	GAS6	growth arrest-specific 6	chr13q34
218710_at	7.41137e-05	2.34	42.59	18.2	FLJ20272	hypothetical protein FLJ20272	chr2p22.3
208693_s_at	7.41375e-05	2.77	1597.95	576.67	GARS	glycyl-tRNA synthetase	chr7p15
212536_at	7.50989e-05	-2.05	95.61	196.16	ATP11B	ATPase, Class VI, type 11B	chr3q27
209382_at	7.58e-05	3.22	132.12	41.06	POLR3C	polymerase (RNA) III (DNA directed) polypeptide C (62kD)	chr1q21.1
211378_x_at	7.58e-05	1.78	18556.8	10397.4	PPIA	peptidylprolyl isomerase A (cyclophilin A)	chr7p13-p11.2
201600_at	7.60999e-05	2	4566.37	2288.51	PHB2	prohibitin 2	chr12p13
218512_at	7.62324e-05	3.5	203.9	58.22	WDR12	WD repeat domain 12	chr2q33.2
209911_x_at	7.62324e-05	10.01	729.96	72.96	HIST1H2BD	histone 1, H2bd	chr6p21.3
202519_at	7.63815e-05	-5.18	77.84	403.28	MONDOA	Mlx interactor	chr12q21.31
212086_x_at	7.63815e-05	-3.17	688.89	2183.04	LMNA	lamin A/C	chr1q21.2-q21.3
221928_at	7.63815e-05	-3.44	35.48	122.04	ACACB	acetyl-Coenzyme A carboxylase beta	chr12q24.11
202992_at	7.66711e-05	-39.02	99.15	3868.49	C7	complement component 7	chr5p13
204037_at	7.66711e-05	-5.14	34.87	179.36	EDG2	endothelial differentiation, lysophosphatidic acid G-protein-coupled receptor, 2	chr9q31.3
218061_at	7.73183e-05	1.86	866.94	464.97	MEA1	male-enhanced antigen 1	chr6p21.3-p21.1
204939_s_at	7.73183e-05	-31.62	8.87	280.59	PLN	phospholamban	chr6q22.1
201709_s_at	7.73958e-05	2.81	568.91	202.63	NIPSNAP1	nipsnap homolog 1 (C. elegans)	chr22q12.2
209252_at	7.77355e-05	2.26	28.8	12.73	HARSL	histidyl-tRNA synthetase-like	chr5q31.3
214771_x_at	7.77355e-05	-3	250.11	749.82	M-RIP	myosin phosphatase-Rho interacting protein	chr17p11.2
219032_x_at	7.77355e-05	11.07	499.01	45.07	OPN3	opsin 3 (encephalopsin, panopsin)	chr1q43
220052_s_at	7.80904e-05	-1.58	176.74	278.78	TINF2	TERF1 (TRF1)-interacting nuclear factor 2	chr14q11.2
208782_at	8.07282e-05	-7.75	454.35	3523.1	FSTL1	follistatin-like 1	chr3q13.33
219962_at	8.27927e-05	-20.74	15.72	326.11	ACE2	angiotensin I converting enzyme (peptidyl-dipeptidase A) 2	chrXp22
213564_x_at	8.29447e-05	-7.5	489.34	3671.83	LDHB	lactate dehydrogenase B	chr12p12.2-p12.1
212624_s_at	8.29447e-05	-4.04	17.32	69.93	CHN1	chimerin (chimaerin) 1	chr2q31-q32.1
211596_s_at	8.58114e-05	-5.95	35.98	214.22	LRIG1	leucine-rich repeats and immunoglobulin-like domains 1 /// leucine-rich repeats and immunoglobulin-like domains 1	chr3p14
215489_x_at	8.62747e-05	4.93	36.79	7.47	HOMER3	homer homolog 3 (Drosophila)	chr19p13.11
201043_s_at	8.62747e-05	2.55	200.67	78.59	ANP32A	acidic (leucine-rich) nuclear phosphoprotein 32 family, member A	chr15q22.3-q23
212995_x_at	8.68503e-05	2.35	1211.7	515.22	FLJ14346	hypothetical protein FLJ14346	chr2q21.1
207134_x_at	8.68503e-05	-15.01	41.45	622.28	TPSB2	tryptase beta 2	chr16p13.3
201664_at	8.68503e-05	4.57	395	86.35	SMC4L1	SMC4 structural maintenance of chromosomes 4-like 1 (yeast)	chr3q26.1
202177_at	8.91086e-05	-4.11	33.53	137.73	GAS6	growth arrest-specific 6	chr13q34
212805_at	8.91319e-05	-5.36	22.76	122.02	KIAA0367	KIAA0367	chr9q21.2
212543_at	8.95649e-05	-18.03	18.66	336.42	AIM1	absent in melanoma 1	chr6q21
204014_at	8.95649e-05	-7.02	126.16	885.37	DUSP4	dual specificity phosphatase 4	chr8p12-p11
207741_x_at	8.95649e-05	-7.91	3.76	29.75	TPSAB1 /// TPSB2	tryptase alpha/beta 1 /// tryptase beta 2	chr16p13.3
209233_at	9.00255e-05	2.58	231.9	90.03	C2F	C2f protein	chr12p13
200978_at	9.04201e-05	2.33	2145.43	919.81	MDH1	malate dehydrogenase 1, NAD (soluble)	chr2p13.3
213090_s_at	9.11409e-05	2.84	78.35	27.56	TAF4	TAF4 RNA polymerase II, TATA box binding protein (TBP)-associated factor, 135kDa	chr20q13.33
212225_at	9.11409e-05	-2.63	19.31	50.81	SUI1	putative translation initiation factor	chr17q21.2
218695_at	9.11409e-05	2.16	86.69	40.19	EXOSC4	exosome component 4	chr8q24.3
214027_x_at	9.11409e-05	-5.09	55.11	280.36	DES /// FAM48A	desmin /// family with sequence similarity 48, member A	chr2q35 /// chr13q13.3
218974_at	9.20317e-05	-11.46	14.39	164.87	FLJ10159	hypothetical protein FLJ10159	chr6q21
211622_s_at	9.2361e-05	2.08	118.35	56.87	ARF3	ADP-ribosylation factor 3 /// ADP-ribosylation factor 3	chr12q13
201582_at	9.2361e-05	4.21	147.59	35.09	SEC23B	Sec23 homolog B (S. cerevisiae)	chr20p11.23
201245_s_at	9.2361e-05	1.76	276.33	156.89	OTUB1	OTU domain, ubiquitin aldehyde binding 1	chr11q13.1
201494_at	9.25427e-05	-3.49	212.49	741.91	PRCP	prolylcarboxypeptidase (angiotensinase C)	chr11q14
219278_at	9.25427e-05	-2.24	4	8.97	MAP3K6	mitogen-activated protein kinase kinase kinase 6	chr1p36.11
204571_x_at	9.29934e-05	2.06	602.86	292.34	PIN4	protein (peptidyl-prolyl cis/trans isomerase) NIMA-interacting, 4 (parvulin)	chrXq13
218448_at	9.29934e-05	2.13	276.88	130.27	C20orf11	chromosome 20 open reading frame 11	chr20q13.33
200057_s_at	9.33884e-05	1.68	2757.49	1637.58	NONO	non-POU domain containing, octamer-binding /// non-POU domain containing, octamer-binding	chrXq13.1
212326_at	9.35692e-05	-2.51	38.1	95.52	VPS13D	vacuolar protein sorting 13D (yeast)	chr1p36.22-p36.21
202123_s_at	9.38204e-05	-3.05	146.49	446.39	ABL1	v-abl Abelson murine leukemia viral oncogene homolog 1	chr9q34.1
201369_s_at	9.59622e-05	-2.27	242.31	550.03	ZFP36L2	zinc finger protein 36, C3H type-like 2	chr2p22.3-p21
205382_s_at	9.62108e-05	-14.37	21.89	314.62	DF	D component of complement (adipsin)	chr19p13.3
218723_s_at	9.66646e-05	-13.87	63.58	881.55	RGC32	response gene to complement 32	chr13q14.11
200974_at	9.66646e-05	-4.8	1782.35	8558.74	ACTA2	actin, alpha 2, smooth muscle, aorta	chr10q23.3
218320_s_at	9.67274e-05	2.31	948.8	410.88	NDUFB11	NADH dehydrogenase (ubiquinone) 1 beta subcomplex, 11, 17.3kDa	chrXp11.3
217790_s_at	9.67274e-05	3.5	95.53	27.28	SSR3	signal sequence receptor, gamma (translocon-associated protein gamma)	chr3q25.31
201390_s_at	9.83293e-05	1.98	1754.04	885.61	CSNK2B	casein kinase 2, beta polypeptide	chr6p21-p12|6p21.3
212266_s_at	9.88345e-05	-2.38	658.28	1564.74	SFRS5	splicing factor, arginine/serine-rich 5	chr14q24
205133_s_at	9.88345e-05	3.12	1032.34	331.08	HSPE1	heat shock 10kDa protein 1 (chaperonin 10)	chr2q33.1
201591_s_at	9.92298e-05	-4.4	118.13	520.15	NISCH	nischarin	chr3p21.1
218106_s_at	9.96325e-05	2.66	504.74	189.9	MRPS10	mitochondrial ribosomal protein S10	chr6p21.1-p12.1
219539_at	9.96325e-05	2.72	59.19	21.74	GEMIN6	gem (nuclear organelle) associated protein 6	chr2p22.1
201148_s_at	9.99346e-05	-9.02	41.1	370.58	TIMP3	tissue inhibitor of metalloproteinase 3 (Sorsby fundus dystrophy, pseudoinflammatory)	chr22q12.1-q13.2|22q12.3
201271_s_at	0.000101097	2.09	252.88	120.98	RALY	RNA binding protein, autoantigenic (hnRNP-associated with lethal yellow homolog (mouse))	chr20q11.21-q11.23
211765_x_at	0.000101359	1.8	16197.8	9014.55	PPIA	peptidylprolyl isomerase A (cyclophilin A) /// peptidylprolyl isomerase A (cyclophilin A)	chr7p13-p11.2
201497_x_at	0.000101359	-20.29	117.43	2382.99	MYH11	myosin, heavy polypeptide 11, smooth muscle	chr16p13.13-p13.12
208093_s_at	0.000101359	-2.71	202.14	548.53	NDEL1	nudE nuclear distribution gene E homolog like 1 (A. nidulans) /// nudE nuclear distribution gene E homolog like 1 (A. nidulans)	chr17p13.1
209656_s_at	0.000103534	-10.13	114.14	1156.24	TMEM47	transmembrane protein 47	chrXp11.4
208944_at	0.000104634	-3.67	765.79	2806.89	TGFBR2	transforming growth factor, beta receptor II (70/80kDa)	chr3p22
201512_s_at	0.000104634	4.44	165.53	37.31	TOMM70A	translocase of outer mitochondrial membrane 70 homolog A (yeast)	chr3q12.2
204905_s_at	0.000105057	3.48	480.5	137.97	EEF1E1	eukaryotic translation elongation factor 1 epsilon 1	chr6p24.3-p25.1
212449_s_at	0.000105057	2.58	883.25	342.47	LYPLA1	lysophospholipase I	chr8q11.23
208895_s_at	0.000105057	1.73	475.97	274.38	DDX18	DEAD (Asp-Glu-Ala-Asp) box polypeptide 18	chr2q14.1
200068_s_at	0.000106413	1.97	3346.43	1698.09	CANX	calnexin /// calnexin	chr5q35
208450_at	0.00010699	-39.18	23.46	919.09	LGALS2	lectin, galactoside-binding, soluble, 2 (galectin 2) /// lectin, galactoside-binding, soluble, 2 (galectin 2)	chr22q12-q13|22q13.1
204647_at	0.00010699	6.38	138.25	21.66	HOMER3	homer homolog 3 (Drosophila)	chr19p13.11
212141_at	0.00010699	6.58	71.91	10.93	MCM4	MCM4 minichromosome maintenance deficient 4 (S. cerevisiae)	chr8q11.2
212641_at	0.000107135	-2.46	20.59	50.55	HIVEP2	human immunodeficiency virus type I enhancer binding protein 2	chr6q23-q24
214224_s_at	0.000109606	2.1	749.54	357.12	PIN4	protein (peptidyl-prolyl cis/trans isomerase) NIMA-interacting, 4 (parvulin)	chrXq13
221864_at	0.000109803	2.89	331.81	114.74	MGC13024	hypothetical protein MGC13024	chr16p11.2
209565_at	0.000109975	2.57	95.37	37.1	RNF113A	ring finger protein 113A	chrXq25-q26
217749_at	0.000110784	3.12	692.27	222.18	COPG	coatomer protein complex, subunit gamma	chr3q21.3
200692_s_at	0.000110784	2.28	1575.74	690.08	HSPA9B	heat shock 70kDa protein 9B (mortalin-2)	chr5q31.1
209836_x_at	0.000112241	2.5	336.65	134.43	BOLA2	bolA-like 2 (E. coli)	chr16p11
203571_s_at	0.000113553	-16.11	18.11	291.86	C10orf116	chromosome 10 open reading frame 116	chr10q23.2
201052_s_at	0.000114774	2.42	559.69	230.93	PSMF1	proteasome (prosome, macropain) inhibitor subunit 1 (PI31)	chr20p13
200621_at	0.000114811	-2.87	535.39	1538.72	CSRP1	cysteine and glycine-rich protein 1	chr1q32
220370_s_at	0.000115099	-5.28	19.74	104.29	USP36	ubiquitin specific protease 36	chr17q25.3
208853_s_at	0.000116165	4.59	1006.63	219.51	CANX	calnexin	chr5q35
217741_s_at	0.000116165	-2.59	350.51	908.91	ZA20D2	zinc finger, A20 domain containing 2	chr9q13-q21
221859_at	0.000116252	2.8	302.92	108.32	SYT13	synaptotagmin XIII	chr11p12-p11
201264_at	0.000116259	2.09	539.72	258.47	COPE	coatomer protein complex, subunit epsilon	chr19p13.11
212197_x_at	0.000116266	-2.85	323.37	921.69	M-RIP	myosin phosphatase-Rho interacting protein	chr17p11.2
203931_s_at	0.000117295	2.43	171.86	70.82	MRPL12	mitochondrial ribosomal protein L12	chr17q25
44120_at	0.000117668	2.52	121.47	48.13	ADCK2	aarF domain containing kinase 2	chr7q32-q34
206702_at	0.000118031	-4.17	16.56	69.01	TEK	TEK tyrosine kinase, endothelial (venous malformations, multiple cutaneous and mucosal)	chr9p21
201860_s_at	0.000118313	-10.22	116.33	1189.1	PLAT	plasminogen activator, tissue	chr8p12
205908_s_at	0.000118313	-4.82	6.49	31.33	OMD	osteomodulin	chr9q22.31
201044_x_at	0.000118313	-9.51	50.16	476.85	DUSP1	dual specificity phosphatase 1	chr5q34
217886_at	0.000118313	-2.34	95.94	224.04	EPS15	epidermal growth factor receptor pathway substrate 15	chr1p32
212274_at	0.000118313	-3.85	19.51	75.11	LPIN1	lipin 1	chr2p25.1
213088_s_at	0.000118313	3.27	189.26	57.96	DNAJC9	DnaJ (Hsp40) homolog, subfamily C, member 9	chr10q22.2
37005_at	0.000118313	-11.52	90.6	1043.89	NBL1	neuroblastoma, suppression of tumorigenicity 1	chr1p36.13-p36.11
205194_at	0.000119034	4.96	58.29	11.75	PSPH	phosphoserine phosphatase	chr7p15.2-p15.1
222088_s_at	0.000119038	-13.89	17.55	243.74	SLC2A3 /// SLC2A14	solute carrier family 2 (facilitated glucose transporter), member 3 /// solute carrier family 2 (facilitated glucose transporter), member 14	chr12p13.3 /// chr12p13.31
202961_s_at	0.000119038	2.32	1733.36	747.09	ATP5J2	ATP synthase, H+ transporting, mitochondrial F0 complex, subunit f, isoform 2	chr7q22.1
202811_at	0.000121306	2.32	345.15	148.96	STAMBP	STAM binding protein	chr2p13.1
208822_s_at	0.000122037	2.76	1073.15	388.85	DAP3	death associated protein 3	chr1q21-q22
41386_i_at	0.000122692	-8.1	55.07	446.16	---	---	---
203189_s_at	0.000122874	3.27	188.48	57.6	NDUFS8	NADH dehydrogenase (ubiquinone) Fe-S protein 8, 23kDa (NADH-coenzyme Q reductase)	chr11q13
218011_at	0.000122908	1.92	875.73	455.52	UBL5	ubiquitin-like 5	chr19p13.3
213067_at	0.000126668	-8.72	8.73	76.08	MYH10	myosin, heavy polypeptide 10, non-muscle	chr17p13
213489_at	0.000126668	-2.52	12.8	32.26	MAPRE2	Microtubule-associated protein, RP/EB family, member 2	chr18q12.1
221437_s_at	0.000126668	2.5	294.42	117.72	MRPS15	mitochondrial ribosomal protein S15 /// mitochondrial ribosomal protein S15	chr1p35-p34.1
215111_s_at	0.000126668	-3	1203.63	3605.38	TSC22D1	TSC22 domain family, member 1	chr13q14
203288_at	0.000126668	-2.42	28.54	68.93	KIAA0355	KIAA0355	chr19q13.11
203753_at	0.000128367	-5.73	227.3	1301.54	TCF4	transcription factor 4	chr18q21.1
202343_x_at	0.000128367	2.48	2687.07	1083.13	COX5B	cytochrome c oxidase subunit Vb	chr2cen-q13
31807_at	0.000128564	1.34	41.69	31.1	DDX49	DEAD (Asp-Glu-Ala-Asp) box polypeptide 49	chr19p12
202820_at	0.000129347	-2.66	259.65	689.67	AHR	aryl hydrocarbon receptor	chr7p15
201753_s_at	0.000129939	-3.33	378.94	1263.36	ADD3	adducin 3 (gamma)	chr10q24.2-q24.3
204400_at	0.000130148	-3.47	13.63	47.37	EFS	embryonal Fyn-associated substrate	chr14q11.2-q12
205259_at	0.00013156	-5.17	11.68	60.36	NR3C2	nuclear receptor subfamily 3, group C, member 2	chr4q31.1
218654_s_at	0.00013156	2.6	462.33	178.14	MRPS33	mitochondrial ribosomal protein S33	chr7q32-q34
212385_at	0.000133015	-4.58	20.77	95.15	TCF4	Transcription factor 4	chr18q21.1
220144_s_at	0.000133084	2.27	38.45	16.97	ANKRD5	ankyrin repeat domain 5	chr20pter-q11.23
209281_s_at	0.000133147	-2.83	123.65	350.12	ATP2B1	ATPase, Ca++ transporting, plasma membrane 1	chr12q21.3
212411_at	0.00013447	2.58	296.13	114.9	IMP4	IMP4, U3 small nucleolar ribonucleoprotein, homolog (yeast)	chr2q21.1
217926_at	0.00013447	1.92	600.44	313.47	HSPC023	HSPC023 protein	chr19p13.13
218982_s_at	0.00013447	2.98	248.13	83.38	MRPS17	mitochondrial ribosomal protein S17	chr7p11
222043_at	0.00013447	-11.89	78.42	932.75	CLU	clusterin (complement lysis inhibitor, SP-40,40, sulfated glycoprotein 2, testosterone-repressed prostate message 2, apolipoprotein J)	chr8p21-p12
218676_s_at	0.000134583	3.32	131.94	39.79	PCTP	phosphatidylcholine transfer protein	chr17q21-q24
204767_s_at	0.000134606	3.84	228.31	59.42	FEN1	flap structure-specific endonuclease 1	chr11q12
203006_at	0.000134606	-3.07	92.69	284.71	INPP5A	inositol polyphosphate-5-phosphatase, 40kDa	chr10q26.3
218067_s_at	0.000134606	-5.08	87.81	446.13	FLJ10154	hypothetical protein FLJ10154	chr13q33.3
212540_at	0.000137922	2.76	75.91	27.46	CDC34	cell division cycle 34	chr19p13.3
217942_at	0.000137922	3.79	488.71	128.78	MRPS35	mitochondrial ribosomal protein S35	chr12p11
205767_at	0.000140672	-4.18	11.3	47.28	EREG	epiregulin	chr4q13.3
204023_at	0.000144081	6.11	103.05	16.87	RFC4	replication factor C (activator 1) 4, 37kDa	chr3q27
200690_at	0.000144974	3.41	37.76	11.07	HSPA9B	heat shock 70kDa protein 9B (mortalin-2)	chr5q31.1
208932_at	0.000145146	2.18	382.3	175.43	PPP4C	protein phosphatase 4 (formerly X), catalytic subunit	chr16p12-16p11
217917_s_at	0.000145146	2.05	1284.44	627.32	DNCL2A	dynein, cytoplasmic, light polypeptide 2A	chr20q11.21
222056_s_at	0.000145146	2.35	198.92	84.68	FAHD2A	fumarylacetoacetate hydrolase domain containing 2A	chr2p24.3-p11.2
209447_at	0.000145383	-3.53	57.66	203.45	SYNE1	spectrin repeat containing, nuclear envelope 1	chr6q25
201417_at	0.000147983	5.64	1973.79	349.72	SOX4	SRY (sex determining region Y)-box 4	chr6p22.3
212558_at	0.000149495	-4.89	150.48	735.28	SPRY1	sprouty homolog 1, antagonist of FGF signaling (Drosophila)	chr4q28.1
212909_at	0.000149833	11.9	52.43	4.41	LYPDC1	LY6/PLAUR domain containing 1	chr2q21.2
202861_at	0.000151952	-5.61	39.93	224.14	PER1	period homolog 1 (Drosophila)	chr17p13.1-17p12
218312_s_at	0.000151952	-10.16	32.07	325.88	ZNF447	zinc finger protein 447	chr19q13.43
216095_x_at	0.000151952	2.02	300.76	148.85	MTMR1	myotubularin related protein 1	chrXq28
209050_s_at	0.000152865	-4.35	103.86	451.58	RALGDS	ral guanine nucleotide dissociation stimulator	chr9q34.3
208892_s_at	0.000153722	-3.27	481.25	1574.13	DUSP6	dual specificity phosphatase 6	chr12q22-q23
217797_at	0.000153722	2.07	2237.3	1082.74	UFC1	ubiquitin-fold modifier conjugating enzyme 1	chr1q23.3
220647_s_at	0.000153722	1.54	518.32	335.59	E2IG2	E2IG2 protein	chr11q13.4
212927_at	0.000155353	-1.99	25.68	51.08	SMC5L1	SMC5 structural maintenance of chromosomes 5-like 1 (yeast)	chr9q21.11
206104_at	0.000155362	-1.82	4.39	7.97	ISL1	ISL1 transcription factor, LIM/homeodomain, (islet-1)	chr5q11.2
209710_at	0.000155362	-3.34	25.92	86.7	GATA2	GATA binding protein 2	chr3q21.3
200906_s_at	0.000155765	-5.45	72.82	397.01	KIAA0992	palladin	chr4q32.3
212912_at	0.000156237	-6.92	18.05	124.88	RPS6KA2	ribosomal protein S6 kinase, 90kDa, polypeptide 2	chr6q27
203813_s_at	0.000156787	-9.1	13.79	125.44	SLIT3	slit homolog 3 (Drosophila)	chr5q35
213891_s_at	0.000157641	-6.92	104.78	725.13	TCF4	Transcription factor 4	chr18q21.1
213183_s_at	0.000160678	-4.16	9.73	40.45	CDKN1C	Cyclin-dependent kinase inhibitor 1C (p57, Kip2)	chr11p15.5
200936_at	0.000160678	1.87	13429	7181.12	RPL8	ribosomal protein L8	chr8q24.3
200873_s_at	0.000160992	1.97	1936.12	981.15	CCT8	chaperonin containing TCP1, subunit 8 (theta)	chr21q22.11
212234_at	0.000160992	2.05	28.3	13.8	ASXL1	additional sex combs like 1 (Drosophila)	chr20q11.1
218468_s_at	0.000161075	-46.79	10.14	474.26	GREM1	gremlin 1, cysteine knot superfamily, homolog (Xenopus laevis)	chr15q13-q15
201011_at	0.000164882	2.33	938.29	402.57	RPN1	ribophorin I	chr3q21.3
201496_x_at	0.000165159	-17.12	13.58	232.39	MYH11	myosin, heavy polypeptide 11, smooth muscle	chr16p13.13-p13.12
209065_at	0.000165159	2.83	135.2	47.82	UQCRB	ubiquinol-cytochrome c reductase binding protein	chr8q22
201328_at	0.000165159	-4.35	287.34	1249.95	ETS2	v-ets erythroblastosis virus E26 oncogene homolog 2 (avian)	chr21q22.3|21q22.2
202388_at	0.000165159	-6.57	526.83	3461.84	RGS2	regulator of G-protein signalling 2, 24kDa	chr1q31
209796_s_at	0.000166135	3.36	445.36	132.4	TMEM4	transmembrane protein 4	chr12q15
221597_s_at	0.000166135	2.98	313.79	105.35	HSPC171	HSPC171 protein	chr16q22.1
200085_s_at	0.000167611	1.9	2051.05	1082.1	TCEB2	transcription elongation factor B (SIII), polypeptide 2 (18kDa, elongin B) /// transcription elongation factor B (SIII), polypeptide 2 (18kDa, elongin B)	chr16p12.3
212145_at	0.000167611	2.85	260.57	91.44	MRPS27	mitochondrial ribosomal protein S27	chr5q13.2
222216_s_at	0.000168079	2.53	309.3	122.33	MRPL17	mitochondrial ribosomal protein L17	chr11p15.5-p15.4
204584_at	0.000168079	-4.96	12.48	61.87	L1CAM	L1 cell adhesion molecule	chrXq28
203316_s_at	0.000168631	2.38	2311.73	969.8	SNRPE	small nuclear ribonucleoprotein polypeptide E	chr1q32
213661_at	0.000169238	-10.52	27.08	284.99	DKFZP586H2123	regeneration associated muscle protease	chr11p13
204331_s_at	0.000169238	7.78	253.31	32.58	MRPS12	mitochondrial ribosomal protein S12	chr19q13.1-q13.2
217809_at	0.000171399	2.66	765.86	288.23	BZW2	basic leucine zipper and W2 domains 2	chr7p21.1
204310_s_at	0.000171399	-2	9.65	19.27	NPR2	natriuretic peptide receptor B/guanylate cyclase B (atrionatriuretic peptide receptor B)	chr9p21-p12
218039_at	0.000171399	7.49	324.33	43.32	NUSAP1	nucleolar and spindle associated protein 1	chr15q15.1
202353_s_at	0.000173168	2.67	207.73	77.69	PSMD12	proteasome (prosome, macropain) 26S subunit, non-ATPase, 12	chr17q24.2
210168_at	0.000173783	-36.86	27.2	1002.84	C6	complement component 6	chr5p13
222243_s_at	0.000175	-3.4	140.4	477.79	TOB2	transducer of ERBB2, 2	chr22q13.2-q13.31
212419_at	0.00017525	-8.52	54.82	467.05	C10orf56	chromosome 10 open reading frame 56	chr10q22.3
211950_at	0.00017525	-2.6	161.68	419.68	RBAF600	retinoblastoma-associated factor 600	chr1p36.13
213041_s_at	0.00017638	2.77	692.96	250.15	ATP5D	ATP synthase, H+ transporting, mitochondrial F1 complex, delta subunit	chr19p13.3
220525_s_at	0.000177446	1.89	524.4	276.84	AUP1	ancient ubiquitous protein 1	chr2p13
205619_s_at	0.000180828	-5.23	7.76	40.6	MEOX1	mesenchyme homeo box 1	chr17q21
213619_at	0.000183159	-2.16	2808.52	6078.79	HNRPH1	Heterogeneous nuclear ribonucleoprotein H1 (H)	chr5q35.3
208938_at	0.000184044	2.54	201.3	79.19	PRCC	papillary renal cell carcinoma (translocation-associated)	chr1q21.1
202261_at	0.000184599	2.5	335.59	134.12	TCFL1	transcription factor-like 1	chr1q21
202276_at	0.000185206	2.04	442.94	217.57	SHFM1	split hand/foot malformation (ectrodactyly) type 1	chr7q21.3-q22.1
204897_at	0.000186711	-17.33	27.72	480.37	PTGER4	prostaglandin E receptor 4 (subtype EP4)	chr5p13.1
212075_s_at	0.000186711	2.49	148.77	59.86	CSNK2A1	casein kinase 2, alpha 1 polypeptide	chr20p13
200882_s_at	0.000187133	2.17	1283.38	592.38	PSMD4	proteasome (prosome, macropain) 26S subunit, non-ATPase, 4	chr1q21.2
205351_at	0.000187133	5.41	52.45	9.69	GGCX	gamma-glutamyl carboxylase	chr2p12
218285_s_at	0.000187661	-4.92	61.36	302.05	DHRS6	dehydrogenase/reductase (SDR family) member 6	chr4q24
205249_at	0.000187661	-5.22	16.91	88.3	EGR2	early growth response 2 (Krox-20 homolog, Drosophila)	chr10q21.1
203228_at	0.000187661	4.43	64.01	14.46	PAFAH1B3	platelet-activating factor acetylhydrolase, isoform Ib, gamma subunit 29kDa	chr19q13.1
213975_s_at	0.000189316	-12.54	705.26	8845	LYZ /// LILRB1	lysozyme (renal amyloidosis) /// leukocyte immunoglobulin-like receptor, subfamily B (with TM and ITIM domains), member 1	chr12q15 /// chr19q13.4
210764_s_at	0.000194047	-17.45	154.97	2703.94	CYR61	cysteine-rich, angiogenic inducer, 61	chr1p31-p22
217173_s_at	0.000195236	-5.12	10.48	53.67	LDLR	low density lipoprotein receptor (familial hypercholesterolemia)	chr19p13.3
209674_at	0.000197217	-3.09	52.48	161.99	CRY1	cryptochrome 1 (photolyase-like)	chr12q23-q24.1
221827_at	0.000197317	5.26	370.99	70.59	C20orf18	chromosome 20 open reading frame 18	chr20p13
201013_s_at	0.000198311	3.51	443.1	126.14	PAICS	phosphoribosylaminoimidazole carboxylase, phosphoribosylaminoimidazole succinocarboxamide synthetase	chr4pter-q21
201459_at	0.000198311	2.59	473.99	183.32	RUVBL2	RuvB-like 2 (E. coli)	chr19q13.3
210125_s_at	0.000198311	2.06	779.06	378.6	BANF1	barrier to autointegration factor 1	chr11q13.1
200834_s_at	0.00019861	1.66	10861.8	6560.85	RPS21	ribosomal protein S21	chr20q13.3
209612_s_at	0.00019861	-47.75	30.46	1454.5	ADH1B	alcohol dehydrogenase IB (class I), beta polypeptide	chr4q21-q23
222036_s_at	0.000200555	3.72	76.66	20.63	MCM4	MCM4 minichromosome maintenance deficient 4 (S. cerevisiae)	chr8q11.2
213668_s_at	0.000201614	9.24	58.9	6.37	SOX4	SRY (sex determining region Y)-box 4	chr6p22.3
204036_at	0.000203746	-5.32	16.62	88.38	EDG2	endothelial differentiation, lysophosphatidic acid G-protein-coupled receptor, 2	chr9q31.3
209655_s_at	0.000203786	-6.29	27.81	174.97	TMEM47	transmembrane protein 47	chrXp11.4
202878_s_at	0.000206441	-7.97	164.81	1314.36	C1QR1	complement component 1, q subcomponent, receptor 1	chr20p11.21
213432_at	0.000207121	-116.6	28.48	3321.2	MUC5B	mucin 5, subtype B, tracheobronchial	chr11p15
203542_s_at	0.000207121	-6.79	99.73	676.72	KLF9	Kruppel-like factor 9	chr9q13
209897_s_at	0.000207121	-14.74	23.5	346.34	SLIT2	slit homolog 2 (Drosophila)	chr4p15.2
219978_s_at	0.000208534	8.92	80.26	9	NUSAP1	nucleolar and spindle associated protein 1	chr15q15.1
219197_s_at	0.000208961	-6.08	4.48	27.25	SCUBE2	signal peptide, CUB domain, EGF-like 2	chr11p15.3
209850_s_at	0.000209684	-2.92	52.12	152.03	CDC42EP2	CDC42 effector protein (Rho GTPase binding) 2	chr11q13
208078_s_at	0.000210143	-8.21	167.14	1371.84	SNF1LK	SNF1-like kinase /// SNF1-like kinase	chr21q22.3
218731_s_at	0.000210608	-2.31	7.43	17.2	VWA1	von Willebrand factor A domain containing 1	chr1p36.33
216474_x_at	0.000211665	-18.63	32.21	600.21	TPSAB1 /// TPSB2	tryptase alpha/beta 1 /// tryptase beta 2	chr16p13.3
201418_s_at	0.000211665	4.65	271.77	58.48	SOX4	SRY (sex determining region Y)-box 4	chr6p22.3
203088_at	0.000212105	-12.25	50.32	616.4	FBLN5	fibulin 5	chr14q32.1
218034_at	0.000213482	2.8	801.41	285.72	TTC11	tetratricopeptide repeat domain 11	chr7q22.1
219222_at	0.000213482	3.46	24.61	7.11	RBKS	ribokinase	chr2p23.3
202784_s_at	0.000213482	5.47	128.35	23.45	NNT	nicotinamide nucleotide transhydrogenase	chr5p13.1-5cen
200862_at	0.000214386	8.87	1538.14	173.38	DHCR24	24-dehydrocholesterol reductase	chr1p33-p31.1
208308_s_at	0.000214933	3.03	1922.17	635.17	GPI	glucose phosphate isomerase	chr19q13.1
211761_s_at	0.000214933	2.73	687.74	252.36	CACYBP	calcyclin binding protein /// calcyclin binding protein	chr1q24-q25
205321_at	0.000214933	8.94	293.04	32.78	EIF2S3	eukaryotic translation initiation factor 2, subunit 3 gamma, 52kDa	chrXp22.2-p22.1
206075_s_at	0.000214933	3.43	62.51	18.21	CSNK2A1	casein kinase 2, alpha 1 polypeptide	chr20p13
204987_at	0.000216387	67.62	763.08	11.28	ITIH2	inter-alpha (globulin) inhibitor H2	chr10p15
200055_at	0.000218141	2.2	1581.18	718.82	TAF10	TAF10 RNA polymerase II, TATA box binding protein (TBP)-associated factor, 30kDa /// TAF10 RNA polymerase II, TATA box binding protein (TBP)-associated factor, 30kDa	chr11p15.3
218541_s_at	0.000218492	-8.03	136.11	1093.29	C8orf4	chromosome 8 open reading frame 4	chr8p11.2
213256_at	0.000218552	-5.86	6.22	36.45	MARCH3	membrane-associated ring finger (C3HC4) 3	chr5q23.2
209613_s_at	0.000218552	-53.75	23.37	1255.95	ADH1B	alcohol dehydrogenase IB (class I), beta polypeptide	chr4q21-q23
203274_at	0.000220014	2.29	503.46	219.8	F8A1	coagulation factor VIII-associated (intronic transcript) 1	chrXq28
213496_at	0.000220014	-1.89	6.03	11.42	LPPR4	plasticity related gene 1	chr1p21.3
203812_at	0.000220559	-3.93	11.79	46.28	---	CDNA clone IMAGE:5922621, partial cds	---
211663_x_at	0.000220973	-8.14	46.16	375.72	PTGDS	prostaglandin D2 synthase 21kDa (brain) /// prostaglandin D2 synthase 21kDa (brain)	chr9q34.2-q34.3
205547_s_at	0.00022151	-10.66	402.58	4290.77	TAGLN	transgelin	chr11q23.2
207401_at	0.000222535	20.63	113.95	5.52	PROX1	prospero-related homeobox 1	chr1q32.2-q32.3
201391_at	0.000222584	2.14	467.94	218.94	TRAP1	TNF receptor-associated protein 1	chr16p13.3
210275_s_at	0.000222684	-2.51	1070.19	2682.86	ZA20D2	zinc finger, A20 domain containing 2	chr9q13-q21
203603_s_at	0.000222724	-5.24	13.42	70.38	ZFHX1B	zinc finger homeobox 1b	chr2q22
36829_at	0.000228326	-3.78	84.48	319.6	PER1	period homolog 1 (Drosophila)	chr17p13.1-17p12
205559_s_at	0.000228389	-5.76	19.28	111.1	PCSK5	proprotein convertase subtilisin/kexin type 5	chr9q21.3
201621_at	0.000228637	-7.17	83.04	595.2	NBL1	neuroblastoma, suppression of tumorigenicity 1	chr1p36.13-p36.11
217829_s_at	0.000228637	2.22	77.82	35.02	USP39	ubiquitin specific protease 39	chr2p11.2
219259_at	0.000228637	-2.38	17.88	42.55	SEMA4A	sema domain, immunoglobulin domain (Ig), transmembrane domain (TM) and short cytoplasmic domain, (semaphorin) 4A	chr1q22
218968_s_at	0.000228637	1.98	232.7	117.25	ZFP64	zinc finger protein 64 homolog (mouse)	chr20q13.2
203562_at	0.000230417	-8.34	7.33	61.14	FEZ1	fasciculation and elongation protein zeta 1 (zygin I)	chr11q24.2
203477_at	0.000232188	-14.77	89.52	1322.38	COL15A1	collagen, type XV, alpha 1	chr9q21-q22
204135_at	0.000234358	-11.6	48.22	559.2	DOC1	downregulated in ovarian cancer 1	chr3q12.1
213166_x_at	0.000236617	3.12	1262.7	404.9	FLJ14346	hypothetical protein FLJ14346	chr2q21.1
202331_at	0.000237025	3.34	63.18	18.94	BCKDHA	branched chain keto acid dehydrogenase E1, alpha polypeptide (maple syrup urine disease)	chr19q13.1-q13.2
221513_s_at	0.000237969	2.15	124.14	57.71	UTP14C /// UTP14A	UTP14, U3 small nucleolar ribonucleoprotein, homolog C (yeast) /// UTP14, U3 small nucleolar ribonucleoprotein, homolog A (yeast)	chr13q14.2 /// chrXq25
202033_s_at	0.000238484	2.05	668.66	326.46	RB1CC1	RB1-inducible coiled-coil 1	chr8p22-q21.13
209171_at	0.000239847	2.45	278.87	114.04	ITPA	inosine triphosphatase (nucleoside triphosphate pyrophosphatase)	chr20p
201255_x_at	0.000246288	1.87	1084.96	580.4	BAT3	HLA-B associated transcript 3	chr6p21.3
203296_s_at	0.000246288	-7.78	9.38	72.97	ATP1A2	ATPase, Na+/K+ transporting, alpha 2 (+) polypeptide	chr1q21-q23
203903_s_at	0.000246972	-9.27	13.57	125.75	HEPH	hephaestin	chrXq11-q12
208793_x_at	0.000246972	1.84	25.19	13.67	SMARCA4	SWI/SNF related, matrix associated, actin dependent regulator of chromatin, subfamily a, member 4	chr19p13.2
212423_at	0.000246972	-7.48	42.65	319.08	C10orf56	chromosome 10 open reading frame 56	chr10q22.3
217140_s_at	0.000246972	3.32	705.03	212.19	VDAC1	voltage-dependent anion channel 1	chr5q31
216333_x_at	0.000250044	-6.72	168.88	1134.86	TNXB	tenascin XB	chr6p21.3
222130_s_at	0.000250799	2.66	157.44	59.08	FTSJ2	FtsJ homolog 2 (E. coli)	chr7p22
201441_at	0.000250799	2.2	3085.25	1405.3	COX6B1	cytochrome c oxidase subunit Vib polypeptide 1 (ubiquitous)	chr19q13.1
200890_s_at	0.000251119	3.39	569.29	167.93	SSR1	signal sequence receptor, alpha (translocon-associated protein alpha)	chr6p24.3
209899_s_at	0.000253536	1.79	633.59	354.18	SIAHBP1	fuse-binding protein-interacting repressor	chr8q24.2-qtel
222234_s_at	0.000253766	1.83	12.99	7.09	MGC3101	hypothetical protein MGC3101	chr16q24.3
200846_s_at	0.000253766	2.24	1119.2	498.72	PPP1CA	protein phosphatase 1, catalytic subunit, alpha isoform	chr11q13
213488_at	0.000253766	-2.71	13.88	37.64	SNED1	sushi, nidogen and EGF-like domains 1	chr2q37.3
205407_at	0.000254161	-10.17	14.61	148.62	RECK	reversion-inducing-cysteine-rich protein with kazal motifs	chr9p13-p12
218682_s_at	0.00025743	1.78	148.53	83.44	SLC4A1AP	solute carrier family 4 (anion exchanger), member 1, adaptor protein	chr2p23.3-p23.2
218536_at	0.000257556	5.62	65.28	11.61	MRS2L	MRS2-like, magnesium homeostasis factor (S. cerevisiae)	chr6p22.3-p22.1
212826_s_at	0.000259689	2.09	4911.49	2351.42	SLC25A6	solute carrier family 25 (mitochondrial carrier; adenine nucleotide translocator), member 6	chrXp22.32 and Yp
200822_x_at	0.000259872	1.97	2720.67	1382.36	TPI1	triosephosphate isomerase 1	chr12p13
205326_at	0.000264832	-4	3.56	14.25	RAMP3	receptor (calcitonin) activity modifying protein 3	chr7p13-p12
209425_at	0.000265116	12.3	204.64	16.64	AMACR	alpha-methylacyl-CoA racemase	chr5p13.2-q11.1
211852_s_at	0.000266451	2.44	48.66	19.9	ATRN	attractin	chr20p13
212198_s_at	0.000268735	1.84	231.11	125.6	TM9SF4	transmembrane 9 superfamily protein member 4	chr20q11.21
201431_s_at	0.000268735	-13.58	28.14	382.12	DPYSL3	dihydropyrimidinase-like 3	chr5q32
215714_s_at	0.000268807	2.58	95.63	37.11	SMARCA4	SWI/SNF related, matrix associated, actin dependent regulator of chromatin, subfamily a, member 4	chr19p13.2
200634_at	0.000268807	1.81	2442.7	1352.59	PFN1	profilin 1	chr17p13.3
201263_at	0.000269017	3.01	785.14	260.72	TARS	threonyl-tRNA synthetase	chr5p13.2
210766_s_at	0.000269532	2.63	393.35	149.8	CSE1L	CSE1 chromosome segregation 1-like (yeast)	chr20q13
202450_s_at	0.000269605	-18.68	31.85	595.12	CTSK	cathepsin K (pycnodysostosis)	chr1q21
202794_at	0.000269605	-5.74	139.37	799.99	INPP1	inositol polyphosphate-1-phosphatase	chr2q32
204833_at	0.000271345	2.35	34.38	14.65	APG12L	APG12 autophagy 12-like (S. cerevisiae)	chr5q21-q22
217801_at	0.000271345	1.79	4302.86	2401.01	ATP5E	ATP synthase, H+ transporting, mitochondrial F1 complex, epsilon subunit	chr20q13.32
218072_at	0.000272596	2.44	376.4	154.17	COMMD9	COMM domain containing 9	chr11p13
201154_x_at	0.000272596	1.66	15316.6	9202.49	RPL4	ribosomal protein L4	chr15q22
219487_at	0.000273023	1.96	20.03	10.2	FLJ23560	hypothetical protein FLJ23560	chr12q21.2
203858_s_at	0.000273271	2.19	98.36	44.83	COX10	COX10 homolog, cytochrome c oxidase assembly protein, heme A: farnesyltransferase (yeast)	chr17p12-17p11.2
202014_at	0.000273271	-3.64	33.2	120.77	PPP1R15A	protein phosphatase 1, regulatory (inhibitor) subunit 15A	chr19q13.2
202161_at	0.000274196	2.35	50.77	21.56	PKN1	protein kinase N1	chr19p13.1-p12
206170_at	0.000274196	-2.33	4.7	10.96	ADRB2	adrenergic, beta-2-, receptor, surface	chr5q31-q32
220032_at	0.000274678	-2.16	5.25	11.36	FLJ21986	hypothetical protein FLJ21986	chr7q31.31
202896_s_at	0.000276352	2.44	75.62	30.99	PTPNS1	protein tyrosine phosphatase, non-receptor type substrate 1	chr20p13
212155_at	0.000277502	3.4	533.11	156.84	RNF187	ring finger protein 187	chr1q42.13
212538_at	0.000277502	-3.03	111.83	338.98	DOCK9	dedicator of cytokinesis 9	chr13q32.3
218086_at	0.000277502	-6.21	94.62	587.56	NPDC1	neural proliferation, differentiation and control, 1	chr9q34.3
218163_at	0.000279731	3.51	818.93	233.17	MCTS1	malignant T cell amplified sequence 1	chrXq22-q24
209329_x_at	0.000279904	2.42	1163.48	480.77	MGC2198	hypothetical protein MGC2198	chr5q35.2
200707_at	0.000279904	2.15	553.27	257.91	PRKCSH	protein kinase C substrate 80K-H	chr19p13.2
214508_x_at	0.000279904	-6.57	11.52	75.7	CREM	cAMP responsive element modulator	chr10p11.21
205107_s_at	0.0002807	3.14	21.99	7.01	EFNA4	ephrin-A4	chr1q21-q22
202153_s_at	0.000280707	2.19	103.69	47.31	NUP62	nucleoporin 62kDa	chr19q13.33
206953_s_at	0.000280707	-7.49	38.22	286.08	LPHN2	latrophilin 2	chr1p31.1
209173_at	0.000282297	-117.79	54.27	6391.9	AGR2	anterior gradient 2 homolog (Xenopus laevis)	chr7p21.3
213146_at	0.000283389	-3.77	13.94	52.59	---	---	---
218594_at	0.000283607	2.22	168.06	75.83	FLJ10359	Protein BAP28	chr1q43
202589_at	0.000285819	9	446.94	49.64	TYMS	thymidylate synthetase	chr18p11.32
217916_s_at	0.000288059	1.97	401.14	203.3	FAM49B	family with sequence similarity 49, member B	chr8q24.21
218907_s_at	0.000292974	2.23	37.49	16.79	MGC3036	hypothetical protein MGC3036	chr7q31-q35
218656_s_at	0.000294918	-10.96	81.19	889.5	LHFP	lipoma HMGIC fusion partner	chr13q12
212296_at	0.000296906	2.66	938.89	353.18	PSMD14	proteasome (prosome, macropain) 26S subunit, non-ATPase, 14	chr2q24.2
205594_at	0.000298451	2.9	71.15	24.53	ZNF652	zinc finger protein 652	chr17q21.32
209614_at	0.000298579	-5.97	16.72	99.82	ADH1A /// ADH1B /// ADH1C	alcohol dehydrogenase 1A (class I), alpha polypeptide /// alcohol dehydrogenase IB (class I), beta polypeptide /// alcohol dehydrogenase 1C (class I), gamma polypeptide	chr4q21-q23
202948_at	0.000298608	-4.52	336.35	1520.25	IL1R1	interleukin 1 receptor, type I	chr2q12
208639_x_at	0.000298638	2.87	1807.36	630.13	PDIA6	protein disulfide isomerase family A, member 6	chr2p25.1
213327_s_at	0.000298638	-2.24	62.79	140.75	USP12	ubiquitin specific protease 12	chr13q12.13
217833_at	0.000298638	-3.27	126.99	414.82	SYNCRIP	synaptotagmin binding, cytoplasmic RNA interacting protein	chr6q14-q15
213451_x_at	0.000298847	-8.58	96.07	824.4	TNXB	tenascin XB	chr6p21.3
208527_x_at	0.000301022	6.07	132.5	21.82	HIST1H2BE	histone 1, H2be	chr6p21.3
205610_at	0.000301022	-4.43	10.07	44.59	MYOM1	myomesin 1 (skelemin) 185kDa	chr18p11.32-p11.31
217726_at	0.000302476	1.95	576.31	295.95	COPZ1	coatomer protein complex, subunit zeta 1	chr12q13.2-q13.3
219071_x_at	0.000302879	2.01	182.95	91.07	LOC51236	brain protein 16	chr8q24.3
206093_x_at	0.000304057	-6.26	131.95	825.66	TNXB	tenascin XB	chr6p21.3
202736_s_at	0.000306064	3.4	533.09	157	LSM4	LSM4 homolog, U6 small nuclear RNA associated (S. cerevisiae)	chr19p13.11
36084_at	0.000306658	2.1	40.26	19.13	CUL7	cullin 7	chr6p21.1
202283_at	0.000306658	-14.56	178.6	2599.69	SERPINF1	serine (or cysteine) proteinase inhibitor, clade F (alpha-2 antiplasmin, pigment epithelium derived factor), member 1	chr17p13.1
218557_at	0.000306658	2.9	369.25	127.12	NIT2	nitrilase family, member 2	chr3q12.2
213726_x_at	0.00030905	-2.67	1206.7	3217.59	TUBB2	tubulin, beta, 2	chr9q34
212148_at	0.000310763	-17.32	33.28	576.49	PBX1	Pre-B-cell leukemia transcription factor 1	chr1q23
219134_at	0.000310763	-7.15	51.04	364.96	ELTD1	EGF, latrophilin and seven transmembrane domain containing 1	chr1p33-p32
202880_s_at	0.00031153	-2.67	78.58	209.53	PSCD1	pleckstrin homology, Sec7 and coiled-coil domains 1(cytohesin 1)	chr17q25
205399_at	0.000311551	-3.92	7.11	27.86	DCAMKL1	doublecortin and CaM kinase-like 1	chr13q13
204866_at	0.000311551	3.28	35.62	10.87	PHF16	PHD finger protein 16	chrXp11.3
212590_at	0.000313222	4.82	60.48	12.54	RRAS2	related RAS viral (r-ras) oncogene homolog 2	chr11p15.2
204623_at	0.000314787	-135.49	20.01	2711.8	TFF3	trefoil factor 3 (intestinal)	chr21q22.3
209675_s_at	0.000314787	2.19	201.66	92.15	HNRPUL1	heterogeneous nuclear ribonucleoprotein U-like 1	chr19q13.2
205453_at	0.000314787	-4.5	13.2	59.44	HOXB2	homeo box B2	chr17q21-q22
208978_at	0.000314787	-8.69	45.41	394.5	CRIP2	cysteine-rich protein 2	chr14q32.3
201289_at	0.000316049	-10.15	263.26	2671.98	CYR61	cysteine-rich, angiogenic inducer, 61	chr1p31-p22
209205_s_at	0.000317881	-3.53	100.48	354.31	LMO4	LIM domain only 4	chr1p22.3
211658_at	0.00031898	1.65	140.07	84.91	PRDX2	peroxiredoxin 2 /// peroxiredoxin 2	chr19p13.2
45297_at	0.000320272	-3.9	43.96	171.24	EHD2	EH-domain containing 2	chr19q13.3
204213_at	0.000324467	-7.19	11.3	81.27	PIGR	polymeric immunoglobulin receptor	chr1q31-q41
218454_at	0.000327029	-10.84	34	368.62	FLJ22662	hypothetical protein FLJ22662	chr12p13.1
212688_at	0.000328112	3.09	235.67	76.28	PIK3CB	phosphoinositide-3-kinase, catalytic, beta polypeptide	chr3q22.3
204957_at	0.000328112	5.24	53.75	10.25	ORC5L	origin recognition complex, subunit 5-like (yeast)	chr7q22.1
213766_x_at	0.00032912	-2.03	239.76	487.41	GNA11	guanine nucleotide binding protein (G protein), alpha 11 (Gq class)	chr19p13.3
201656_at	0.00032912	-4.04	200.12	808.78	ITGA6	integrin, alpha 6	chr2q31.1
208116_s_at	0.00033527	-3.89	12.03	46.82	MAN1A1	mannosidase, alpha, class 1A, member 1	chr6q22
209063_x_at	0.000335363	2.57	1125.86	438.77	PAIP1	poly(A) binding protein interacting protein 1	chr5p12
202067_s_at	0.000335363	-5.94	58.3	346.41	LDLR	low density lipoprotein receptor (familial hypercholesterolemia)	chr19p13.3
208819_at	0.000335765	1.97	478.82	243.27	RAB8A	RAB8A, member RAS oncogene family	chr19p13.1
201147_s_at	0.000336077	-10.09	79.58	802.62	TIMP3	tissue inhibitor of metalloproteinase 3 (Sorsby fundus dystrophy, pseudoinflammatory)	chr22q12.1-q13.2|22q12.3
205168_at	0.000336385	-4.25	18.85	80.13	DDR2	discoidin domain receptor family, member 2	chr1q12-q23
205612_at	0.000339028	-4.89	8.93	43.69	MMRN1	multimerin 1	chr4q22
203499_at	0.000340297	-6.08	36.31	220.73	EPHA2	EPH receptor A2	chr1p36
215690_x_at	0.000341103	2.7	431.56	159.81	GPAA1	GPAA1P anchor attachment protein 1 homolog (yeast)	chr8q24.3
204964_s_at	0.000341337	-6.43	19.58	125.85	SSPN	sarcospan (Kras oncogene-associated gene)	chr12p11.2
40829_at	0.000341849	-1.49	12.37	18.47	WDTC1	WD and tetratricopeptide repeats 1	chr1p36.11
201897_s_at	0.000341849	6.7	316.73	47.29	CKS1B	CDC28 protein kinase regulatory subunit 1B	chr1q21.2
202783_at	0.000341849	4.44	216.09	48.7	NNT	nicotinamide nucleotide transhydrogenase	chr5p13.1-5cen
217779_s_at	0.000345217	-2.15	937.06	2014.29	PNRC2	proline-rich nuclear receptor coactivator 2	chr1p36.11
212494_at	0.000345627	-3.18	121.78	387.39	TENC1	tensin like C1 domain containing phosphatase (tensin 2)	chr12q13.13
209715_at	0.000345627	2.72	176.14	64.77	CBX5	chromobox homolog 5 (HP1 alpha homolog, Drosophila)	chr12q13.13
219419_at	0.000345627	2.58	18.38	7.13	C18orf22	chromosome 18 open reading frame 22	chr18q23
218392_x_at	0.000346184	2.14	229.44	106.97	SFXN1	sideroflexin 1	---
212318_at	0.000346205	2.02	527.35	260.9	TNPO3	transportin 3	chr7q32.3
204035_at	0.000348713	-4.33	9.4	40.67	SCG2	secretogranin II (chromogranin C)	chr2q35-q36
202008_s_at	0.00035102	-2.08	75.9	157.53	NID1	nidogen 1	chr1q43
219737_s_at	0.000351883	-3.13	19.8	62.03	PCDH9	protocadherin 9	chr13q14.3-q21.1
207001_x_at	0.000355108	-3.07	7.36	22.61	TSC22D3	TSC22 domain family, member 3	chrXq22.3
211318_s_at	0.000356429	4.32	109.04	25.23	RAE1	RAE1 RNA export 1 homolog (S. pombe)	chr20q13.32
203109_at	0.000356607	2.29	93.51	40.78	UBE2M	ubiquitin-conjugating enzyme E2M (UBC12 homolog, yeast)	chr19q13.43
218508_at	0.000359718	-1.84	77.24	141.8	DCP1A	decapping enzyme	chr3p21.1
206577_at	0.000359718	-4.23	9.24	39.09	VIP	vasoactive intestinal peptide	chr6q25
41387_r_at	0.000359718	-3.1	15.32	47.44	---	---	---
217546_at	0.000362117	-36.94	9.48	350.33	MT1K	metallothionein 1K	chr16q13
207850_at	0.000362117	-19.07	16.65	317.48	CXCL3	chemokine (C-X-C motif) ligand 3	chr4q21
212350_at	0.000362901	-3.28	69.62	228.57	TBC1D1	TBC1 (tre-2/USP6, BUB2, cdc16) domain family, member 1	chr4p14
208070_s_at	0.0003633	-2.27	35.34	80.15	REV3L	REV3-like, catalytic subunit of DNA polymerase zeta (yeast)	chr6q21
205812_s_at	0.0003633	1.86	3892.52	2092.51	TMED9	transmembrane emp24 protein transport domain containing 9	chr5q35.3
206701_x_at	0.000363577	-3.26	4.86	15.83	EDNRB	endothelin receptor type B	chr13q22
208393_s_at	0.000366927	2.95	190.38	64.46	RAD50	RAD50 homolog (S. cerevisiae)	chr5q31
209457_at	0.00036717	-10.5	49.66	521.62	DUSP5	dual specificity phosphatase 5	chr10q25
202497_x_at	0.000369136	-9.24	19.55	180.66	SLC2A3	solute carrier family 2 (facilitated glucose transporter), member 3	chr12p13.3
214476_at	0.000369465	-132.47	38.76	5135	TFF2	trefoil factor 2 (spasmolytic protein 1)	chr21q22.3
210794_s_at	0.000370814	-3.86	3.69	14.23	MEG3	maternally expressed 3	chr14q32
200925_at	0.000370814	2.28	5401.31	2365.04	COX6A1	cytochrome c oxidase subunit VIa polypeptide 1	chr12q24.2|12q24.2
201483_s_at	0.000371695	2.71	506.35	186.6	SUPT4H1	suppressor of Ty 4 homolog 1 (S. cerevisiae)	chr17q21-q23
207831_x_at	0.000375676	2.19	104.01	47.58	DHPS	deoxyhypusine synthase	chr19p13.2-p13.1
212467_at	0.00037776	1.88	327.94	174.87	DNAJC13	DnaJ (Hsp40) homolog, subfamily C, member 13	chr3q22.1
213435_at	0.000378223	8.12	40.9	5.04	SATB2	SATB family member 2	chr2q33
208660_at	0.000379078	2.22	1424.82	642.31	CS	citrate synthase	chr12q13.2-q13.3
218253_s_at	0.000379078	2.44	316.43	129.62	LGTN	ligatin	chr1q31-q32
203715_at	0.000382151	3.46	51.66	14.92	TBCE	tubulin-specific chaperone e	chr1q42.3
200003_s_at	0.000387499	1.57	14740.2	9409.79	RPL28	ribosomal protein L28 /// ribosomal protein L28	chr19q13.4
208893_s_at	0.000388645	-4.74	127.7	605.75	DUSP6	dual specificity phosphatase 6	chr12q22-q23
216532_x_at	0.000388645	1.73	54.11	31.35	---	---	---
214133_at	0.000388645	-26.2	79.57	2084.8	MUC6	mucin 6, gastric	chr11p15.5-p15.4
201069_at	0.000388645	-15.7	68.88	1081.59	MMP2	matrix metalloproteinase 2 (gelatinase A, 72kDa gelatinase, 72kDa type IV collagenase)	chr16q13-q21
221833_at	0.000389324	-3.15	6.46	20.33	LONP	Peroxisomal lon protease	chr16q12.1
211813_x_at	0.000389324	-12.04	452.24	5446.61	DCN	decorin	chr12q21.33
214801_at	0.000391152	2.28	392.29	171.7	LOC163590	AF464140	chr1q25.2
200894_s_at	0.000391267	3.95	72.46	18.33	FKBP4	FK506 binding protein 4, 59kDa	chr12p13.33
201599_at	0.000393947	-11.68	157.47	1838.87	OAT	ornithine aminotransferase (gyrate atrophy)	chr10q26
202465_at	0.000393947	-7.08	119.2	843.7	PCOLCE	procollagen C-endopeptidase enhancer	chr7q22
203802_x_at	0.00039622	2.07	133.63	64.61	NSUN5	NOL1/NOP2/Sun domain family, member 5	chr7q11.23
210119_at	0.000398206	-12.26	15.2	186.48	KCNJ15	potassium inwardly-rectifying channel, subfamily J, member 15	chr21q22.2
221704_s_at	0.000412202	-5.66	45.08	255.16	FLJ12750	hypothetical protein FLJ12750 /// hypothetical protein FLJ12750	chr12q24.31
216033_s_at	0.0004127	-4.81	25.74	123.9	FYN	FYN oncogene related to SRC, FGR, YES	chr6q21
213020_at	0.000414093	1.74	172.15	98.95	GOSR1	golgi SNAP receptor complex member 1	chr17q11
202398_at	0.000414652	1.62	18.13	11.21	AP3S2	adaptor-related protein complex 3, sigma 2 subunit	chr15q26.1
205513_at	0.000415438	-78.16	41.11	3212.9	TCN1	transcobalamin I (vitamin B12 binding protein, R binder family)	chr11q11-q12
212541_at	0.000416167	2.63	96.27	36.55	FLAD1	Fad1, flavin adenine dinucleotide synthetase, homolog (yeast)	chr1q22
220999_s_at	0.000416167	3.28	62.05	18.91	CYFIP2	cytoplasmic FMR1 interacting protein 2 /// cytoplasmic FMR1 interacting protein 2	chr5q33.3
200675_at	0.000417176	-1.9	1749	3320.05	CD81	CD81 antigen (target of antiproliferative antibody 1)	chr11p15.5
213511_s_at	0.000419016	2.36	386.18	163.6	MTMR1	myotubularin related protein 1	chrXq28
203152_at	0.000419248	2.55	538.32	211.29	MRPL40	mitochondrial ribosomal protein L40	chr22q11.21
204249_s_at	0.000421518	-4.26	148.03	630.38	LMO2	LIM domain only 2 (rhombotin-like 1)	chr11p13
211971_s_at	0.00042339	2.09	927.42	443.18	LRPPRC	leucine-rich PPR-motif containing	chr2p21
209759_s_at	0.000423675	4	159.21	39.76	DCI	dodecenoyl-Coenzyme A delta isomerase (3,2 trans-enoyl-Coenzyme A isomerase)	chr16p13.3
217398_x_at	0.000423934	1.86	16415.6	8819.21	GAPDH	glyceraldehyde-3-phosphate dehydrogenase	chr12p13
222148_s_at	0.000427043	1.63	304.62	186.92	RHOT1	ras homolog gene family, member T1	chr17q11.2
212950_at	0.000427043	-4.57	33.62	153.49	GPR116	G protein-coupled receptor 116	chr6p12.3
213652_at	0.000428492	-2.77	17.64	48.84	PCSK5	Proprotein convertase subtilisin/kexin type 5	chr9q21.3
210966_x_at	0.00042873	2.34	465.21	198.86	LARP1	La ribonucleoprotein domain family, member 1	chr5q33.2
212581_x_at	0.00042873	1.75	24916.6	14256.7	GAPDH	glyceraldehyde-3-phosphate dehydrogenase	chr12p13
211657_at	0.000428884	-19.33	233.52	4514.69	CEACAM6	carcinoembryonic antigen-related cell adhesion molecule 6 (non-specific cross reacting antigen) /// carcinoembryonic antigen-related cell adhesion molecule 6 (non-specific cross reacting antigen)	chr19q13.2
212187_x_at	0.000435302	-23.63	96.21	2273.24	PTGDS	prostaglandin D2 synthase 21kDa (brain)	chr9q34.2-q34.3
204845_s_at	0.000436406	-1.82	8.45	15.36	ENPEP	glutamyl aminopeptidase (aminopeptidase A)	chr4q25
208907_s_at	0.000436406	3.49	438.55	125.78	MRPS18B	mitochondrial ribosomal protein S18B	chr6p21.3
204364_s_at	0.00043882	-8.85	13.37	118.36	C2orf23	chromosome 2 open reading frame 23	chr2p11.2
209663_s_at	0.000441679	-3.78	10.38	39.23	ITGA7	integrin, alpha 7	chr12q13
201484_at	0.000442176	2.27	202.25	89.23	SUPT4H1	suppressor of Ty 4 homolog 1 (S. cerevisiae)	chr17q21-q23
210213_s_at	0.000447365	2.48	577.79	233.1	ITGB4BP	integrin beta 4 binding protein	chr20q12
200844_s_at	0.000447377	1.97	2212.49	1120.47	PRDX6	peroxiredoxin 6	chr1q25.1
203744_at	0.000447377	4.74	22.23	4.69	HMGB3	high-mobility group box 3	chrXq28
205752_s_at	0.000447917	-2.58	3.98	10.28	GSTM5	glutathione S-transferase M5	chr1p13.3
220471_s_at	0.000447917	-1.37	5.63	7.69	MYCT1	myc target 1	chr6q25.2
209320_at	0.00045724	-2.43	42.97	104.43	ADCY3	adenylate cyclase 3	chr2p24-p22
221587_s_at	0.00045724	1.6	106.17	66.4	C19orf24	chromosome 19 open reading frame 24	chr19p13.3
221206_at	0.000460596	2.32	72.32	31.11	PMS2	PMS2 postmeiotic segregation increased 2 (S. cerevisiae)	chr7p22.2
205597_at	0.000460596	-24.07	14.53	349.87	C6orf29	chromosome 6 open reading frame 29	chr6p21.3
202244_at	0.000466085	2.05	2332.01	1139.95	PSMB4	proteasome (prosome, macropain) subunit, beta type, 4	chr1q21
219230_at	0.00046879	-8.01	7.16	57.41	FLJ10970	hypothetical protein FLJ10970	chr17q23.1
203458_at	0.000472246	5.19	283.99	54.69	SPR	sepiapterin reductase (7,8-dihydrobiopterin:NADP+ oxidoreductase)	chr2p14-p12
220272_at	0.000473555	-3.79	11.26	42.71	BNC2	basonuclin 2	chr9p22.3-p22.2
204591_at	0.000477195	-5.39	6.46	34.83	CHL1	cell adhesion molecule with homology to L1CAM (close homolog of L1)	chr3p26.1
208664_s_at	0.000477633	2.33	24.31	10.42	TTC3	tetratricopeptide repeat domain 3	chr21q22.2
213252_at	0.000479327	-1.94	69.98	135.56	SH3MD1	SH3 multiple domains 1	chr10q25.1
208891_at	0.000479688	-3.23	759.64	2452.44	DUSP6	dual specificity phosphatase 6	chr12q22-q23
218105_s_at	0.000480333	1.96	58.52	29.8	MRPL4	mitochondrial ribosomal protein L4	---
1053_at	0.000480831	2.56	64.97	25.37	RFC2	replication factor C (activator 1) 2, 40kDa	chr7q11.23
210023_s_at	0.000483224	1.82	100.24	54.98	PCGF1	polycomb group ring finger 1	chr2p13.1
213453_x_at	0.000483224	1.95	17403.9	8915.04	GAPDH	glyceraldehyde-3-phosphate dehydrogenase	chr12p13
201145_at	0.000493928	1.83	1334.7	729.59	HAX1	HCLS1 associated protein X-1	chr1q21.3
201398_s_at	0.000495796	2.27	4795.79	2113.5	TRAM1	translocation associated membrane protein 1	chr8q13.3
207002_s_at	0.000495796	-4.65	14.48	67.34	PLAGL1	pleiomorphic adenoma gene-like 1	chr6q24-q25
221760_at	0.000495796	-4.16	357.12	1486.69	MAN1A1	Mannosidase, alpha, class 1A, member 1	chr6q22
202241_at	0.000499305	-3.39	413.46	1400.64	TRIB1	tribbles homolog 1 (Drosophila)	chr8q24.13
212533_at	0.000507559	-4.55	234.85	1067.76	WEE1	WEE1 homolog (S. pombe)	chr11p15.3-p15.1
213242_x_at	0.000507559	-2.31	253.98	586.34	KIAA0284	KIAA0284	chr14q32.33
201643_x_at	0.000507783	1.95	226.09	115.79	JMJD1B	jumonji domain containing 1B	chr5q31
210105_s_at	0.000509521	-5.27	88.56	466.29	FYN	FYN oncogene related to SRC, FGR, YES	chr6q21
221904_at	0.000513511	-2.64	39.49	104.44	MGC21688	hypothetical protein MGC21688	chr3q27.1
211105_s_at	0.000515501	-3.29	28.99	95.3	NFATC1	nuclear factor of activated T-cells, cytoplasmic, calcineurin-dependent 1	chr18q23
209101_at	0.000516146	-11.09	250.4	2776.53	CTGF	connective tissue growth factor	chr6q23.1
218398_at	0.000517896	3.53	113.11	32.06	MRPS30	mitochondrial ribosomal protein S30	chr5q11
200694_s_at	0.000519426	-1.77	307.65	544.9	DDX24	DEAD (Asp-Glu-Ala-Asp) box polypeptide 24	chr14q32
212255_s_at	0.000524604	2.07	238.04	114.75	ATP2C1	ATPase, Ca++ transporting, type 2C, member 1	chr3q22.1
219219_at	0.000524604	2.25	23.01	10.22	FLJ20512	hypothetical protein FLJ20512	chr19q13.32
219976_at	0.000524604	3.79	238.85	63	HOOK1	hook homolog 1 (Drosophila)	chr1p32.1
221939_at	0.000524604	1.88	101.94	54.21	YIPF2	Yip1 domain family, member 2	chr19p13.2
211748_x_at	0.000524604	-15.12	229.06	3464.14	PTGDS	prostaglandin D2 synthase 21kDa (brain) /// prostaglandin D2 synthase 21kDa (brain)	chr9q34.2-q34.3
221539_at	0.000525024	2.44	296.83	121.59	EIF4EBP1	eukaryotic translation initiation factor 4E binding protein 1	chr8p12
211136_s_at	0.000528129	3.52	246.07	69.93	CLPTM1	cleft lip and palate associated transmembrane protein 1	chr19q13.2-q13.3
202546_at	0.000528301	2.81	2073.44	737.77	VAMP8	vesicle-associated membrane protein 8 (endobrevin)	chr2p12-p11.2
209132_s_at	0.000528341	2.55	267.58	104.98	COMMD4	COMM domain containing 4	chr15q23
34726_at	0.000528599	3.49	28.36	8.13	CACNB3	calcium channel, voltage-dependent, beta 3 subunit	chr12q13
219571_s_at	0.000529326	2.16	325.42	150.94	ZNF12	zinc finger protein 12	chr7p22.1
201623_s_at	0.000529326	1.71	1425.2	835.36	DARS	aspartyl-tRNA synthetase	chr2q21.3
201064_s_at	0.000533186	2.12	1029.43	484.85	PABPC4	poly(A) binding protein, cytoplasmic 4 (inducible form)	chr1p32-p36
219783_at	0.000533612	1.69	26.91	15.93	C2orf18	chromosome 2 open reading frame 18	chr2p23.3
212922_s_at	0.000536465	4.46	891.56	199.94	SMYD2	SET and MYND domain containing 2	chr1q41
213608_s_at	0.00053816	2.35	69.78	29.67	LOC402055	similar to SRR1-like protein	chr22q12.1
209566_at	0.000538834	3.79	514.57	135.82	INSIG2	insulin induced gene 2	chr2q14.1
221527_s_at	0.000542967	5.74	100.63	17.53	PARD3	par-3 partitioning defective 3 homolog (C. elegans)	chr10p11.22-p11.21
221984_s_at	0.000548103	2.29	597.26	261.22	C2orf17	chromosome 2 open reading frame 17	chr2q35
219416_at	0.00054913	-2.11	36.45	76.83	SCARA3	scavenger receptor class A, member 3	chr8p21
214318_s_at	0.00054913	-2.19	10.38	22.74	13CDNA73	hypothetical protein CG003	chr13q13.1
201829_at	0.000552988	-4.72	136.94	645.85	NET1	neuroepithelial cell transforming gene 1	chr10p15
218467_at	0.000556854	1.65	1557.44	941.47	TNFSF5IP1	tumor necrosis factor superfamily, member 5-induced protein 1	chr18p11.21
212382_at	0.000557572	-6.44	94.25	607.32	TCF4	Transcription factor 4	chr18q21.1
205129_at	0.000558011	2.72	151.13	55.5	NPM3	nucleophosmin/nucleoplasmin, 3	chr10q24.31
204234_s_at	0.000558011	2.95	139.78	47.34	ZNF195	zinc finger protein 195	chr11p15.5
217047_s_at	0.000558265	-5.68	28.6	162.33	FAM13A1	family with sequence similarity 13, member A1	chr4q22.1
212832_s_at	0.000560632	2.35	147.65	62.7	CKAP5	cytoskeleton associated protein 5	chr11p11.2
221870_at	0.000562899	-2.51	129.48	325.1	EHD2	EH-domain containing 2	chr19q13.3
211056_s_at	0.000563687	3.83	38.75	10.12	SRD5A1	steroid-5-alpha-reductase, alpha polypeptide 1 (3-oxo-5 alpha-steroid delta 4-dehydrogenase alpha 1) /// steroid-5-alpha-reductase, alpha polypeptide 1 (3-oxo-5 alpha-steroid delta 4-dehydrogenase alpha 1)	chr5p15
218182_s_at	0.000564696	6.02	273.73	45.48	CLDN1	claudin 1	chr3q28-q29
204796_at	0.000564696	-2.86	8.28	23.63	EML1	echinoderm microtubule associated protein like 1	chr14q32
214785_at	0.000564747	-2.49	20.65	51.37	VPS13A	vacuolar protein sorting 13A (yeast)	chr9q21
209307_at	0.000564747	-3.27	58.88	192.77	---	---	---
202591_s_at	0.000569057	2.28	1663.01	729.98	SSBP1	single-stranded DNA binding protein 1	chr7q34
207630_s_at	0.000569057	-5.43	35	189.99	CREM	cAMP responsive element modulator	chr10p11.21
49452_at	0.000570943	-4.93	32.05	158.15	ACACB	acetyl-Coenzyme A carboxylase beta	chr12q24.11
201489_at	0.000574925	3.94	310.61	78.82	PPIF	peptidylprolyl isomerase F (cyclophilin F)	chr10q22-q23
205932_s_at	0.000575373	-3.31	25.34	83.77	MSX1	msh homeo box homolog 1 (Drosophila)	chr4p16.3-p16.1
202079_s_at	0.000575373	-2.98	25.32	75.46	OIP106	OGT(O-Glc-NAc transferase)-interacting protein 106 KDa	chr3p25.3-p24.1
202159_at	0.000575373	1.9	77.9	40.95	FARSLA	phenylalanine-tRNA synthetase-like, alpha subunit	chr19p13.2
208933_s_at	0.000575373	2.62	283.82	108.48	LGALS8	lectin, galactoside-binding, soluble, 8 (galectin 8)	chr1q42-q43
213773_x_at	0.000578767	2.05	380.78	185.86	NSUN5	NOL1/NOP2/Sun domain family, member 5	chr7q11.23
206875_s_at	0.000578818	-2.33	120.55	281.22	SLK	STE20-like kinase (yeast)	chr10q25.1
216338_s_at	0.000580293	3.16	319.31	101.09	YIPF3	Yip1 domain family, member 3	chr6p21.1
202874_s_at	0.000580293	3.69	152.54	41.33	ATP6V1C1	ATPase, H+ transporting, lysosomal 42kDa, V1 subunit C, isoform 1	chr8q22.3
201124_at	0.000580293	7.01	229.58	32.76	ITGB5	integrin, beta 5	chr3q21.2
214214_s_at	0.000584536	2.64	999.17	377.91	C1QBP	complement component 1, q subcomponent binding protein	chr17p13.3
201568_at	0.00058504	2.06	2928.35	1420.04	QP-C	low molecular mass ubiquinone-binding protein (9.5kD)	chr5q31.1
202643_s_at	0.000587655	-5.8	100.61	583.49	TNFAIP3	tumor necrosis factor, alpha-induced protein 3	chr6q23
218834_s_at	0.000589352	7.24	60.5	8.36	HSPA5BP1	heat shock 70kDa protein 5 (glucose-regulated protein, 78kDa) binding protein 1	chr11q12.2
212322_at	0.000595635	3.59	236.73	65.86	SGPL1	sphingosine-1-phosphate lyase 1	chr10q21
206101_at	0.000595635	-6.19	8.81	54.54	ECM2	extracellular matrix protein 2, female organ and adipocyte specific	chr9q22.3
221006_s_at	0.000595635	3.8	110.04	28.97	SNX27	sorting nexin family member 27 /// sorting nexin family member 27	chr1q21.3
204809_at	0.00059654	2.12	175.53	82.71	CLPX	ClpX caseinolytic protease X homolog (E. coli)	chr15q22.2-q22.3
212176_at	0.000597075	-3.35	45.18	151.17	C6orf111	chromosome 6 open reading frame 111	chr6q16.3
209367_at	0.000599364	2.22	58.85	26.45	STXBP2	syntaxin binding protein 2	chr19p13.3-p13.2
201588_at	0.000599364	1.68	1641.8	975.59	TXNL1	thioredoxin-like 1	chr18q21.2
204226_at	0.000599374	2.58	52.64	20.4	STAU2	staufen, RNA binding protein, homolog 2 (Drosophila)	chr8q13-q21.1
201810_s_at	0.000600664	-4.56	57.74	263.23	SH3BP5	SH3-domain binding protein 5 (BTK-associated)	chr3p24.3
218665_at	0.000601296	-2.6	55.03	142.92	FZD4	frizzled homolog 4 (Drosophila)	chr11q14.2
218389_s_at	0.000601831	2.4	543.47	226.5	APH1A	anterior pharynx defective 1 homolog A (C. elegans)	chr1p36.13-q31.3
201342_at	0.000604645	2.73	568.72	208.62	SNRPC	small nuclear ribonucleoprotein polypeptide C	chr6p21.31
220494_s_at	0.000605128	-4	6.99	27.98	---	---	---
208051_s_at	0.000605128	3.85	375.69	97.6	PAIP1	poly(A) binding protein interacting protein 1	chr5p12
209947_at	0.000607873	1.49	27.32	18.35	UBAP2L	ubiquitin associated protein 2-like	chr1q21.3
201672_s_at	0.000607873	1.77	556.9	314.14	USP14	ubiquitin specific protease 14 (tRNA-guanine transglycosylase)	chr18p11.32
212517_at	0.000610542	2.36	275.19	116.57	ATRN	attractin	chr20p13
212127_at	0.000611478	2.87	291.78	101.82	RANGAP1	Ran GTPase activating protein 1	chr22q13
212914_at	0.000611994	-4.4	77.65	341.71	CBX7	chromobox homolog 7	chr22q13.1
218424_s_at	0.000614288	3.67	310.73	84.78	STEAP3	STEAP family member 3	chr2q14.2
217329_x_at	0.000615108	2.18	788.45	361.91	---	---	---
214021_x_at	0.000615108	2.4	18.33	7.64	ITGB5	Integrin, beta 5	chr3q21.2
202170_s_at	0.000617425	2.96	174.15	58.77	AASDHPPT	aminoadipate-semialdehyde dehydrogenase-phosphopantetheinyl transferase	chr11q22
212151_at	0.000623553	-9.03	76.47	690.46	PBX1	Pre-B-cell leukemia transcription factor 1	chr1q23
203342_at	0.000623553	2.27	100.66	44.39	TIMM17B	translocase of inner mitochondrial membrane 17 homolog B (yeast)	chrXp11.23
209168_at	0.000624445	-3.58	9.14	32.74	GPM6B	glycoprotein M6B	chrXp22.2
201038_s_at	0.000624628	1.88	556.58	295.99	ANP32A	Acidic (leucine-rich) nuclear phosphoprotein 32 family, member A	chr15q22.3-q23
202447_at	0.000628492	2.73	1336.57	489.6	DECR1	2,4-dienoyl CoA reductase 1, mitochondrial	chr8q21.3
212175_s_at	0.000628492	2.69	194.52	72.26	AK2	adenylate kinase 2	chr1p34
204170_s_at	0.000633242	7.69	106.6	13.87	CKS2	CDC28 protein kinase regulatory subunit 2	chr9q22
219568_x_at	0.000633242	-1.46	3.24	4.73	SOX18	SRY (sex determining region Y)-box 18	chr20q13.33
204457_s_at	0.000633242	-19.73	25.44	501.79	GAS1	growth arrest-specific 1	chr9q21.3-q22
213892_s_at	0.000633242	2.18	496.83	228.07	APRT	adenine phosphoribosyltransferase	chr16q24
208646_at	0.000633242	1.35	5443.74	4039.28	---	PRO2640	---
219038_at	0.000633967	4.13	147.9	35.83	MORC4	MORC family CW-type zinc finger 4	chrXq22.3
207760_s_at	0.000638571	-1.94	395.02	766.08	NCOR2	nuclear receptor co-repressor 2	chr12q24
204710_s_at	0.000639821	1.69	733.43	434.07	WIPI-2	WIPI49-like protein 2	chr7p22.1
203039_s_at	0.000639821	2.73	452.66	165.57	NDUFS1	NADH dehydrogenase (ubiquinone) Fe-S protein 1, 75kDa (NADH-coenzyme Q reductase)	chr2q33-q34
201149_s_at	0.000639832	-9.67	107.75	1042.47	TIMP3	tissue inhibitor of metalloproteinase 3 (Sorsby fundus dystrophy, pseudoinflammatory)	chr22q12.1-q13.2|22q12.3
221718_s_at	0.000643482	-2.1	369.91	774.97	AKAP13	A kinase (PRKA) anchor protein 13 /// A kinase (PRKA) anchor protein 13	chr15q24-q25
218027_at	0.000643731	4.1	656.65	160.19	MRPL15	mitochondrial ribosomal protein L15	chr8q11.2-q13
222146_s_at	0.000644488	-5.01	102.01	510.95	TCF4	transcription factor 4	chr18q21.1
209763_at	0.000644638	-24.32	9.23	224.56	CHRDL1	chordin-like 1	chrXq23
203620_s_at	0.000649935	-3.06	56.19	171.72	FCHSD2	FCH and double SH3 domains 2	chr11q13.4
206001_at	0.000649935	-5.61	4.7	26.33	NPY	neuropeptide Y	chr7p15.1
205933_at	0.000649935	-3.8	19.57	74.38	SETBP1	SET binding protein 1	chr18q21.1
209894_at	0.000654718	-7.67	36.44	279.62	LEPR	leptin receptor	chr1p31
202029_x_at	0.000655525	1.44	10287.8	7129.49	RPL38	ribosomal protein L38	chr17q23-q25
206857_s_at	0.000656168	-6.82	16.33	111.4	FKBP1B	FK506 binding protein 1B, 12.6 kDa	chr2p23.3
201508_at	0.000660944	-6	210.91	1266.23	IGFBP4	insulin-like growth factor binding protein 4	chr17q12-q21.1
217900_at	0.000663151	2.27	1267.34	558.78	IARS2	isoleucine-tRNA synthetase 2, mitochondrial	chr1q41
201960_s_at	0.000666331	-2.72	229.45	625.11	MYCBP2	MYC binding protein 2	chr13q22
32541_at	0.000666331	-2	13.31	26.56	PPP3CC	protein phosphatase 3 (formerly 2B), catalytic subunit, gamma isoform (calcineurin A gamma)	chr8p21.3
209219_at	0.000666331	2.02	506.51	251.15	RDBP	RD RNA binding protein	chr6p21.3
200895_s_at	0.000666331	2.53	232.89	92.01	FKBP4	FK506 binding protein 4, 59kDa	chr12p13.33
221691_x_at	0.000670715	1.77	4578.93	2589.64	NPM1	nucleophosmin (nucleolar phosphoprotein B23, numatrin) /// nucleophosmin (nucleolar phosphoprotein B23, numatrin)	chr5q35
218905_at	0.000670715	2.4	308.47	128.49	FLJ20530	hypothetical protein FLJ20530	chr8q22.1
217368_at	0.000679432	1.58	23.55	14.9	---	---	---
222257_s_at	0.000679432	-19.1	14.41	275.37	ACE2	angiotensin I converting enzyme (peptidyl-dipeptidase A) 2	chrXp22
203044_at	0.000679432	-3.72	235.67	877.28	CHSY1	carbohydrate (chondroitin) synthase 1	chr15q26.3
210460_s_at	0.000680906	2.24	840.75	375.5	PSMD4	proteasome (prosome, macropain) 26S subunit, non-ATPase, 4	chr1q21.2
208609_s_at	0.000686023	-9.84	10.03	98.63	TNXA /// TNXB	tenascin XA pseudogene /// tenascin XA pseudogene /// tenascin XB /// tenascin XB	chr6p21.3
210371_s_at	0.000686189	2.55	420.11	164.45	RBBP4	retinoblastoma binding protein 4	chr1p35.1
204026_s_at	0.000686699	6.2	175.57	28.33	ZWINT	ZW10 interactor	chr10q21-q22
200092_s_at	0.000688599	1.39	17446.1	12527.2	RPL37	ribosomal protein L37 /// ribosomal protein L37	chr5p13
209296_at	0.00069086	2.58	466.51	180.69	PPM1B	protein phosphatase 1B (formerly 2C), magnesium-dependent, beta isoform	chr2p21
202273_at	0.000693452	-3.88	130.67	507.18	PDGFRB	platelet-derived growth factor receptor, beta polypeptide	chr5q31-q32
219874_at	0.000700807	5.24	86.96	16.6	SLC12A8	solute carrier family 12 (potassium/chloride transporters), member 8	---
212090_at	0.000700807	1.94	323.78	167.31	GRINA	glutamate receptor, ionotropic, N-methyl D-asparate-associated protein 1 (glutamate binding)	chr8q24.3
214683_s_at	0.000700807	-3.71	87.44	324.41	CLK1	CDC-like kinase 1	chr2q33
206339_at	0.000700807	-1.71	10.01	17.11	CART	cocaine- and amphetamine-regulated transcript	chr5q13.2
212134_at	0.000701028	-2.33	68.88	160.33	PHLDB1	pleckstrin homology-like domain, family B, member 1	chr11q23.3
204468_s_at	0.000704092	-5.9	6.96	41.07	TIE1	tyrosine kinase with immunoglobulin-like and EGF-like domains 1	chr1p34-p33
203063_at	0.000707421	-2.83	39.08	110.5	PPM1F	protein phosphatase 1F (PP2C domain containing)	chr22q11.22
211025_x_at	0.000710584	2.34	2782.79	1190.03	COX5B	cytochrome c oxidase subunit Vb /// cytochrome c oxidase subunit Vb	chr2cen-q13
212181_s_at	0.000720113	-2.92	293.02	855.9	NUDT4	nudix (nucleoside diphosphate linked moiety X)-type motif 4	chr12q21
201527_at	0.000724642	1.77	1093.84	618.47	ATP6V1F	ATPase, H+ transporting, lysosomal 14kDa, V1 subunit F	chr7q32
205849_s_at	0.000730128	1.68	5756.14	3419	UQCRB	ubiquinol-cytochrome c reductase binding protein	chr8q22
208969_at	0.000731243	2.91	361.12	124.01	NDUFA9	NADH dehydrogenase (ubiquinone) 1 alpha subcomplex, 9, 39kDa	chr12p13.3
211297_s_at	0.000745217	5.68	202.74	35.67	CDK7	cyclin-dependent kinase 7 (MO15 homolog, Xenopus laevis, cdk-activating kinase)	chr5q12.1
209087_x_at	0.000745217	-5.26	105.84	556.82	MCAM	melanoma cell adhesion molecule	chr11q23.3
213249_at	0.000746924	-3.33	65.3	217.3	FBXL7	F-box and leucine-rich repeat protein 7	chr5p15.1
219027_s_at	0.000746924	-2.02	49.75	100.67	MYO9A	myosin IXA	chr15q22-q23
57540_at	0.000746924	3.85	24.97	6.48	RBKS	ribokinase	chr2p23.3
201290_at	0.000751541	1.71	2713.87	1588.78	SEC11L1	SEC11-like 1 (S. cerevisiae)	chr15q25.3
200798_x_at	0.000751541	-4.05	457.75	1852.96	MCL1	myeloid cell leukemia sequence 1 (BCL2-related)	chr1q21
216153_x_at	0.000751541	-2.93	135.94	397.72	RECK	reversion-inducing-cysteine-rich protein with kazal motifs	chr9p13-p12
200967_at	0.000761766	2.16	3038.77	1404.25	PPIB	peptidylprolyl isomerase B (cyclophilin B)	chr15q21-q22
211833_s_at	0.000763722	3.54	143.02	40.44	BAX	BCL2-associated X protein	chr19q13.3-q13.4
215253_s_at	0.000765811	-2.42	22.72	55.05	DSCR1	Down syndrome critical region gene 1	chr21q22.1-q22.2|21q22.12
203262_s_at	0.000767409	2.11	363.62	172.63	FAM50A	family with sequence similarity 50, member A	chrXq28
43427_at	0.000768617	-4.21	36.48	153.4	ACACB	acetyl-Coenzyme A carboxylase beta	chr12q24.11
202111_at	0.000768617	2.05	300.67	147	SLC4A2	solute carrier family 4, anion exchanger, member 2 (erythrocyte membrane protein band 3-like 1)	chr7q35-q36
211558_s_at	0.000770868	1.97	152.12	77.02	DHPS	deoxyhypusine synthase	chr19p13.2-p13.1
218585_s_at	0.000774434	6.29	78.39	12.46	DTL	denticleless homolog (Drosophila)	---
202214_s_at	0.000780118	2	480.56	240.24	CUL4B	cullin 4B	chrXq23
204516_at	0.000783476	-2.36	34.37	81.26	ATXN7	ataxin 7	chr3p21.1-p12
204324_s_at	0.000784055	-2.59	67.41	174.71	GOLPH4	golgi phosphoprotein 4	chr3q26.2
204270_at	0.000790664	-2.61	20.29	52.91	SKI	v-ski sarcoma viral oncogene homolog (avian)	chr1q22-q24
211989_at	0.000790664	2.21	789.45	356.89	SMARCE1	SWI/SNF related, matrix associated, actin dependent regulator of chromatin, subfamily e, member 1	chr17q21.2
213428_s_at	0.00079405	-4.77	690.38	3293.4	COL6A1	collagen, type VI, alpha 1	chr21q22.3
201997_s_at	0.000796207	-2.1	103.85	218.33	SPEN	spen homolog, transcriptional regulator (Drosophila)	chr1p36.33-p36.11
203756_at	0.0007979	-2.15	60.03	129.07	ARHGEF17	Rho guanine nucleotide exchange factor (GEF) 17	chr11q13.4
217286_s_at	0.0007979	2.3	430.03	186.99	NDRG3	NDRG family member 3	chr20q11.21-q11.23
218610_s_at	0.000805983	2.47	106.25	42.98	FLJ11151	hypothetical protein FLJ11151	chr16p13.12
218209_s_at	0.000808522	4.63	264.01	57.05	P15RS	hypothetical protein FLJ10656	chr18q12.2
202862_at	0.000808522	2.84	122.06	43.05	FAH	fumarylacetoacetate hydrolase (fumarylacetoacetase)	chr15q23-q25
200877_at	0.000810818	1.99	1372.85	691.06	CCT4	chaperonin containing TCP1, subunit 4 (delta)	chr2p15
201560_at	0.00081978	-3.2	492.77	1577.6	CLIC4	chloride intracellular channel 4	chr1p36.11
44654_at	0.00081978	2.08	573.47	275.86	G6PC3	glucose 6 phosphatase, catalytic, 3	chr17q21.31
209002_s_at	0.000821612	-1.91	110.85	211.89	CALCOCO1	calcium binding and coiled-coil domain 1	chr12q13.13
202411_at	0.000833308	-11.38	88.74	1010.14	IFI27	interferon, alpha-inducible protein 27	chr14q32
205761_s_at	0.000834733	2.94	20.32	6.92	DUS4L	dihydrouridine synthase 4-like (S. cerevisiae)	chr7q22-q31
204238_s_at	0.000837388	4.96	142.27	28.7	C6orf108	chromosome 6 open reading frame 108	chr6p21.1
221196_x_at	0.000837388	2.25	83.03	36.9	CXorf53	chromosome X open reading frame 53	chrXq28
201001_s_at	0.00083915	1.76	398.79	227.21	UBE2V1 /// Kua-UEV	ubiquitin-conjugating enzyme E2 variant 1 /// ubiquitin-conjugating enzyme E2 variant 1	chr20q13.2
210172_at	0.000839739	-4.41	11.83	52.22	SF1	splicing factor 1	chr11q13
41858_at	0.000847192	2.45	90.07	36.74	FRAG1	FGF receptor activating protein 1	chr11p15.5
208642_s_at	0.000852802	2.07	2256.07	1089.11	XRCC5	X-ray repair complementing defective repair in Chinese hamster cells 5 (double-strand-break rejoining; Ku autoantigen, 80kDa)	chr2q35
211806_s_at	0.0008603	-4.87	18.6	90.57	KCNJ15	potassium inwardly-rectifying channel, subfamily J, member 15	chr21q22.2
202543_s_at	0.000862488	3.8	96.6	25.41	GMFB	glia maturation factor, beta	chr14q22.2
208715_at	0.000862488	2.85	386.3	135.46	TMCO1	transmembrane and coiled-coil domains 1	chr1q22-q25
217997_at	0.000862488	-9.62	20.81	200.17	PHLDA1	pleckstrin homology-like domain, family A, member 1	chr12q15
202279_at	0.000863209	2.34	252.06	107.69	C14orf2	chromosome 14 open reading frame 2	chr14q32.33
222126_at	0.000865166	4.2	109.81	26.17	HRBL	HIV-1 Rev binding protein-like	chr7q22.1
218732_at	0.000865166	1.9	282.02	148.1	BIT1	Bcl-2 inhibitor of transcription	chr17q23.2
206580_s_at	0.000865166	-3.87	129.99	503.63	EFEMP2	EGF-containing fibulin-like extracellular matrix protein 2	chr11q13
213263_s_at	0.000866107	2.73	1158.64	425.1	PCBP2	Poly(rC) binding protein 2	chr12q13.12-q13.13
219779_at	0.000866375	-2.08	8.33	17.35	ZFHX4	zinc finger homeodomain 4	chr8q21.11
215716_s_at	0.000868719	-2.87	56.48	161.83	ATP2B1	ATPase, Ca++ transporting, plasma membrane 1	chr12q21.3
213238_at	0.000868719	-4.23	13.15	55.7	ATP10D	ATPase, Class V, type 10D	chr4p12
201046_s_at	0.000868744	1.49	530.37	354.9	RAD23A	RAD23 homolog A (S. cerevisiae)	chr19p13.2
212894_at	0.000868744	2.12	86.07	40.53	SUPV3L1	suppressor of var1, 3-like 1 (S. cerevisiae)	chr10q22.1
209286_at	0.00087103	-4.42	26.93	119.18	CDC42EP3	CDC42 effector protein (Rho GTPase binding) 3	chr2p21
204396_s_at	0.000871869	-5.93	45.47	269.71	GRK5	G protein-coupled receptor kinase 5	chr10q24-qter
211896_s_at	0.000871869	-16.33	355.47	5805.54	DCN	decorin	chr12q21.33
212656_at	0.00087818	1.87	170.44	91.02	TSFM	Ts translation elongation factor, mitochondrial	chr12q13-q14
200024_at	0.000878687	1.9	7111.03	3748	RPS5	ribosomal protein S5 /// ribosomal protein S5	chr19q13.4
218942_at	0.000880401	2.19	300.07	136.73	PIP5K2C	phosphatidylinositol-4-phosphate 5-kinase, type II, gamma	chr12q13.3
220911_s_at	0.000880709	-2.05	5.97	12.27	KIAA1305	KIAA1305	chr14q11.2
203411_s_at	0.000882933	-2.39	1049.37	2503.37	LMNA	lamin A/C	chr1q21.2-q21.3
201993_x_at	0.000885003	-1.96	798.5	1568.14	HNRPDL	heterogeneous nuclear ribonucleoprotein D-like	chr4q13-q21
209651_at	0.000885003	-3.92	40.7	159.66	TGFB1I1	transforming growth factor beta 1 induced transcript 1	chr16p11.2
212038_s_at	0.0008855	2.52	1629.87	646.82	VDAC1	voltage-dependent anion channel 1	chr5q31
218324_s_at	0.000888514	3.36	104.94	31.22	SPATS2	spermatogenesis associated, serine-rich 2	chr12q13.12
202431_s_at	0.000889998	-5.14	158.86	817.34	MYC	v-myc myelocytomatosis viral oncogene homolog (avian)	chr8q24.12-q24.13
209967_s_at	0.00089253	-4.12	39.74	163.68	CREM	cAMP responsive element modulator	chr10p11.21
208546_x_at	0.000896681	6.92	57.19	8.26	HIST1H2BH	histone 1, H2bh	chr6p21.3
221796_at	0.000898259	-12.09	9.51	114.93	NTRK2	neurotrophic tyrosine kinase, receptor, type 2	chr9q22.1
212387_at	0.000901086	-6.01	77.48	465.64	TCF4	Transcription factor 4	chr18q21.1
214805_at	0.000908403	-3.45	4.51	15.55	EIF4A1	Eukaryotic translation initiation factor 4A, isoform 1	chr17p13
209869_at	0.000911417	-11.22	27.5	308.6	ADRA2A	adrenergic, alpha-2A-, receptor /// adrenergic, alpha-2A-, receptor	chr10q24-q26
201618_x_at	0.000913353	2.41	298.96	124.13	GPAA1	GPAA1P anchor attachment protein 1 homolog (yeast)	chr8q24.3
201893_x_at	0.000914233	-10.69	817.36	8734	DCN	decorin	chr12q21.33
218269_at	0.000917759	1.71	274.12	159.99	RNASEN	ribonuclease III, nuclear	chr5p13.3
201058_s_at	0.000922661	-5.96	197.22	1176.29	MYL9	myosin, light polypeptide 9, regulatory	chr20q11.23
212625_at	0.000925724	1.72	104.43	60.73	STX10	syntaxin 10	chr19p13.13
210162_s_at	0.000927777	-2.3	19.35	44.61	NFATC1	nuclear factor of activated T-cells, cytoplasmic, calcineurin-dependent 1	chr18q23
207268_x_at	0.000930292	1.7	25.22	14.86	ABI2	abl interactor 2	chr2q33
206335_at	0.000930292	-2.9	43.58	126.18	GALNS	galactosamine (N-acetyl)-6-sulfate sulfatase (Morquio syndrome, mucopolysaccharidosis type IVA)	chr16q24.3
203025_at	0.000930292	1.57	322.49	205.4	ARD1A	ARD1 homolog A, N-acetyltransferase (S. cerevisiae)	chrXq28
222010_at	0.000932307	2.12	174.04	82.14	TCP1	t-complex 1	chr6q25.3-q26
201624_at	0.000941849	1.92	694.08	361.23	DARS	aspartyl-tRNA synthetase	chr2q21.3
61297_at	0.000944823	-1.59	22.08	35.17	CASKIN2	CASK interacting protein 2	chr17q25.1
213957_s_at	0.000963848	1.81	46.96	25.94	CAP350	centrosome-associated protein 350	chr1p36.13-q41
214124_x_at	0.000963851	-2.13	21.44	45.64	FGFR1OP	FGFR1 oncogene partner	chr6q27
211710_x_at	0.00096643	1.6	19083.7	11922.3	RPL4	ribosomal protein L4 /// ribosomal protein L4	chr15q22
201027_s_at	0.000966827	1.59	238.03	150.01	EIF5B	eukaryotic translation initiation factor 5B	chr2p11.1-q11.1
205930_at	0.000970738	2.14	112.79	52.62	GTF2E1	general transcription factor IIE, polypeptide 1, alpha 56kDa	chr3q21-q24
212125_at	0.000972467	3.23	44.26	13.72	RANGAP1	Ran GTPase activating protein 1	chr22q13
211609_x_at	0.000977775	2.14	912.24	425.42	PSMD4	proteasome (prosome, macropain) 26S subunit, non-ATPase, 4 /// proteasome (prosome, macropain) 26S subunit, non-ATPase, 4	chr1q21.2
219351_at	0.000981244	2.05	103.26	50.38	TRAPPC2	trafficking protein particle complex 2	chrXp22
203432_at	0.000985978	4.35	170.46	39.21	TMPO	thymopoietin	chr12q22
218887_at	0.000994391	1.65	101.38	61.5	MRPL2	mitochondrial ribosomal protein L2	chr6p21.3
202144_s_at	0.00100261	1.93	337	174.8	ADSL	adenylosuccinate lyase	chr22q13.1|22q13.2
200784_s_at	0.00100742	-2.45	60.94	149.51	LRP1	low density lipoprotein-related protein 1 (alpha-2-macroglobulin receptor)	chr12q13-q14
209137_s_at	0.00100742	1.79	280.64	156.43	USP10	ubiquitin specific protease 10	chr16q24.1
205768_s_at	0.00100956	9.78	88.23	9.02	SLC27A2	solute carrier family 27 (fatty acid transporter), member 2	chr15q21.2
216383_at	0.00101068	1.65	270.67	164.37	RPL18A /// LOC285053 /// LOC347544 /// LOC390354	ribosomal protein L18a /// similar to ribosomal protein L18a; 60S ribosomal protein L18a /// similar to ribosomal protein L18a; 60S ribosomal protein L18a /// similar to ribosomal protein L18a; 60S ribosomal protein L18a	chr19p13 /// chr2p16.3 /// chrXq28
212640_at	0.00101068	2.95	892.77	302.48	PTPLB	protein tyrosine phosphatase-like (proline instead of catalytic arginine), member b	chr3q21.1
211060_x_at	0.00101068	2.37	291.84	123.2	GPAA1	GPAA1P anchor attachment protein 1 homolog (yeast) /// GPAA1P anchor attachment protein 1 homolog (yeast)	chr8q24.3
214077_x_at	0.00101096	-2.93	101.48	297.2	MEIS4	Meis1, myeloid ecotropic viral integration site 1 homolog 4 (mouse)	chr17p12
200086_s_at	0.00101208	1.75	3304.07	1888.72	COX4I1	cytochrome c oxidase subunit IV isoform 1 /// cytochrome c oxidase subunit IV isoform 1	chr16q22-qter
201230_s_at	0.00101666	-1.59	19.67	31.22	ARIH2	ariadne homolog 2 (Drosophila)	chr3p21.2-p21.3
204163_at	0.00102327	-4.4	23.98	105.54	EMILIN1	elastin microfibril interfacer 1	chr2p23.3-p23.2
220765_s_at	0.00102609	-2.13	38.47	81.86	LIMS2	LIM and senescent cell antigen-like domains 2	chr2q14.3
202023_at	0.00104206	4.61	1514.86	328.32	EFNA1	ephrin-A1	chr1q21-q22
218391_at	0.00105459	2.33	228.21	97.8	EAP30	EAP30 subunit of ELL complex	chr17q21.32
217897_at	0.0010549	-8.25	24.26	200.08	FXYD6	FXYD domain containing ion transport regulator 6	chr11q23.3
201291_s_at	0.0010549	6.94	164.52	23.7	TOP2A	topoisomerase (DNA) II alpha 170kDa	chr17q21-q22
219060_at	0.0010579	2.65	43.3	16.37	C8orf32	chromosome 8 open reading frame 32	chr8q24.13
203557_s_at	0.00106154	3.22	404.52	125.57	PCBD1	6-pyruvoyl-tetrahydropterin synthase/dimerization cofactor of hepatocyte nuclear factor 1 alpha (TCF1)	chr10q22
200840_at	0.00106184	1.69	1773.48	1046.86	KARS	lysyl-tRNA synthetase	chr16q23-q24
206628_at	0.00106184	-13.32	7.79	103.8	SLC5A1	solute carrier family 5 (sodium/glucose cotransporter), member 1	chr22q13.1|22q12.3
205846_at	0.00106184	-3.18	6.23	19.79	PTPRB	protein tyrosine phosphatase, receptor type, B	chr12q15-q21
207713_s_at	0.00106184	2.22	62.98	28.34	C20orf18	chromosome 20 open reading frame 18	chr20p13
211034_s_at	0.00107016	-2.24	32.55	72.97	FLJ30092	AF-1 specific protein phosphatase /// AF-1 specific protein phosphatase	chr12q24.13
219155_at	0.00107395	-2.82	39.65	111.97	PITPNC1	phosphatidylinositol transfer protein, cytoplasmic 1	chr17q24.2
207855_s_at	0.00107395	2.05	95.42	46.45	MCLC	Mid-1-related chloride channel 1	chr1p13.3
203757_s_at	0.00107395	-34.53	69.77	2408.97	CEACAM6	carcinoembryonic antigen-related cell adhesion molecule 6 (non-specific cross reacting antigen)	chr19q13.2
201519_at	0.00107795	1.9	841.27	442.58	TOMM70A	translocase of outer mitochondrial membrane 70 homolog A (yeast)	chr3q12.2
205518_s_at	0.00108004	-4.9	7.29	35.73	CMAH	cytidine monophosphate-N-acetylneuraminic acid hydroxylase (CMP-N-acetylneuraminate monooxygenase)	chr6p21.32
202917_s_at	0.0010938	-18.31	6.39	117.06	S100A8	S100 calcium binding protein A8 (calgranulin A)	chr1q21
201809_s_at	0.00109431	-3.56	129.63	461.57	ENG	endoglin (Osler-Rendu-Weber syndrome 1)	chr9q33-q34.1
200812_at	0.00110766	1.88	649.8	345.83	CCT7	chaperonin containing TCP1, subunit 7 (eta)	chr2p13.2
201956_s_at	0.00110766	2.05	544.36	265.85	GNPAT	glyceronephosphate O-acyltransferase	chr1q42.11-42.3
209064_x_at	0.00110766	3.57	387.09	108.48	PAIP1	poly(A) binding protein interacting protein 1	chr5p12
219614_s_at	0.0011187	-3.28	6.09	20	SLC6A20	solute carrier family 6 (proline IMINO transporter), member 20	chr3p21.3
204759_at	0.0011187	-3.05	27.43	83.78	RCBTB2	regulator of chromosome condensation (RCC1) and BTB (POZ) domain containing protein 2	chr13q14.3
208777_s_at	0.00114083	2.22	533.92	240.69	PSMD11	proteasome (prosome, macropain) 26S subunit, non-ATPase, 11	chr17q11.2
203984_s_at	0.00114083	-2.72	66.3	180.08	CASP9	caspase 9, apoptosis-related cysteine protease	chr1p36.3-p36.1
203140_at	0.00114083	-3.96	122.67	485.75	BCL6	B-cell CLL/lymphoma 6 (zinc finger protein 51) /// B-cell CLL/lymphoma 6 (zinc finger protein 51)	chr3q27
209623_at	0.0011463	3.1	397.32	128.3	MCCC2	methylcrotonoyl-Coenzyme A carboxylase 2 (beta)	chr5q12-q13
208880_s_at	0.00114869	1.55	227.72	146.9	C20orf14	chromosome 20 open reading frame 14	chr20q13.33
206932_at	0.00114892	-10.12	13.07	132.37	CH25H	cholesterol 25-hydroxylase	chr10q23
201258_at	0.00115807	1.79	8141.24	4546.05	RPS16	ribosomal protein S16	chr19q13.1
201541_s_at	0.0011623	2.06	403.66	195.94	ZNHIT1	zinc finger, HIT domain containing 1	chr7q22.1
218138_at	0.00116612	4.42	513.27	116.25	MKKS	McKusick-Kaufman syndrome	chr20p12
221277_s_at	0.00116672	1.78	151.39	84.86	PUS3	pseudouridylate synthase 3 /// pseudouridylate synthase 3	chr11q24.2
213720_s_at	0.00116919	3.51	132.81	37.83	SMARCA4	SWI/SNF related, matrix associated, actin dependent regulator of chromatin, subfamily a, member 4	chr19p13.2
210733_at	0.00117365	2.34	205.83	87.94	---	---	---
200063_s_at	0.00118355	1.47	9009.57	6140.43	NPM1	nucleophosmin (nucleolar phosphoprotein B23, numatrin) /// nucleophosmin (nucleolar phosphoprotein B23, numatrin)	chr5q35
213175_s_at	0.00118658	2.13	1601.32	750.05	SNRPB	small nuclear ribonucleoprotein polypeptides B and B1	chr20p13
202710_at	0.00118677	3.06	342.7	111.96	BET1	BET1 homolog (S. cerevisiae)	chr7q21.1-q22
208690_s_at	0.00118932	-2.25	1155.04	2602.16	PDLIM1	PDZ and LIM domain 1 (elfin)	chr10q22-q26.3
37028_at	0.00119152	-3.25	112.12	363.97	PPP1R15A	protein phosphatase 1, regulatory (inhibitor) subunit 15A	chr19q13.2
200979_at	0.00119358	2.9	172	59.24	FLJ16518	Mitogen-activated protein kinase kinase kinase 15	chrXp22.12
200658_s_at	0.00119494	2.55	397.68	156.18	PHB	prohibitin	chr17q21
204908_s_at	0.00120652	-3.34	287.74	961.24	BCL3	B-cell CLL/lymphoma 3	chr19q13.1-q13.2
212386_at	0.00121126	-5.02	331.37	1662.91	TCF4	Transcription factor 4	chr18q21.1
200614_at	0.00121126	1.54	4651.62	3025.45	CLTC	clathrin, heavy polypeptide (Hc)	chr17q11-qter
214855_s_at	0.001213	-1.87	25.33	47.5	GARNL1	GTPase activating Rap/RanGAP domain-like 1	chr14q13.2
202080_s_at	0.001213	-2.09	176.31	368.82	OIP106	OGT(O-Glc-NAc transferase)-interacting protein 106 KDa	chr3p25.3-p24.1
218311_at	0.00121647	3.61	406.83	112.77	MAP4K3	mitogen-activated protein kinase kinase kinase kinase 3	chr2p22.1
214453_s_at	0.00122043	-5.86	8.44	49.45	IFI44	interferon-induced protein 44	chr1p31.1
210027_s_at	0.00123033	2.06	559.74	271.36	APEX1	APEX nuclease (multifunctional DNA repair enzyme) 1	chr14q11.2-q12
209555_s_at	0.00123033	-5.28	6.08	32.09	CD36	CD36 antigen (collagen type I receptor, thrombospondin receptor)	chr7q11.2
213703_at	0.00123033	-2.66	18.19	48.4	LOC150759	hypothetical protein LOC150759	chr2q11.2
208490_x_at	0.00123539	4.58	43.93	9.59	HIST1H2BF	histone 1, H2bf	chr6p21.3
207510_at	0.00124589	-3.02	4.59	13.89	BDKRB1	bradykinin receptor B1	chr14q32.1-q32.2
35666_at	0.00125306	-1.88	75.59	142.43	SEMA3F	sema domain, immunoglobulin domain (Ig), short basic domain, secreted, (semaphorin) 3F	chr3p21.3
221553_at	0.00125306	1.94	652.06	336.3	DKFZp564K142	implantation-associated protein	chrXq21.1
210002_at	0.00125916	-3.53	141.67	499.45	GATA6	GATA binding protein 6	chr18q11.1-q11.2
200797_s_at	0.00125916	-2.3	3016.49	6939.54	MCL1	myeloid cell leukemia sequence 1 (BCL2-related)	chr1q21
219192_at	0.00126164	2.27	380.46	167.48	UBAP2	ubiquitin associated protein 2	chr9p13.3
219787_s_at	0.00126164	4.57	75.65	16.55	ECT2	epithelial cell transforming sequence 2 oncogene	chr3q26.1-q26.2
209036_s_at	0.00126311	2.56	2965.16	1159.1	MDH2	malate dehydrogenase 2, NAD (mitochondrial)	chr7p12.3-q11.2
201778_s_at	0.00126907	-1.62	676.42	1097.88	KIAA0494	KIAA0494	chr1pter-p22.1
217022_s_at	0.00126907	-92.05	92.3	8495.69	IGHA1 /// IGHA2 /// MGC27165	immunoglobulin heavy constant alpha 1 /// immunoglobulin heavy constant alpha 2 (A2m marker) /// hypothetical protein MGC27165	chr14q32.33
202647_s_at	0.00127255	3.04	113.81	37.46	NRAS	neuroblastoma RAS viral (v-ras) oncogene homolog	chr1p13.2
204115_at	0.00128035	-5.12	140.27	718.83	GNG11	guanine nucleotide binding protein (G protein), gamma 11	chr7q31-q32
218504_at	0.00128695	2.85	141.87	49.81	FAHD2A	fumarylacetoacetate hydrolase domain containing 2A	chr2p24.3-p11.2
202416_at	0.00128695	1.93	265.02	137.25	DNAJC7	DnaJ (Hsp40) homolog, subfamily C, member 7	chr17q11.2
200661_at	0.00128848	2.7	1068.89	396.39	PPGB	protective protein for beta-galactosidase (galactosialidosis)	chr20q13.1
219791_s_at	0.00130323	-4.65	3.75	17.46	FLJ11539	hypothetical protein FLJ11539	chr4q34.1
208789_at	0.00130674	-5.13	241.96	1241.84	PTRF	polymerase I and transcript release factor	chr17q21.2
212368_at	0.00130674	2.81	654.35	233.27	ZNF292	zinc finger protein 292	chr6q15
220864_s_at	0.00131399	2.62	1003.83	382.55	NDUFA13	NADH dehydrogenase (ubiquinone) 1 alpha subcomplex, 13	chr19p13.2
211712_s_at	0.00131748	10.13	376.53	37.18	ANXA9	annexin A9 /// annexin A9	chr1q21
91816_f_at	0.00131748	3.25	11.88	3.65	RKHD1	ring finger and KH domain containing 1	chr19p13.3
212073_at	0.00135141	2.53	133.41	52.65	CSNK2A1 /// CSNK2A1P	casein kinase 2, alpha 1 polypeptide /// casein kinase 2, alpha 1 polypeptide pseudogene	chr20p13 /// chr11p15.3
213620_s_at	0.00135141	-6.19	39.66	245.57	ICAM2	intercellular adhesion molecule 2	chr17q23-q25
208977_x_at	0.00135141	-2.63	914.89	2402.72	TUBB2	tubulin, beta, 2	chr9q34
217408_at	0.001358	2	1380.56	690.34	MRPS18B	mitochondrial ribosomal protein S18B	chr6p21.3
213313_at	0.00136177	-2.04	165.19	337.08	RABGAP1	RAB GTPase activating protein 1	chr9q33.2-q33.3
203387_s_at	0.00136232	-2.8	63.74	178.74	TBC1D4	TBC1 domain family, member 4	chr13q22.2
218387_s_at	0.00136232	2.32	417.66	180.19	PGLS	6-phosphogluconolactonase	chr19p13.2
213059_at	0.00136232	-9.26	48.02	444.58	CREB3L1	cAMP responsive element binding protein 3-like 1	chr11p11.2
201329_s_at	0.00136232	-3.92	136.08	533.09	ETS2	v-ets erythroblastosis virus E26 oncogene homolog 2 (avian)	chr21q22.3|21q22.2
218511_s_at	0.00136232	1.77	194.95	110.39	PNPO	pyridoxine 5'-phosphate oxidase	chr17q21.32
207740_s_at	0.00136889	2.24	84.33	37.71	NUP62	nucleoporin 62kDa	chr19q13.33
201379_s_at	0.00137487	2.01	397.82	197.44	TPD52L2	tumor protein D52-like 2	chr20q13.2-q13.3
212474_at	0.0013792	2.41	207.47	85.99	KIAA0241	KIAA0241 protein	chr7p14.3
209373_at	0.0013792	-4.79	47.54	227.7	BENE	BENE protein	chr2q13
58696_at	0.00138081	1.88	152.38	80.99	EXOSC4	exosome component 4	chr8q24.3
215165_x_at	0.00138146	2.46	179.78	73.03	UMPS	uridine monophosphate synthetase (orotate phosphoribosyl transferase and orotidine-5'-decarboxylase)	chr3q13
218883_s_at	0.00138146	5.47	124.83	22.82	MLF1IP	MLF1 interacting protein	chr4q35.1
202548_s_at	0.00138259	-1.97	39.95	78.71	ARHGEF7	Rho guanine nucleotide exchange factor (GEF) 7	chr13q34
219253_at	0.00138259	2.55	96.56	37.81	FAM11B	family with sequence similarity 11, member B	chr2q14.2
205682_x_at	0.00138259	4.7	69.27	14.72	APOM	apolipoprotein M	chr6p21.33
202846_s_at	0.00138309	2.28	411.92	180.8	PIGC	phosphatidylinositol glycan, class C	chr1q23-q25
209934_s_at	0.00138669	2.22	77.05	34.67	ATP2C1	ATPase, Ca++ transporting, type 2C, member 1	chr3q22.1
201116_s_at	0.00138937	-8.09	35.83	289.97	CPE	carboxypeptidase E	chr4q32.3
219901_at	0.00139044	2.88	36.74	12.76	FGD6	FYVE, RhoGEF and PH domain containing 6	chr12q22
200843_s_at	0.00139068	1.98	398.43	200.84	EPRS	glutamyl-prolyl-tRNA synthetase	chr1q41-q42
202110_at	0.00139068	2.52	1964.08	780.26	COX7B	cytochrome c oxidase subunit VIIb	chrXq21.1
200082_s_at	0.00139526	1.7	10000.1	5892.43	RPS7	ribosomal protein S7 /// ribosomal protein S7	chr2p25
213260_at	0.00139526	-3.13	24.02	75.28	FOXC1	Forkhead box C1	chr6p25
203895_at	0.00139526	-3.72	10.01	37.2	PLCB4	phospholipase C, beta 4	chr20p12
208790_s_at	0.00141317	-3.81	27.56	104.87	PTRF	polymerase I and transcript release factor	chr17q21.2
202105_at	0.00141584	2.11	546.34	259.19	IGBP1	immunoglobulin (CD79A) binding protein 1	chrXq13.1-q13.3
202595_s_at	0.00141771	3.38	399.89	118.42	LEPROTL1	leptin receptor overlapping transcript-like 1	chr8p21.2-p21.1
208696_at	0.00141771	2.17	1993.36	918.61	CCT5	chaperonin containing TCP1, subunit 5 (epsilon)	chr5p15.2
208936_x_at	0.0014183	2.86	171.76	59.99	LGALS8	lectin, galactoside-binding, soluble, 8 (galectin 8)	chr1q42-q43
209426_s_at	0.00141835	15.69	119.09	7.59	AMACR	alpha-methylacyl-CoA racemase	chr5p13.2-q11.1
218167_at	0.00141835	2.07	511.37	246.77	LOC51321	hypothetical protein LOC51321	chr17q24.2
213110_s_at	0.00142339	-5.31	22.03	116.92	COL4A5	collagen, type IV, alpha 5 (Alport syndrome)	chrXq22
218043_s_at	0.00143318	-1.79	44.98	80.4	AZI2	5-azacytidine induced 2	chr3p24.1
201856_s_at	0.00143343	1.62	196.98	121.53	ZFR	zinc finger RNA binding protein	chr5p13.3
212680_x_at	0.00143402	2.62	644.67	246.15	PPP1R14B	protein phosphatase 1, regulatory (inhibitor) subunit 14B	chr11q13
219359_at	0.00143675	-3.59	12.46	44.75	FLJ22635	hypothetical protein FLJ22635	chr11p15.5
204702_s_at	0.00143702	4.63	75.7	16.35	NFE2L3	nuclear factor (erythroid-derived 2)-like 3	chr7p15-p14
203502_at	0.00143967	2.39	31.55	13.18	BPGM	2,3-bisphosphoglycerate mutase /// 2,3-bisphosphoglycerate mutase	chr7q31-q34
215779_s_at	0.00144236	2.25	28.13	12.49	HIST1H2BG	histone 1, H2bg	chr6p21.3
208325_s_at	0.00144236	-2.34	145	339.44	AKAP13	A kinase (PRKA) anchor protein 13	chr15q24-q25
201464_x_at	0.00144487	-3.64	626.83	2284.31	JUN	v-jun sarcoma virus 17 oncogene homolog (avian)	chr1p32-p31
219375_at	0.00144978	2.03	165.31	81.24	CEPT1	choline/ethanolamine phosphotransferase 1	chr1p13.3
207980_s_at	0.00145387	-3.5	14.29	50.07	CITED2	Cbp/p300-interacting transactivator, with Glu/Asp-rich carboxy-terminal domain, 2	chr6q23.3
216944_s_at	0.00145697	-2.55	15.99	40.79	ITPR1	inositol 1,4,5-triphosphate receptor, type 1	chr3p26-p25
208852_s_at	0.00146507	3.06	1870.78	611.6	CANX	calnexin	chr5q35
208117_s_at	0.00146949	2.14	263.07	123.12	LAS1L	LAS1-like (S. cerevisiae) /// LAS1-like (S. cerevisiae)	chrXq12-q13
208836_at	0.00147235	-2.36	1101.82	2604.28	ATP1B3	ATPase, Na+/K+ transporting, beta 3 polypeptide	chr3q23
219167_at	0.00147312	-3.15	7.44	23.48	RASL12	RAS-like, family 12	chr15q11.2-q22.33
221768_at	0.00148684	-4.47	31.29	139.81	SFPQ	Splicing factor proline/glutamine rich (polypyrimidine tract binding protein associated)	chr1p34.3
201655_s_at	0.00148684	-3.45	231.96	799.35	HSPG2	heparan sulfate proteoglycan 2 (perlecan)	chr1p36.1-p34
218538_s_at	0.00148684	4.11	103.7	25.25	MRS2L	MRS2-like, magnesium homeostasis factor (S. cerevisiae)	chr6p22.3-p22.1
212782_x_at	0.00149657	2.04	848.14	416.61	POLR2J	polymerase (RNA) II (DNA directed) polypeptide J, 13.3kDa	chr7q11.2
214066_x_at	0.00150455	-1.55	65.48	101.17	NPR2	natriuretic peptide receptor B/guanylate cyclase B (atrionatriuretic peptide receptor B)	chr9p21-p12
209747_at	0.00150724	-3.17	46.39	146.87	TGFB3	transforming growth factor, beta 3	chr14q24
213852_at	0.00151342	1.94	688.32	354.7	RBM8A	RNA binding motif protein 8A	chr1q12
205584_at	0.00151504	-1.95	13.15	25.58	CXorf45	chromosome X open reading frame 45	chrXq23
213318_s_at	0.00151684	1.82	1137.86	625.09	BAT3	HLA-B associated transcript 3	chr6p21.3
200653_s_at	0.00152104	-1.98	598.12	1183.64	CALM1	calmodulin 1 (phosphorylase kinase, delta)	chr14q24-q31
210589_s_at	0.00153259	2.19	335.41	152.82	GBA /// GBAP	glucosidase, beta; acid (includes glucosylceramidase) /// glucosidase, beta; acid, pseudogene	chr1q21
208644_at	0.00153658	2	228.68	114.36	PARP1	poly (ADP-ribose) polymerase family, member 1	chr1q41-q42
212091_s_at	0.00153901	-6.19	30.95	191.7	COL6A1	collagen, type VI, alpha 1	chr21q22.3
201967_at	0.00153901	-2.74	43.85	120.26	RBM6	RNA binding motif protein 6	chr3p21.3
202449_s_at	0.0015408	-2.78	120.45	334.48	RXRA	retinoid X receptor, alpha	chr9q34.3
205670_at	0.00154351	5.29	87.89	16.6	GAL3ST1	galactose-3-O-sulfotransferase 1	chr22q12.2
203380_x_at	0.00154732	-2	713.86	1429.37	SFRS5	splicing factor, arginine/serine-rich 5	chr14q24
207668_x_at	0.00155043	2.49	1913.72	768.16	PDIA6	protein disulfide isomerase family A, member 6	chr2p25.1
205051_s_at	0.00155401	-7.1	15.47	109.76	KIT	v-kit Hardy-Zuckerman 4 feline sarcoma viral oncogene homolog	chr4q11-q12
212626_x_at	0.00155543	1.55	1257.65	808.84	HNRPC	heterogeneous nuclear ribonucleoprotein C (C1/C2)	chr14q11.2
205653_at	0.00155547	-3.38	5.25	17.73	CTSG	cathepsin G	chr14q11.2
209852_x_at	0.00156375	2.21	503.17	227.4	PSME3	proteasome (prosome, macropain) activator subunit 3 (PA28 gamma; Ki)	chr17q21
217773_s_at	0.00156375	2.18	2682.54	1227.85	NDUFA4	NADH dehydrogenase (ubiquinone) 1 alpha subcomplex, 4, 9kDa	chr7p21.3
209258_s_at	0.00156375	1.94	233.61	120.47	CSPG6	chondroitin sulfate proteoglycan 6 (bamacan)	chr10q25
205305_at	0.00156615	28.44	250.2	8.8	FGL1	fibrinogen-like 1	chr8p22-p21.3
205315_s_at	0.00156615	-2.62	74.63	195.31	SNTB2	syntrophin, beta 2 (dystrophin-associated protein A1, 59kDa, basic component 2)	chr16q22-q23
212730_at	0.00156615	-10.02	30.81	308.83	DMN	desmuslin	chr15q26.3
209288_s_at	0.00156615	-3.98	23.46	93.32	CDC42EP3	CDC42 effector protein (Rho GTPase binding) 3	chr2p21
222099_s_at	0.00157006	1.48	245.84	166.31	FAM61A	family with sequence similarity 61, member A	chr19q13.11
221496_s_at	0.00157039	-2.69	113.43	304.67	TOB2	transducer of ERBB2, 2	chr22q13.2-q13.31
221986_s_at	0.00158164	2.8	30.07	10.72	DRE1	DRE1 protein	chr3q27.1
219041_s_at	0.00159156	1.99	819.02	410.58	REPIN1	replication initiator 1	chr7q36.1
220725_x_at	0.00159759	-2.49	27.39	68.28	DNAH3	Dynein, axonemal, heavy polypeptide 3	chr16p12.3
211783_s_at	0.00159759	-2.29	111.52	254.89	MTA1	metastasis associated 1 /// metastasis associated 1	chr14q32.3
202107_s_at	0.00161268	6.24	141.11	22.6	MCM2	MCM2 minichromosome maintenance deficient 2, mitotin (S. cerevisiae)	chr3q21
221652_s_at	0.00161371	2.43	144.19	59.24	C12orf11	chromosome 12 open reading frame 11	chr12p11.23
204365_s_at	0.00162514	-4.34	7.89	34.21	C2orf23	chromosome 2 open reading frame 23	chr2p11.2
205216_s_at	0.00162974	20.45	214.7	10.5	APOH	apolipoprotein H (beta-2-glycoprotein I)	chr17q23-qter
218026_at	0.00162974	2.42	939.51	388.6	HSPC009	HSPC009 protein	chr17q21
214724_at	0.00163549	-5.65	32.76	185.26	DIXDC1	DIX domain containing 1	---
40465_at	0.00163577	1.74	103.88	59.54	DDX23	DEAD (Asp-Glu-Ala-Asp) box polypeptide 23	chr12q13.12
205769_at	0.0016382	10.76	50.87	4.73	SLC27A2	solute carrier family 27 (fatty acid transporter), member 2	chr15q21.2
221274_s_at	0.00165152	2.89	105.38	36.46	LMAN2L	lectin, mannose-binding 2-like /// lectin, mannose-binding 2-like	chr2q11.2
202725_at	0.00165384	-1.74	55.39	96.11	POLR2A	polymerase (RNA) II (DNA directed) polypeptide A, 220kDa	chr17p13.1
216242_x_at	0.00165859	2.13	144.41	67.72	POLR2J2	DNA directed RNA polymerase II polypeptide J-related gene	chr7q11.22
212438_at	0.00166222	1.79	225.26	125.95	RY1	putative nucleic acid binding protein RY-1	chr2p13.3
217772_s_at	0.00166222	2.63	428.14	162.78	MTCH2	mitochondrial carrier homolog 2 (C. elegans)	chr11p11.2
220968_s_at	0.00166387	-1.58	116.51	184.18	TSPAN9	tetraspanin 9 /// tetraspanin 9	chr12p13.33-p13.32
219506_at	0.0016665	-2.93	110.84	325.3	C1orf54	chromosome 1 open reading frame 54	chr1q21.2
218567_x_at	0.00168653	2.49	148.66	59.69	DPP3	dipeptidylpeptidase 3	chr11q12-q13.1
205668_at	0.00170096	-7.63	12.6	96.18	LY75	lymphocyte antigen 75	chr2q24
201327_s_at	0.00170499	2.16	1216.75	563.71	CCT6A	chaperonin containing TCP1, subunit 6A (zeta 1)	chr7p11.2
213590_at	0.00170716	-4.04	15.57	62.88	SLC16A5	solute carrier family 16 (monocarboxylic acid transporters), member 5	chr17q25.1
205967_at	0.00170777	1.95	1160.83	594.38	HIST1H4C	histone 1, H4c	chr6p21.3
218190_s_at	0.00171494	2.18	2035.66	932.22	UCRC	ubiquinol-cytochrome c reductase complex (7.2 kD)	chr22cen-q12.3
203204_s_at	0.00171494	2.05	116.24	56.83	JMJD2A	jumonji domain containing 2A	chr1p34.2-p34.1
218754_at	0.00171529	-1.7	109.19	185.28	FLJ23323	hypothetical protein FLJ23323	chr1p36.31
201465_s_at	0.00171529	-4.48	173.21	776.47	JUN	v-jun sarcoma virus 17 oncogene homolog (avian)	chr1p32-p31
206542_s_at	0.00172037	-2.68	159.92	429.03	SMARCA2	SWI/SNF related, matrix associated, actin dependent regulator of chromatin, subfamily a, member 2	chr9p22.3
201336_at	0.00172139	-1.95	547.63	1069.08	VAMP3	vesicle-associated membrane protein 3 (cellubrevin)	chr1p36.23
201746_at	0.00172595	3.04	125.85	41.34	TP53	tumor protein p53 (Li-Fraumeni syndrome)	chr17p13.1
219821_s_at	0.00172783	-3.13	58.01	181.4	GFOD1	glucose-fructose oxidoreductase domain containing 1	chr6pter-p22.1
206377_at	0.00172801	-3.78	9.72	36.78	FOXF2	forkhead box F2	chr6p25.3
212764_at	0.00174546	-5.82	73	424.84	---	---	---
210085_s_at	0.00174546	16.34	197.58	12.09	ANXA9	annexin A9	chr1q21
205253_at	0.00174546	-2.56	6.64	16.96	PBX1	pre-B-cell leukemia transcription factor 1	chr1q23
213849_s_at	0.00174546	-1.59	10.12	16.12	PPP2R2B	protein phosphatase 2 (formerly 2A), regulatory subunit B (PR 52), beta isoform	chr5q31-5q32
201859_at	0.00174781	-4.88	629.06	3071.5	PRG1	proteoglycan 1, secretory granule	chr10q22.1
213264_at	0.00175492	2.41	473.53	196.33	PCBP2	Poly(rC) binding protein 2	chr12q13.12-q13.13
201350_at	0.00175492	2	303.48	151.42	FLOT2	flotillin 2	chr17q11-q12
206102_at	0.00175662	6.17	47.74	7.73	PSF1	DNA replication complex GINS protein PSF1	chr20p11.21
209067_s_at	0.00175951	-1.95	1048.95	2046.71	HNRPDL	heterogeneous nuclear ribonucleoprotein D-like	chr4q13-q21
212726_at	0.00176118	-1.49	45.21	67.58	PHF2	PHD finger protein 2	chr9q22.31
219460_s_at	0.00176168	2.15	302.31	140.82	FLJ20507	hypothetical protein FLJ20507	chr2q11.2
200968_s_at	0.00176168	2.42	2404.85	994.68	PPIB	peptidylprolyl isomerase B (cyclophilin B)	chr15q21-q22
218794_s_at	0.00176168	2.44	103.38	42.45	TXNL4B	thioredoxin-like 4B	chr16q22.2
215303_at	0.00176487	-1.58	6.31	9.94	---	Clones 24632 and 24634 mRNA sequence	---
219061_s_at	0.00177001	2.76	52.41	19.02	DXS9879E	DNA segment on chromosome X (unique) 9879 expressed sequence	chrXq28
202291_s_at	0.00177001	-10.19	353.05	3597.29	MGP	matrix Gla protein	chr12p13.1-p12.3
201764_at	0.00177181	2.91	317.26	108.9	MGC5576	hypothetical protein MGC5576	chr12q13.1
217979_at	0.00177181	-5.7	346.75	1977.22	TM4SF13	Tetraspanin 13	chr7p21.1
202887_s_at	0.00177199	-4.44	732.14	3251.69	DDIT4	DNA-damage-inducible transcript 4	chr10pter-q26.12
200735_x_at	0.00177581	1.48	12045.3	8116.63	NACA	nascent-polypeptide-associated complex alpha polypeptide	chr12q23-q24.1
218049_s_at	0.00177693	4.71	244.25	51.8	MRPL13	mitochondrial ribosomal protein L13	chr8q22.1-q22.3
219228_at	0.00177814	-5.86	145.08	849.66	ZNF331	zinc finger protein 331	chr19q13.3-q13.4
218118_s_at	0.0017875	1.94	466.72	241.1	TIMM23	translocase of inner mitochondrial membrane 23 homolog (yeast)	chr10q11.21-q11.23
201818_at	0.00179175	2.59	322.62	124.6	FLJ12443	hypothetical protein FLJ12443	chr5p15.33
212109_at	0.00180051	3.29	116.09	35.27	C16orf34	chromosome 16 open reading frame 34	chr16p13.3
201740_at	0.00180051	2.01	532.58	265.21	NDUFS3	NADH dehydrogenase (ubiquinone) Fe-S protein 3, 30kDa (NADH-coenzyme Q reductase)	chr11p11.11
201824_at	0.00180411	1.97	42.73	21.65	RNF14	ring finger protein 14	chr5q23.3-q31.1
204940_at	0.0018073	-5.92	11.48	67.95	PLN	phospholamban	chr6q22.1
203608_at	0.00181715	3.75	169.68	45.3	ALDH5A1	aldehyde dehydrogenase 5 family, member A1 (succinate-semialdehyde dehydrogenase)	chr6p22.2-p22.3
222064_s_at	0.00182193	1.64	33.66	20.51	MGC2744	hypothetical protein MGC2744	chr17q21.31
211924_s_at	0.0018261	-4.61	86.02	396.41	PLAUR	plasminogen activator, urokinase receptor /// plasminogen activator, urokinase receptor	chr19q13
213349_at	0.0018261	2.66	114.88	43.22	TMCC1	transmembrane and coiled-coil domain family 1	chr3q21.3
213754_s_at	0.00182782	2	449.33	224.62	PAIP1 /// LOC388345	poly(A) binding protein interacting protein 1 /// similar to poly(A) binding protein interacting protein 1 isoform 1; polyadenylate binding protein-interacting protein 1; PABC1-interacting protein 1	chr5p12 /// chr17p11.2
214212_x_at	0.00182862	-3.43	35.95	123.37	PLEKHC1	pleckstrin homology domain containing, family C (with FERM domain) member 1	chr14q22.1
215227_x_at	0.0018314	2.55	724.17	284.22	ACP1	acid phosphatase 1, soluble	chr2p25
201811_x_at	0.0018329	-4.48	131.9	590.98	SH3BP5	SH3-domain binding protein 5 (BTK-associated)	chr3p24.3
200635_s_at	0.00183564	4.28	556.28	129.89	PTPRF	protein tyrosine phosphatase, receptor type, F	chr1p34
222250_s_at	0.00183579	1.98	29.05	14.71	C1orf73	chromosome 1 open reading frame 73	chr1p36.13-q42.3
217502_at	0.0018367	4.39	36.13	8.22	IFIT2	interferon-induced protein with tetratricopeptide repeats 2	chr10q23-q25
218237_s_at	0.0018367	6.35	868.22	136.65	SLC38A1	solute carrier family 38, member 1	chr12q13.11
218233_s_at	0.00184568	1.68	1510.96	897.75	C6orf49	chromosome 6 open reading frame 49	chr6p21.31
218502_s_at	0.00184654	-3.76	25.35	95.23	TRPS1	trichorhinophalangeal syndrome I	chr8q24.12
208424_s_at	0.00184961	2.93	60.92	20.77	CIAPIN1	cytokine induced apoptosis inhibitor 1	chr16q13-q21
213893_x_at	0.00184961	2.01	41.76	20.74	PMS2L5	postmeiotic segregation increased 2-like 5	chr7q11-q22
202972_s_at	0.00184961	-3.52	14.09	49.65	FAM13A1	family with sequence similarity 13, member A1	chr4q22.1
205094_at	0.00185056	2.43	59.6	24.55	PEX12	peroxisomal biogenesis factor 12	chr17q12
218070_s_at	0.00185179	2.13	202.91	95.48	GMPPA	GDP-mannose pyrophosphorylase A	chr2q35
200696_s_at	0.0018549	-3.7	543.33	2007.7	GSN	gelsolin (amyloidosis, Finnish type)	chr9q33
202021_x_at	0.00186276	-1.65	5525.05	9127.16	SUI1	putative translation initiation factor	chr17q21.2
209194_at	0.00188233	2.87	765.22	267.07	CETN2	centrin, EF-hand protein, 2	chrXq28
203029_s_at	0.00188764	-9.92	17.37	172.37	PTPRN2	protein tyrosine phosphatase, receptor type, N polypeptide 2	chr7q36
218890_x_at	0.00188764	2.91	139.19	47.84	MRPL35	mitochondrial ribosomal protein L35	chr2p11.2
203498_at	0.00188899	-8.75	90.24	789.58	DSCR1L1	Down syndrome critical region gene 1-like 1	chr6p21.1-p12.3
213528_at	0.00189081	2.36	57.8	24.53	C1orf156	chromosome 1 open reading frame 156	chr1q24.2
204119_s_at	0.00190263	2.75	200.19	72.88	ADK	adenosine kinase	chr10q22|10q11-q24
222140_s_at	0.0019093	2.2	150.2	68.26	GPR89	G protein-coupled receptor 89	chr1p36.13-q31.3
200980_s_at	0.0019272	2.65	665.72	251.63	PDHA1	pyruvate dehydrogenase (lipoamide) alpha 1	chrXp22.2-p22.1
201134_x_at	0.00193201	1.73	6858.17	3959.5	COX7C	cytochrome c oxidase subunit VIIc	chr5q14
213967_at	0.00193546	-5.33	5.85	31.18	LOC138046	hypothetical protein LOC138046	chr8q21.2
209262_s_at	0.00194267	2.33	224.78	96.3	NR2F6	nuclear receptor subfamily 2, group F, member 6	chr19p13.1
203351_s_at	0.00196116	2.17	278.76	128.47	ORC4L	origin recognition complex, subunit 4-like (yeast)	chr2q22-q23
204083_s_at	0.00196482	-4.61	325.03	1498.97	TPM2	tropomyosin 2 (beta)	chr9p13.2-p13.1
208694_at	0.00196991	2.17	274.89	126.55	PRKDC	protein kinase, DNA-activated, catalytic polypeptide	chr8q11
217827_s_at	0.00197077	1.75	1001.24	570.81	SPG21	spastic paraplegia 21 (autosomal recessive, Mast syndrome)	chr15q21-q22
211208_s_at	0.0019782	3.06	724.48	237.14	CASK	calcium/calmodulin-dependent serine protein kinase (MAGUK family)	chrXp11.4
216602_s_at	0.00198159	1.98	29.29	14.77	FARSLA	phenylalanine-tRNA synthetase-like, alpha subunit	chr19p13.2
202290_at	0.00198894	2.56	295	115.3	PDAP1	PDGFA associated protein 1	chr7q22.1
209066_x_at	0.00199589	1.64	3149.84	1916.84	UQCRB	ubiquinol-cytochrome c reductase binding protein	chr8q22
217956_s_at	0.00199589	1.91	312.57	163.32	MASA	E-1 enzyme	chr4q21.3
201703_s_at	0.00200098	-2.16	238.1	514.29	PPP1R10	protein phosphatase 1, regulatory subunit 10	chr6p21.3
205116_at	0.00200098	-3.93	26.13	102.66	LAMA2	laminin, alpha 2 (merosin, congenital muscular dystrophy)	chr6q22-q23
218849_s_at	0.00201388	2.86	49.83	17.41	PPP1R13L	protein phosphatase 1, regulatory (inhibitor) subunit 13 like	chr19q13.32
215088_s_at	0.00201388	1.95	1401.4	719.83	SDHC	succinate dehydrogenase complex, subunit C, integral membrane protein, 15kDa	chr1q21
210257_x_at	0.00201498	2.84	59.97	21.15	CUL4B	cullin 4B	chrXq23
221770_at	0.00201498	2.3	131.01	57.08	RPE	ribulose-5-phosphate-3-epimerase	chr2q32-q33.3
210672_s_at	0.00201958	1.91	85.66	44.96	C16orf35	chromosome 16 open reading frame 35	chr16p13.3
218262_at	0.00202418	1.66	50.97	30.72	FLJ22318	hypothetical protein FLJ22318	chr5q35.3
212592_at	0.00202418	-21.14	46.49	982.97	IGJ	Immunoglobulin J polypeptide, linker protein for immunoglobulin alpha and mu polypeptides	chr4q21
209433_s_at	0.00202423	3.12	23.95	7.69	PPAT	phosphoribosyl pyrophosphate amidotransferase	chr4q12
221983_at	0.00202423	1.88	353.77	187.69	C2orf17	chromosome 2 open reading frame 17	chr2q35
211702_s_at	0.00202762	1.52	55.71	36.66	USP32	ubiquitin specific protease 32 /// ubiquitin specific protease 32	chr17q23.2
201405_s_at	0.00203973	1.6	585.48	366.78	COPS6	COP9 constitutive photomorphogenic homolog subunit 6 (Arabidopsis)	chr7q22.1
200955_at	0.00205673	1.96	443.92	227	IMMT	inner membrane protein, mitochondrial (mitofilin)	chr2p11.2|2
203031_s_at	0.00206123	2.07	161.9	78.23	UROS	uroporphyrinogen III synthase (congenital erythropoietic porphyria)	chr10q25.2-q26.3
209335_at	0.00206586	-11.41	118.46	1351.24	DCN	decorin	chr12q21.33
203810_at	0.00206715	-2.81	40.38	113.35	DNAJB4	DnaJ (Hsp40) homolog, subfamily B, member 4	chr1p31.1
210470_x_at	0.00206904	2.35	1037.65	441.57	NONO	non-POU domain containing, octamer-binding	chrXq13.1
213890_x_at	0.00206904	1.31	13797.9	10496.6	RPS16	ribosomal protein S16	chr19q13.1
208688_x_at	0.00207014	1.8	506.14	280.47	EIF3S9	eukaryotic translation initiation factor 3, subunit 9 eta, 116kDa	chr7p22.3
215501_s_at	0.0020724	2.97	78.71	26.49	DUSP10	dual specificity phosphatase 10	chr1q41
219025_at	0.0020835	-3.76	72.92	274.52	CD248	CD248 antigen, endosialin	chr11q13
208131_s_at	0.00208612	-19.93	33.59	669.54	PTGIS	prostaglandin I2 (prostacyclin) synthase /// prostaglandin I2 (prostacyclin) synthase	chr20q13.13
220770_s_at	0.00209123	2.19	14.77	6.74	LOC63920	transposon-derived Buster3 transposase-like	chr5q33.3
221069_s_at	0.00212666	2.7	54.44	20.14	LOC51204	clone HQ0477 PRO0477p	chr17q23.3
206913_at	0.00213696	13.29	264.49	19.91	BAAT	bile acid Coenzyme A: amino acid N-acyltransferase (glycine N-choloyltransferase)	chr9q22.3
202191_s_at	0.0021442	-4.75	73.67	349.84	GAS7	growth arrest-specific 7	chr17p13.1
203484_at	0.00214518	2.22	1150.99	517.52	SEC61G	Sec61 gamma subunit	chr7p11.2
213302_at	0.00214859	2.03	23.81	11.74	PFAS	phosphoribosylformylglycinamidine synthase (FGAR amidotransferase)	chr17p13.1
206071_s_at	0.00215021	-2.15	7.08	15.26	EPHA3	EPH receptor A3	chr3p11.2
205022_s_at	0.00215021	-2.41	329.85	794.49	CHES1	checkpoint suppressor 1	chr14q24.3-q32.11
203657_s_at	0.00215021	-2.2	108.32	238.63	CTSF	cathepsin F	chr11q13
209845_at	0.00215784	2.26	57.52	25.46	MKRN1	makorin, ring finger protein, 1	chr7q34
206742_at	0.00217241	-3	3.56	10.7	FIGF	c-fos induced growth factor (vascular endothelial growth factor D)	chrXp22.31
212985_at	0.00217291	-2.92	23.59	68.88	---	Full-length cDNA clone CS0DC015YK09 of Neuroblastoma Cot 25-normalized of Homo sapiens (human)	---
207438_s_at	0.00217291	1.99	189.64	95.09	RNUT1	RNA, U transporter 1	chr15q23
201794_s_at	0.00218697	2.09	278.47	132.98	C1orf16	chromosome 1 open reading frame 16	chr1q25
205656_at	0.00219522	-3.37	42.51	143.18	PCDH17	protocadherin 17	chr13q21.1
203209_at	0.00219522	3.6	33.28	9.24	RFC5	replication factor C (activator 1) 5, 36.5kDa	chr12q24.2-q24.3
202298_at	0.00219522	2.25	4205.4	1867.74	NDUFA1	NADH dehydrogenase (ubiquinone) 1 alpha subcomplex, 1, 7.5kDa	chrXq24
213992_at	0.00220575	-3.96	4	15.83	COL4A6	collagen, type IV, alpha 6	chrXq22
218589_at	0.00220616	-3.36	32.11	107.81	P2RY5	purinergic receptor P2Y, G-protein coupled, 5	chr13q14
206374_at	0.00220666	-2.13	18.33	39.11	DUSP8	dual specificity phosphatase 8	chr11p15.5
218645_at	0.00222146	3.15	273.16	86.75	ZNF277	zinc finger protein 277	chr7q31.1
214414_x_at	0.00222148	-14.19	189.26	2685.33	HBA2	hemoglobin, alpha 2 /// hemoglobin, alpha 2	chr16p13.3
220007_at	0.00222148	2.11	14.46	6.87	FLJ13984	hypothetical protein FLJ13984	chr2q31.1
219315_s_at	0.00222676	-4.71	55.73	262.34	C16orf30	chromosome 16 open reading frame 30	chr16p13.3
214543_x_at	0.00223008	1.48	33.81	22.77	QKI	quaking homolog, KH domain RNA binding (mouse)	chr6q26-27
212106_at	0.00223305	2.16	63.96	29.57	ETEA	expressed in T-cells and eosinophils in atopic dermatitis	chr5q35.2
221773_at	0.00223382	-3.09	177.68	548.23	ELK3	ELK3, ETS-domain protein (SRF accessory protein 2)	chr12q23
207688_s_at	0.00223703	1.76	82.72	47.03	INHBC	inhibin, beta C	chr12q13.1
204610_s_at	0.00223703	-2.42	125.3	302.69	DIPA	hepatitis delta antigen-interacting protein A	chr11q12.1
206825_at	0.00224387	7.05	91.19	12.94	OXTR	oxytocin receptor	chr3p25
210283_x_at	0.00225418	2.58	657.84	255.28	PAIP1 /// LOC388345	poly(A) binding protein interacting protein 1 /// similar to poly(A) binding protein interacting protein 1 isoform 1; polyadenylate binding protein-interacting protein 1; PABC1-interacting protein 1	chr5p12 /// chr17p11.2
212544_at	0.0022697	4.51	180.09	39.93	TRIP3	thyroid hormone receptor interactor 3	chr17q12
204963_at	0.00227565	-4.56	43.21	196.94	SSPN	sarcospan (Kras oncogene-associated gene)	chr12p11.2
221688_s_at	0.00227565	1.72	411.94	239.84	IMP3	IMP3, U3 small nucleolar ribonucleoprotein, homolog (yeast)	chr15q24
209323_at	0.00229422	-1.74	163.82	285.74	PRKRIR	protein-kinase, interferon-inducible double stranded RNA dependent inhibitor, repressor of (P58 repressor)	chr11q13.5
221521_s_at	0.00229422	5.79	37.31	6.44	Pfs2	DNA replication complex GINS protein PSF2	chr16q24.1
213649_at	0.0022972	-6.57	32.3	212.13	SFRS7	splicing factor, arginine/serine-rich 7, 35kDa	chr2p22.1
203960_s_at	0.00230579	2.38	59.85	25.13	C1orf41	chromosome 1 open reading frame 41	chr1p32.1-p33
206070_s_at	0.00231075	-10.23	33.15	339.15	EPHA3	EPH receptor A3	chr3p11.2
47773_at	0.00232297	-1.46	13.22	19.34	FBXO42	F-box protein 42	chr1p36.23-p36.11
208698_s_at	0.00232712	2.54	874.78	344.03	NONO	non-POU domain containing, octamer-binding	chrXq13.1
214512_s_at	0.00232712	2.49	1580.46	633.98	PC4	activated RNA polymerase II transcription cofactor 4	chr5p13.3
202949_s_at	0.00233625	-5.74	191.27	1098.6	FHL2	four and a half LIM domains 2	chr2q12-q14
203057_s_at	0.00234549	-1.95	11.4	22.22	PRDM2	PR domain containing 2, with ZNF domain	chr1p36
207620_s_at	0.00234549	3.84	13.82	3.6	CASK	calcium/calmodulin-dependent serine protein kinase (MAGUK family)	chrXp11.4
205009_at	0.00234915	-49.1	98.75	4848.76	TFF1	trefoil factor 1 (breast cancer, estrogen-inducible sequence expressed in)	chr21q22.3
202633_at	0.00235811	2.14	100.83	47.05	TOPBP1	topoisomerase (DNA) II binding protein 1	chr3q22.1
201640_x_at	0.00236948	1.59	171.21	107.9	CLPTM1	cleft lip and palate associated transmembrane protein 1	chr19q13.2-q13.3
211584_s_at	0.00236948	1.51	33.65	22.34	NPAT	nuclear protein, ataxia-telangiectasia locus	chr11q22-q23
204011_at	0.00236948	-3.04	157.24	477.99	SPRY2	sprouty homolog 2 (Drosophila)	chr13q31.1
204061_at	0.00237843	2.19	10.95	5.01	PRKX	protein kinase, X-linked	chrXp22.3
212822_at	0.00237967	-2.98	121.61	362.74	HEG1	HEG homolog 1 (zebrafish)	chr3q21.2
221761_at	0.00237967	2.45	253.01	103.09	ADSS	adenylosuccinate synthase	chr1cen-q12
203661_s_at	0.00238521	-2.26	5.56	12.53	TMOD1	tropomodulin 1	chr9q22.3
206665_s_at	0.00238875	2.5	119.37	47.75	BCL2L1	BCL2-like 1	chr20q11.21
217777_s_at	0.00239897	5.02	288.15	57.41	HSPC121	butyrate-induced transcript 1	chr15q22.2
216348_at	0.00241551	1.64	476.86	291.46	RPS17 /// LOC402057	ribosomal protein S17 /// similar to 40S ribosomal protein S17	chr15q /// chr22q12.3
204838_s_at	0.00241551	3.92	43.87	11.18	MLH3	mutL homolog 3 (E. coli)	chr14q24.3
219021_at	0.00241551	2.1	29.73	14.15	RNF121	ring finger protein 121	chr11q13.4
210869_s_at	0.00242847	-4.68	85.04	397.65	MCAM	melanoma cell adhesion molecule	chr11q23.3
203654_s_at	0.00242847	1.68	133.98	79.92	COIL	coilin	chr17q22-q23
202705_at	0.00243198	4.38	95.41	21.78	CCNB2	cyclin B2	chr15q22.2
215561_s_at	0.00244442	-1.56	8.55	13.34	IL1R1	interleukin 1 receptor, type I	chr2q12
201894_s_at	0.00244574	1.89	1193.27	632.36	SSR1	signal sequence receptor, alpha (translocon-associated protein alpha)	chr6p24.3
221582_at	0.00244631	2.28	144.8	63.55	HIST3H2A	histone 3, H2a	chr1q42.13
217301_x_at	0.00244816	3.49	309.77	88.87	RBBP4	retinoblastoma binding protein 4	chr1p35.1
201066_at	0.00244816	3.23	1569.73	486.06	CYC1	cytochrome c-1	chr8q24.3
200806_s_at	0.00245152	3.16	2685.51	849.59	HSPD1	heat shock 60kDa protein 1 (chaperonin)	chr2q33.1
203729_at	0.00245312	-5.16	40.11	207.04	EMP3	epithelial membrane protein 3	chr19q13.3
209635_at	0.00245571	2.03	207.12	102.17	AP1S1	adaptor-related protein complex 1, sigma 1 subunit	chr7q22.1
221700_s_at	0.00246389	1.37	4773.18	3472.21	UBA52	ubiquitin A-52 residue ribosomal protein fusion product 1 /// ubiquitin A-52 residue ribosomal protein fusion product 1	chr19p13.1-p12
203182_s_at	0.00246389	2.61	186.09	71.3	SRPK2	SFRS protein kinase 2	chr7q22-q31.1
200089_s_at	0.00247038	1.5	10907.8	7250.42	RPL4	ribosomal protein L4 /// ribosomal protein L4	chr15q22
219728_at	0.00247038	-2.26	4.84	10.93	TTID	titin immunoglobulin domain protein (myotilin)	chr5q31
209773_s_at	0.00247143	10.53	62.62	5.95	RRM2	ribonucleotide reductase M2 polypeptide	chr2p25-p24
201890_at	0.00247451	6.77	142.28	21.01	RRM2	ribonucleotide reductase M2 polypeptide	chr2p25-p24
202651_at	0.00247451	2.66	969.01	364.38	LPGAT1	lysophosphatidylglycerol acyltransferase 1	chr1p36.13-q42.3
217727_x_at	0.00247451	1.73	1208.45	699.59	VPS35	vacuolar protein sorting 35 (yeast)	chr16q12
211071_s_at	0.00247548	-4.05	72.02	291.82	MLLT11	myeloid/lymphoid or mixed-lineage leukemia (trithorax homolog, Drosophila); translocated to, 11 /// myeloid/lymphoid or mixed-lineage leukemia (trithorax homolog, Drosophila); translocated to, 11	chr1q21
221847_at	0.0025031	1.87	303.55	162.69	LOC440123	LOC440123	chr12p13.33
209080_x_at	0.00252162	2.66	440.23	165.46	TXNL2	thioredoxin-like 2	chr6p25.3
222077_s_at	0.00252378	3.32	68.62	20.7	RACGAP1	Rac GTPase activating protein 1	chr12q13.12
202900_s_at	0.00253245	2.09	358.89	171.98	NUP88	nucleoporin 88kDa	chr17p13.2
212532_s_at	0.0025348	1.86	426.13	229.71	FLJ30656	hypothetical protein FLJ30656	chr17q21.31
201049_s_at	0.0025348	1.4	19102.8	13692.8	RPS18	ribosomal protein S18	chr6p21.3
201162_at	0.00253749	-3.69	3767.98	13899.4	IGFBP7	insulin-like growth factor binding protein 7	chr4q12
200935_at	0.00254233	2.02	121.58	60.08	CALR	calreticulin	chr19p13.3-p13.2
209609_s_at	0.00254318	1.82	883.64	485.7	MRPL9	mitochondrial ribosomal protein L9	---
203386_at	0.00254424	-2.96	75.97	225.06	TBC1D4	TBC1 domain family, member 4	chr13q22.2
202246_s_at	0.00254605	2.5	554.97	222.1	CDK4	cyclin-dependent kinase 4	chr12q14
212454_x_at	0.00255123	-2.31	171.2	396.14	HNRPDL	Heterogeneous nuclear ribonucleoprotein D-like	chr4q13-q21
204776_at	0.00255355	-6.56	9.14	59.97	THBS4	thrombospondin 4	chr5q13
216269_s_at	0.00255707	-1.7	9.1	15.44	ELN	elastin (supravalvular aortic stenosis, Williams-Beuren syndrome)	chr7q11.23
208250_s_at	0.00255707	-18.33	8.03	147.29	DMBT1	deleted in malignant brain tumors 1	chr10q25.3-q26.1
218037_at	0.00256029	2.29	330.4	144.3	C2orf17	chromosome 2 open reading frame 17	chr2q35
49878_at	0.0025629	1.55	31.82	20.55	PEX16	peroxisomal biogenesis factor 16	chr11p11.2
202089_s_at	0.00256573	3.05	640.69	209.79	SLC39A6	solute carrier family 39 (zinc transporter), member 6	chr18q12.2
201171_at	0.00256573	1.59	25.3	15.92	ATP6V0E	ATPase, H+ transporting, lysosomal 9kDa, V0 subunit e	chr5q35.1
212897_at	0.00256937	2.17	169.9	78.35	CDC2L6	cell division cycle 2-like 6 (CDK8-like)	chr6q21
201930_at	0.00257016	3.02	247.74	82.02	MCM6	MCM6 minichromosome maintenance deficient 6 (MIS5 homolog, S. pombe) (S. cerevisiae)	chr2q21
204391_x_at	0.00257326	2.64	100.02	37.84	TRIM24	tripartite motif-containing 24	chr7q32-q34
208037_s_at	0.00257519	-2.01	8.6	17.31	MADCAM1	mucosal vascular addressin cell adhesion molecule 1	chr19p13.3
215711_s_at	0.00257625	-4.06	7.03	28.5	WEE1	WEE1 homolog (S. pombe)	chr11p15.3-p15.1
218933_at	0.00257697	1.4	84.21	60.14	SPATA5L1	spermatogenesis associated 5-like 1	chr15q21.1
200025_s_at	0.00257897	1.31	12477.4	9543.22	RPL27	ribosomal protein L27 /// ribosomal protein L27	chr17q21.1-q21.2
209199_s_at	0.00258347	-5.25	32.67	171.56	MEF2C	MADS box transcription enhancer factor 2, polypeptide C (myocyte enhancer factor 2C)	chr5q14
219378_at	0.0025922	-1.68	60.06	101.09	NARG1L	NMDA receptor regulated 1-like	chr13q14.11
215071_s_at	0.00259628	8.41	1012.09	120.32	HIST1H2AC	histone 1, H2ac	chr6p21.3
219762_s_at	0.00259804	1.66	4695.35	2821.21	RPL36	ribosomal protein L36	chr19p13.3
211576_s_at	0.00260298	2.25	31.57	14.03	SLC19A1	solute carrier family 19 (folate transporter), member 1	chr21q22.3
204934_s_at	0.00260604	6.79	88.3	13	HPN	hepsin (transmembrane protease, serine 1)	chr19q11-q13.2
218401_s_at	0.00262207	2.95	206.89	70.22	ZNF281	zinc finger protein 281	chr1q32.1
205475_at	0.00262746	-5.18	5.64	29.22	SCRG1	scrapie responsive protein 1	chr4q31-q32
218330_s_at	0.00262849	3.5	159.6	45.65	NAV2	neuron navigator 2	chr11p15.1
212320_at	0.00263677	2.3	1930.19	839.42	TUBB	tubulin, beta polypeptide	chr6p21.33
211542_x_at	0.00263677	1.4	19196.7	13692.2	RPS10	ribosomal protein S10	chr6p21.31
209969_s_at	0.00264503	5.95	672.88	113.12	STAT1	signal transducer and activator of transcription 1, 91kDa	chr2q32.2
204793_at	0.00264862	-3.88	5.96	23.13	GPRASP1	G protein-coupled receptor associated sorting protein 1	chrXq22.1
213036_x_at	0.00265609	-5.06	24.67	124.8	ATP2A3	ATPase, Ca++ transporting, ubiquitous	chr17p13.3
205529_s_at	0.00266337	-5.92	11.62	68.81	RUNX1T1	runt-related transcription factor 1; translocated to, 1 (cyclin D-related)	chr8q22
205883_at	0.00266337	-7.58	20.46	155.15	ZBTB16	zinc finger and BTB domain containing 16	chr11q23.1
210667_s_at	0.00267269	4.17	30.58	7.34	C21orf33	chromosome 21 open reading frame 33	chr21q22.3
209156_s_at	0.00270647	-8.56	200.2	1714.67	COL6A2	collagen, type VI, alpha 2	chr21q22.3
208478_s_at	0.00272343	3.04	177.93	58.58	BAX	BCL2-associated X protein	chr19q13.3-q13.4
222139_at	0.00272343	2.26	17.48	7.73	KIAA1466	KIAA1466 gene	chr7q33
202167_s_at	0.00273662	1.84	144.8	78.89	MMS19L	MMS19-like (MET18 homolog, S. cerevisiae)	chr10q24-q25
213846_at	0.00273662	2.24	395.66	176.55	COX7C	cytochrome c oxidase subunit VIIc	chr5q14
217525_at	0.0027487	-7.55	10.69	80.72	OLFML1	olfactomedin-like 1	chr11p15.4
91703_at	0.00275664	-2.24	7.19	16.09	EHBP1L1	EH domain binding protein 1-like 1	chr11q13.1
201738_at	0.00275809	-2.09	432.4	901.97	GC20	translation factor sui1 homolog	chr3p22.1
45828_at	0.00276942	1.76	308.09	175.18	FLJ10241	hypothetical protein FLJ10241	chr19q13.2
213135_at	0.00277375	-4.58	6.24	28.55	TIAM1	T-cell lymphoma invasion and metastasis 1	chr21q22.1
201726_at	0.00277472	1.67	643.59	385.98	ELAVL1	ELAV (embryonic lethal, abnormal vision, Drosophila)-like 1 (Hu antigen R)	chr19p13.2
201117_s_at	0.00278182	-7.28	87.48	636.71	CPE	carboxypeptidase E	chr4q32.3
37408_at	0.00278715	-4.34	84.56	366.95	MRC2	mannose receptor, C type 2	chr17q23.3
218465_at	0.00279682	3.59	160.91	44.78	TMEM33	transmembrane protein 33	chr4p13
202724_s_at	0.00279682	-2.79	187	521.77	FOXO1A	forkhead box O1A (rhabdomyosarcoma)	chr13q14.1
210108_at	0.00279682	-2.23	9.1	20.29	CACNA1D	calcium channel, voltage-dependent, L type, alpha 1D subunit	chr3p14.3
214193_s_at	0.00279846	1.93	33.21	17.23	C1orf107	chromosome 1 open reading frame 107	chr1q32.2
205583_s_at	0.00280074	-2.92	17.92	52.28	CXorf45	chromosome X open reading frame 45	chrXq23
200606_at	0.00280104	5.86	2060.23	351.35	DSP	desmoplakin	chr6p24
204154_at	0.00280777	-2.84	6.87	19.5	CDO1	cysteine dioxygenase, type I	chr5q22-q23
221893_s_at	0.00280777	2.11	122.73	58.21	ADCK2	aarF domain containing kinase 2	chr7q32-q34
222025_s_at	0.00284362	2.7	26.91	9.98	OPLAH	5-oxoprolinase (ATP-hydrolysing)	chr8q24.3
202875_s_at	0.00284861	2.13	33.01	15.49	PBX2	pre-B-cell leukemia transcription factor 2	chr6p21.3
218586_at	0.00284861	1.8	94.43	52.35	C20orf20	chromosome 20 open reading frame 20	chr20q13.33
210720_s_at	0.00285518	1.93	84.95	43.91	APBA2BP	amyloid beta (A4) precursor protein-binding, family A, member 2 binding protein	chr20q11.22
219300_s_at	0.00286016	5.67	81.07	14.3	CNTNAP2	contactin associated protein-like 2	chr7q35-q36
200652_at	0.00286576	1.75	2172.24	1243.52	SSR2	signal sequence receptor, beta (translocon-associated protein beta)	chr1q21-q23
203185_at	0.00287218	-4.1	13.78	56.54	RASSF2	Ras association (RalGDS/AF-6) domain family 2	chr20pter-p12.1
218133_s_at	0.00288402	2.6	342.69	131.95	NIF3L1	NIF3 NGG1 interacting factor 3-like 1 (S. pombe)	chr2q33
212228_s_at	0.00289086	2.7	482.76	178.84	C16orf49	chromosome 16 open reading frame 49	chr16q13
203835_at	0.00289086	-4.06	28.93	117.47	LRRC32	leucine rich repeat containing 32	chr11q13.5-q14
218431_at	0.00289086	2.49	54.62	21.96	C14orf133	chromosome 14 open reading frame 133	chr14q24.3-q31
212736_at	0.00289086	-3.81	33.66	128.34	C16orf45	chromosome 16 open reading frame 45	chr16p13.11
208803_s_at	0.00289086	1.86	305.19	164.24	SRP72	signal recognition particle 72kDa	chr4q11
219178_at	0.00289555	1.67	41.11	24.66	QTRTD1	queuine tRNA-ribosyltransferase domain containing 1	chr3q13.31
203295_s_at	0.002911	-3.06	7.54	23.09	ATP1A2	ATPase, Na+/K+ transporting, alpha 2 (+) polypeptide	chr1q21-q23
218549_s_at	0.00291111	2.58	68.24	26.4	FAM82B	family with sequence similarity 82, member B	chr8q21.3
212188_at	0.00291518	-4.5	321.04	1444.35	KCTD12	potassium channel tetramerisation domain containing 12 /// potassium channel tetramerisation domain containing 12	chr13q22.3
205550_s_at	0.00292242	1.94	358.77	185.04	BRE	brain and reproductive organ-expressed (TNFRSF1A modulator)	chr2p23.2
205403_at	0.00292388	3.13	145.41	46.51	IL1R2	interleukin 1 receptor, type II	chr2q12-q22
209708_at	0.00292474	-4.37	4.59	20.05	MOXD1	monooxygenase, DBH-like 1	chr6q23.1-23.3
213803_at	0.00292474	2.19	191.32	87.36	KPNB1	Karyopherin (importin) beta 1	chr17q21.32
205753_at	0.00292474	67.88	1571.96	23.16	CRP	C-reactive protein, pentraxin-related	chr1q21-q23
222372_at	0.00292474	-3.42	16.09	54.97	LOC151878	Hypothetical protein LOC151878	chr3p14.3
209916_at	0.00292474	2.85	125.65	44.04	DHTKD1	dehydrogenase E1 and transketolase domain containing 1	chr10p14
201663_s_at	0.00292535	4.25	68.06	16.01	SMC4L1	SMC4 structural maintenance of chromosomes 4-like 1 (yeast)	chr3q26.1
209549_s_at	0.00293073	1.86	267.75	143.94	DGUOK	deoxyguanosine kinase	chr2p13
212174_at	0.00293637	3.25	118.74	36.57	AK2	adenylate kinase 2	chr1p34
216640_s_at	0.00293637	2.94	1349.92	459.81	PDIA6	protein disulfide isomerase family A, member 6	chr2p25.1
200891_s_at	0.00293637	1.6	2997.31	1878.61	SSR1	signal sequence receptor, alpha (translocon-associated protein alpha)	chr6p24.3
204766_s_at	0.00293637	2.22	44.98	20.28	NUDT1	nudix (nucleoside diphosphate linked moiety X)-type motif 1	chr7p22
216863_s_at	0.00293637	1.73	36.51	21.07	MORC2	MORC family CW-type zinc finger 2	chr22q12.2
201367_s_at	0.00293806	-1.78	53.3	94.97	ZFP36L2	zinc finger protein 36, C3H type-like 2	chr2p22.3-p21
209421_at	0.00293995	3.39	58.98	17.42	MSH2	mutS homolog 2, colon cancer, nonpolyposis type 1 (E. coli)	chr2p22-p21
212572_at	0.0029436	-3.55	38.57	136.96	STK38L	serine/threonine kinase 38 like	chr12p11.23
201966_at	0.00294939	2.3	1243.88	541.28	NDUFS2	NADH dehydrogenase (ubiquinone) Fe-S protein 2, 49kDa (NADH-coenzyme Q reductase)	chr1q23
204294_at	0.00294939	-4.56	15.09	68.85	AMT	aminomethyltransferase (glycine cleavage system protein T)	chr3p21.2-p21.1
212951_at	0.00294939	-3.65	49.84	181.78	GPR116	G protein-coupled receptor 116	chr6p12.3
221645_s_at	0.00294939	-2.51	33.43	83.93	ZNF83	zinc finger protein 83 (HPF1)	chr19q13.3
214073_at	0.00296664	4.16	27.11	6.51	CTTN	cortactin	chr11q13
221189_s_at	0.00297786	1.89	96.32	51.08	TARSL1	threonyl-tRNA synthetase-like 1	chr1q21.2
202326_at	0.00297786	2.23	96.98	43.4	EHMT2	euchromatic histone-lysine N-methyltransferase 2	chr6p21.31
209220_at	0.00297786	-4.89	13.4	65.56	GPC3	glypican 3	chrXq26.1
48808_at	0.00297786	2.02	106.99	53.02	DHFR	dihydrofolate reductase	chr5q11.2-q13.2
208935_s_at	0.00299294	2.36	208.72	88.58	LGALS8	lectin, galactoside-binding, soluble, 8 (galectin 8)	chr1q42-q43
204797_s_at	0.00300307	-2.56	9.67	24.79	EML1	echinoderm microtubule associated protein like 1	chr14q32
221569_at	0.00301448	-2.74	11.26	30.9	AHI1	Abelson helper integration site	chr6q23.3
208734_x_at	0.00302772	1.62	909.19	560.9	RAB2	RAB2, member RAS oncogene family	chr8q12.1
221725_at	0.00302772	-2.3	202.75	465.9	WASF2	WAS protein family, member 2	chr1p36.11-p34.3
212717_at	0.00302772	-1.65	158.27	261.22	PLEKHM1	pleckstrin homology domain containing, family M (with RUN domain) member 1	chr17q21.31
214746_s_at	0.00302772	2.47	35.86	14.55	ZNF467	zinc finger protein 467	chr7q36.1
211444_at	0.00302772	1.6	24.8	15.49	---	---	---
212462_at	0.00304546	-1.88	78.78	148.18	---	---	---
221497_x_at	0.00305062	2.51	43.29	17.27	EGLN1	egl nine homolog 1 (C. elegans)	chr1q42.1
202691_at	0.00305062	1.68	38.04	22.62	SNRPD1	small nuclear ribonucleoprotein D1 polypeptide 16kDa	chr18q11.2
212165_at	0.00305062	2.06	254.79	123.69	C1orf37	chromosome 1 open reading frame 37	chr1q32.1
201521_s_at	0.00305695	2.92	50.15	17.17	NCBP2	nuclear cap binding protein subunit 2, 20kDa	chr3q29
219200_at	0.00308885	2.68	75.53	28.15	MGC5297	hypothetical protein MGC5297	chr5p15.3-p15.2
219395_at	0.00309232	3.37	179.37	53.27	FLJ21918	hypothetical protein FLJ21918	chr16q22.1
217347_at	0.00311885	1.35	27.18	20.13	---	---	---
217968_at	0.00314828	2.14	105.75	49.46	TSSC1	tumor suppressing subtransferable candidate 1	chr2p25.2
206099_at	0.00315737	-1.31	8.58	11.25	PRKCH	protein kinase C, eta	chr14q22-q23
203226_s_at	0.00315843	2.6	76.57	29.43	SAS	sarcoma amplified sequence	chr12q13.3
202747_s_at	0.00316744	-7.13	65.42	466.75	ITM2A	integral membrane protein 2A	chrXq13.3-Xq21.2
209935_at	0.00318507	2.13	17.61	8.27	ATP2C1	ATPase, Ca++ transporting, type 2C, member 1	chr3q22.1
219727_at	0.00318729	-15.21	34.02	517.57	DUOX2	dual oxidase 2	chr15q15.3
203697_at	0.00321527	-8.03	61.59	494.37	FRZB	frizzled-related protein	chr2qter
209686_at	0.00321527	-3.64	6.82	24.84	S100B	S100 calcium binding protein, beta (neural)	chr21q22.3
202802_at	0.00322385	2.37	81.49	34.45	DHPS	deoxyhypusine synthase	chr19p13.2-p13.1
216558_x_at	0.00324101	-1.95	13.22	25.82	---	---	---
213604_at	0.00324462	-1.64	198.25	324.95	---	Gene from PAC 886K2, chromosome 1	---
212130_x_at	0.00324462	-1.57	4429.11	6933.72	SUI1	putative translation initiation factor	chr17q21.2
222379_at	0.0032474	-5.35	9.34	49.97	KCNE4	Potassium voltage-gated channel, Isk-related family, member 4	chr2q36.3
65086_at	0.00325176	2.06	84.77	41.19	YIPF2	Yip1 domain family, member 2	chr19p13.2
212537_x_at	0.00325283	1.5	16028.5	10675.9	RPL17	ribosomal protein L17	chr18q21
216813_at	0.00325283	-2.38	17.07	40.56	---	---	---
216484_x_at	0.00325283	1.77	309.15	174.66	HDGF	Hepatoma-derived growth factor (high-mobility group protein 1-like)	chr1q21-q23
207826_s_at	0.0032575	-3.26	128.64	419.48	ID3	inhibitor of DNA binding 3, dominant negative helix-loop-helix protein	chr1p36.13-p36.12
203550_s_at	0.0032575	2.04	244	119.38	C1orf2	chromosome 1 open reading frame 2	chr1q21
221741_s_at	0.0032575	1.57	419.03	266.08	YTHDF1	YTH domain family, member 1	chr20q13.33
202421_at	0.00326388	6.04	249.41	41.28	IGSF3	immunoglobulin superfamily, member 3	chr1p13
212405_s_at	0.00326527	1.89	147.72	78.3	KIAA0859	KIAA0859	chr1q24-q25.3
203698_s_at	0.00326527	-6.18	19.79	122.2	FRZB	frizzled-related protein	chr2qter
202555_s_at	0.0032694	-5.01	366.06	1834.23	MYLK	myosin, light polypeptide kinase /// myosin, light polypeptide kinase	chr3q21
201202_at	0.00327698	2.42	895.81	370.74	PCNA	proliferating cell nuclear antigen	chr20pter-p12
201558_at	0.00327698	2.03	234.22	115.6	RAE1	RAE1 RNA export 1 homolog (S. pombe)	chr20q13.32
217781_s_at	0.00327698	-2.44	131.57	321.5	ZFP106	zinc finger protein 106 homolog (mouse)	chr15q15.1
205446_s_at	0.00328241	2.01	29.27	14.57	ATF2	activating transcription factor 2	chr2q32
209006_s_at	0.00328566	-2.74	16.98	46.54	C1orf63	chromosome 1 open reading frame 63	chr1p36.13-p35.1
214273_x_at	0.00328566	1.47	9.36	6.37	C16orf35	chromosome 16 open reading frame 35	chr16p13.3
202911_at	0.00334001	2.39	199.65	83.38	MSH6	mutS homolog 6 (E. coli)	chr2p16
218076_s_at	0.00334101	-1.85	77.77	143.82	ARHGAP17	Rho GTPase activating protein 17	chr16p12.1
210561_s_at	0.00334183	-2.02	624.21	1258.31	WSB1	WD repeat and SOCS box-containing 1	chr17q11.1
201470_at	0.00334496	1.69	1420.36	840.42	GSTO1	glutathione S-transferase omega 1	chr10q25.1
200961_at	0.00334723	3.29	964.99	293.19	SEPHS2	selenophosphate synthetase 2	chr16p11.2
211356_x_at	0.00335248	-2.19	4.78	10.46	LEPR	leptin receptor	chr1p31
209356_x_at	0.00335559	-4.01	41.12	164.81	EFEMP2	EGF-containing fibulin-like extracellular matrix protein 2	chr11q13
205462_s_at	0.00335559	2.51	38.1	15.18	HPCAL1	hippocalcin-like 1	chr2p25.1
218198_at	0.00335559	2.1	197.17	93.79	DHX32	DEAH (Asp-Glu-Ala-His) box polypeptide 32	chr10q26.2
209424_s_at	0.00337882	8.35	254.9	30.52	AMACR	alpha-methylacyl-CoA racemase	chr5p13.2-q11.1
207941_s_at	0.00339215	-1.88	580.24	1090.44	RNPC2	RNA-binding region (RNP1, RRM) containing 2	chr20q11.22
209102_s_at	0.00339493	1.71	397.82	232.22	HBP1	HMG-box transcription factor 1	chr7q22-q31
204355_at	0.00340123	-1.57	57.92	90.77	DHX30	DEAH (Asp-Glu-Ala-His) box polypeptide 30	chr3p21.31
204950_at	0.00340151	-1.77	12.72	22.51	CARD8	caspase recruitment domain family, member 8	chr19q13.32
221575_at	0.00340413	2.49	51.41	20.67	SCLY	selenocysteine lyase	chr2q37.3
221654_s_at	0.00341222	2.2	259.04	117.52	USP3	ubiquitin specific protease 3	chr15q22.3
203926_x_at	0.00341823	1.55	120.1	77.61	ATP5D	ATP synthase, H+ transporting, mitochondrial F1 complex, delta subunit	chr19p13.3
204028_s_at	0.00342576	-1.98	176.46	348.83	RABGAP1	RAB GTPase activating protein 1	chr9q33.2-q33.3
218260_at	0.0034559	2.1	37.88	18	PCIA1	cross-immune reaction antigen PCIA1	chr19p13.11
203830_at	0.00346872	1.4	19.53	13.95	NJMU-R1	protein kinase Njmu-R1	chr17q11.2
212920_at	0.00347942	1.73	55.39	32.07	---	---	---
218342_s_at	0.00348512	4.91	355.58	72.48	KIAA1815	KIAA1815	chr9p24
208612_at	0.0034857	1.84	3972.39	2153.96	PDIA3	protein disulfide isomerase family A, member 3	chr15q15
203213_at	0.00349957	4.12	52.93	12.84	CDC2	Cell division cycle 2, G1 to S and G2 to M	chr10q21.1
212880_at	0.00350787	-2.21	33	72.99	WDR7	WD repeat domain 7	chr18q21.1-q22
209042_s_at	0.00351219	-1.55	208.58	322.29	UBE2G2	ubiquitin-conjugating enzyme E2G 2 (UBC7 homolog, yeast)	chr21q22.3
203466_at	0.00353413	2.53	129.19	51.03	MPV17	MpV17 transgene, murine homolog, glomerulosclerosis	chr2p23-p21
221692_s_at	0.00353413	2.93	112.71	38.51	MRPL34	mitochondrial ribosomal protein L34 /// mitochondrial ribosomal protein L34	chr19p13.1
209210_s_at	0.00356111	-4.49	245.7	1102.87	PLEKHC1	pleckstrin homology domain containing, family C (with FERM domain) member 1	chr14q22.1
208711_s_at	0.00356488	2.59	365.17	141.25	CCND1	cyclin D1 (PRAD1: parathyroid adenomatosis 1)	chr11q13
209550_at	0.00357632	-7.69	29.64	227.78	NDN	necdin homolog (mouse)	chr15q11.2-q12
201723_s_at	0.00358266	1.79	659.01	367.83	GALNT1	UDP-N-acetyl-alpha-D-galactosamine:polypeptide N-acetylgalactosaminyltransferase 1 (GalNAc-T1)	chr18q12.1
220642_x_at	0.00358395	2.52	191.71	76.03	GPR89	G protein-coupled receptor 89	chr1p36.13-q31.3
201170_s_at	0.00360159	-4.3	845.74	3635.1	BHLHB2	basic helix-loop-helix domain containing, class B, 2	chr3p26
203446_s_at	0.00360159	1.75	42.75	24.44	OCRL	oculocerebrorenal syndrome of Lowe	chrXq25-q26.1
202669_s_at	0.00360159	-3.77	20.05	75.57	EFNB2	ephrin-B2	chr13q33
208685_x_at	0.00363298	-1.91	801.22	1533.28	BRD2	bromodomain containing 2	chr6p21.3
211745_x_at	0.00364357	-13.18	168.29	2217.89	HBA1 /// HBA2	hemoglobin, alpha 1 /// hemoglobin, alpha 1 /// hemoglobin, alpha 2 /// hemoglobin, alpha 2	chr16p13.3
207769_s_at	0.00364357	1.89	323.32	170.83	PQBP1	polyglutamine binding protein 1	chrXp11.23
217974_at	0.00365074	2.56	90.35	35.23	TM7SF3	transmembrane 7 superfamily member 3	chr12q11-q12
219754_at	0.00365074	2.37	47.05	19.87	FLJ11016	hypothetical protein FLJ11016	chrXq22.1-24
202909_at	0.00365074	-1.54	172.27	265.29	EPM2AIP1	EPM2A (laforin) interacting protein 1	chr3p22.1
202683_s_at	0.00365074	2.35	67.88	28.92	RNMT	RNA (guanine-7-) methyltransferase	chr18p11.22-p11.23
203859_s_at	0.00365074	-2.09	5.8	12.14	PALM	paralemmin	chr19p13.3
204109_s_at	0.00365074	2.12	23.85	11.25	NFYA	nuclear transcription factor Y, alpha	chr6p21.3
218853_s_at	0.00365813	2.95	41.48	14.06	MOSPD1	motile sperm domain containing 1	chrXq26.3
212321_at	0.00365851	3.18	288.69	90.65	---	---	---
212294_at	0.00367032	-2.92	365.38	1068.64	GNG12	guanine nucleotide binding protein (G protein), gamma 12	chr1p31.2
209467_s_at	0.00368308	-2.33	40.96	95.37	MKNK1	MAP kinase interacting serine/threonine kinase 1	chr1p33
201876_at	0.00368308	2.85	1754.23	616.39	PON2	paraoxonase 2	chr7q21.3
216264_s_at	0.00368308	-2.97	65.95	195.83	LAMB2	laminin, beta 2 (laminin S)	chr3p21
203738_at	0.00368323	2.06	162.26	78.72	FLJ11193	hypothetical protein FLJ11193	chr5p13.3
203164_at	0.00368395	2.4	356.04	148.43	SLC33A1	solute carrier family 33 (acetyl-CoA transporter), member 1	chr3q25.31
209303_at	0.0036879	1.94	557.51	287.26	NDUFS4	NADH dehydrogenase (ubiquinone) Fe-S protein 4, 18kDa (NADH-coenzyme Q reductase)	chr5q11.1
202759_s_at	0.00368996	-2.97	295.18	876.73	PALM2-AKAP2	PALM2-AKAP2 protein	chr9q31-q33
205472_s_at	0.00369594	-1.99	6.88	13.71	DACH1	dachshund homolog 1 (Drosophila)	chr13q22
219004_s_at	0.00371221	3.86	65.95	17.07	C21orf45	chromosome 21 open reading frame 45	chr21q22.11
209381_x_at	0.00372902	2.06	139.92	68.03	SF3A2	splicing factor 3a, subunit 2, 66kDa	chr19p13.3-p13.2
215780_s_at	0.00374777	2.11	590.08	279.66	SET /// LOC389168	SET translocation (myeloid leukemia-associated) /// similar to SET protein (Phosphatase 2A inhibitor I2PP2A) (I-2PP2A) (Template activating factor I) (TAF-I) (HLA-DR associated protein II) (PHAPII) (Inhibitor of granzyme A-activated DNase) (IGAAD)	chr9q34 /// chr3q25.31
201023_at	0.00380041	1.76	773.05	439.73	TAF7	TAF7 RNA polymerase II, TATA box binding protein (TBP)-associated factor, 55kDa	chr5q31
211340_s_at	0.0038247	-3.29	209.35	688.28	MCAM	melanoma cell adhesion molecule	chr11q23.3
218605_at	0.00383214	2.74	95.49	34.83	TFB2M	transcription factor B2, mitochondrial	chr1q44
200988_s_at	0.00384562	2	55.1	27.49	PSME3	proteasome (prosome, macropain) activator subunit 3 (PA28 gamma; Ki)	chr17q21
218112_at	0.00384631	2.2	97.69	44.45	MRPS34	mitochondrial ribosomal protein S34	chr16p13.3
201767_s_at	0.00386268	1.79	161.17	90.02	ELAC2	elaC homolog 2 (E. coli)	chr17p11.2
210131_x_at	0.00386918	2.2	613.01	278.82	SDHC	succinate dehydrogenase complex, subunit C, integral membrane protein, 15kDa	chr1q21
201112_s_at	0.00386982	2.16	787.38	363.91	CSE1L	CSE1 chromosome segregation 1-like (yeast)	chr20q13
200796_s_at	0.00389082	-4.13	28.58	118.19	MCL1	myeloid cell leukemia sequence 1 (BCL2-related)	chr1q21
212137_at	0.00389114	1.6	1385.59	864	LARP1	La ribonucleoprotein domain family, member 1	chr5q33.2
212526_at	0.00390452	-2.86	53.24	152.28	SPG20	spastic paraplegia 20, spartin (Troyer syndrome)	chr13q13.3
212270_x_at	0.00390452	1.51	15892.5	10538.8	RPL17	ribosomal protein L17	chr18q21
201292_at	0.00390452	4.78	151.43	31.7	TOP2A	topoisomerase (DNA) II alpha 170kDa	chr17q21-q22
218753_at	0.00390452	1.51	74.76	49.64	XKR8	X Kell blood group precursor-related family, member 8	chr1p35.3
205528_s_at	0.00392515	-3.17	8.38	26.59	RUNX1T1	runt-related transcription factor 1; translocated to, 1 (cyclin D-related)	chr8q22
204505_s_at	0.00393785	2.79	173.28	62.13	EPB49	erythrocyte membrane protein band 4.9 (dematin)	chr8p21.1
220147_s_at	0.00395462	2.83	703.91	249.13	FAM60A	family with sequence similarity 60, member A	chr12p11
209774_x_at	0.00395462	-15.76	137.9	2174.01	CXCL2	chemokine (C-X-C motif) ligand 2	chr4q21
200900_s_at	0.00395462	1.85	260.47	140.52	M6PR	mannose-6-phosphate receptor (cation dependent)	chr12p13
218878_s_at	0.00395483	-2.17	24.06	52.27	SIRT1	sirtuin (silent mating type information regulation 2 homolog) 1 (S. cerevisiae)	chr10q21.3
209169_at	0.00398424	-4.44	9.17	40.75	GPM6B	glycoprotein M6B	chrXp22.2
214736_s_at	0.00398424	-1.77	357.23	632.88	ADD1	adducin 1 (alpha)	chr4p16.3
202687_s_at	0.00399008	3.5	736.52	210.14	TNFSF10	tumor necrosis factor (ligand) superfamily, member 10 /// tumor necrosis factor (ligand) superfamily, member 10	chr3q26
202906_s_at	0.00400433	2.06	143.73	69.84	NBN	nibrin	chr8q21
213258_at	0.00400433	-8.17	121.76	994.57	TFPI	Tissue factor pathway inhibitor (lipoprotein-associated coagulation inhibitor)	chr2q31-q32.1
208635_x_at	0.00402826	1.46	12334.7	8425.7	NACA	nascent-polypeptide-associated complex alpha polypeptide	chr12q23-q24.1
201785_at	0.00403349	-3.76	252.55	949.63	RNASE1	ribonuclease, RNase A family, 1 (pancreatic)	chr14q11.2
217066_s_at	0.00403349	-1.89	19.27	36.46	DMPK	dystrophia myotonica-protein kinase	chr19q13.3
202746_at	0.00403349	-9.58	48.7	466.74	ITM2A	integral membrane protein 2A	chrXq13.3-Xq21.2
213504_at	0.00403644	1.84	60.73	32.92	COPS6	COP9 constitutive photomorphogenic homolog subunit 6 (Arabidopsis)	chr7q22.1
201388_at	0.00404349	2.12	173.3	81.64	PSMD3	proteasome (prosome, macropain) 26S subunit, non-ATPase, 3	chr17q21.1
222360_at	0.00405249	1.57	12.28	7.8	DPH5	DPH5 homolog (S. cerevisiae)	chr1p21.2
219402_s_at	0.00406737	2.16	413.81	191.21	DERL1	Der1-like domain family, member 1	chr8q24.13
217996_at	0.00407564	-8.81	101.09	890.63	PHLDA1	pleckstrin homology-like domain, family A, member 1	chr12q15
207847_s_at	0.00407879	-16.51	133.29	2200.98	MUC1	mucin 1, transmembrane	chr1q21
201466_s_at	0.00407881	-3.66	218.63	799.4	JUN	v-jun sarcoma virus 17 oncogene homolog (avian)	chr1p32-p31
216450_x_at	0.00408065	2.03	177.48	87.45	TRA1	tumor rejection antigen (gp96) 1	chr12q24.2-q24.3
203362_s_at	0.00409764	3.77	56.65	15.04	MAD2L1	MAD2 mitotic arrest deficient-like 1 (yeast)	chr4q27
65133_i_at	0.00410862	1.73	34.34	19.84	HMGA1L4	high mobility group AT-hook 1-like 4	chr2p13.1
35147_at	0.00412674	-2.39	2.16	5.16	MCF2L	MCF.2 cell line derived transforming sequence-like	chr13q34
218048_at	0.00413419	1.85	569.85	308.64	COMMD3	COMM domain containing 3	chr10pter-q22.1
218204_s_at	0.00414452	-2.17	123.35	267.63	FYCO1	FYVE and coiled-coil domain containing 1	chr3p21.31
206928_at	0.00417505	3.26	53.19	16.33	ZNF124	zinc finger protein 124 (HZF-16)	chr1q44
201757_at	0.00417618	1.84	1867.35	1017.29	NDUFS5	NADH dehydrogenase (ubiquinone) Fe-S protein 5, 15kDa (NADH-coenzyme Q reductase)	chr1p34.2-p33
210573_s_at	0.00417618	2.04	68.09	33.41	POLR3C	polymerase (RNA) III (DNA directed) polypeptide C (62kD)	chr1q21.1
200708_at	0.0041886	2.21	292.4	132.21	GOT2	glutamic-oxaloacetic transaminase 2, mitochondrial (aspartate aminotransferase 2)	chr16q21
205401_at	0.0042232	2.75	27.23	9.9	AGPS	alkylglycerone phosphate synthase	chr2q31
201858_s_at	0.00423343	-8.9	162.97	1449.74	PRG1	proteoglycan 1, secretory granule	chr10q22.1
213198_at	0.00423976	2.19	732.19	334.71	ACVR1B	activin A receptor, type IB	chr12q13
205923_at	0.00423976	-7.15	27.03	193.2	RELN	reelin	chr7q22
221746_at	0.00424594	2	254.91	127.75	UBL4	ubiquitin-like 4	chrXq28
212456_at	0.00425163	2.04	109.05	53.5	KIAA0664	KIAA0664 protein	chr17p13.3
212063_at	0.0042619	-4.98	692.64	3451.25	CD44	CD44 antigen (homing function and Indian blood group system)	chr11p13
219913_s_at	0.00427499	2.56	65.58	25.58	CRNKL1	Crn, crooked neck-like 1 (Drosophila)	chr20p11.2
205466_s_at	0.00428157	-5.19	115.97	601.42	HS3ST1	heparan sulfate (glucosamine) 3-O-sulfotransferase 1	chr4p16
205512_s_at	0.00429203	2.38	127.21	53.51	PDCD8	programmed cell death 8 (apoptosis-inducing factor)	chrXq25-q26
202767_at	0.00430397	2.05	310.69	151.64	ACP2	acid phosphatase 2, lysosomal	chr11p11.2-p11.11|11p12-p11
205449_at	0.0043168	2.86	53.01	18.54	SAC3D1	SAC3 domain containing 1	chr11q13.1
209506_s_at	0.0043168	-2.38	108.62	258.98	NR2F1	nuclear receptor subfamily 2, group F, member 1	chr5q14
219125_s_at	0.00433517	1.88	191.61	101.95	LOC55974	stromal cell protein	chr1q22
204131_s_at	0.00434533	-2.05	445.29	911.54	FOXO3A	forkhead box O3A	chr6q21
218679_s_at	0.00437088	1.63	754.12	463.46	VPS28	vacuolar protein sorting 28 (yeast)	chr8q24.3
221832_s_at	0.00438204	-1.92	60.91	116.89	LUZP1	leucine zipper protein 1	chr1p36
221563_at	0.00438204	3.33	124.74	37.51	DUSP10	dual specificity phosphatase 10	chr1q41
218097_s_at	0.00439914	1.66	323.13	194.41	CUEDC2	CUE domain containing 2	chr10q24.32
201125_s_at	0.00440056	2.97	1574.42	530.2	ITGB5	integrin, beta 5	chr3q21.2
202367_at	0.00441108	1.86	280.66	151.22	CUTL1	cut-like 1, CCAAT displacement protein (Drosophila)	chr7q22.1
203606_at	0.00442006	2.16	711.84	329.42	NDUFS6	NADH dehydrogenase (ubiquinone) Fe-S protein 6, 13kDa (NADH-coenzyme Q reductase)	chr5p15.33
219584_at	0.0044206	3.89	47.08	12.09	PLA1A	phospholipase A1 member A	chr3q13.13-q13.2
211487_x_at	0.0044206	1.39	21985.7	15823.5	RPS17	ribosomal protein S17	chr15q
212465_at	0.00442466	-1.88	126.68	238.22	C14orf154	chromosome 14 open reading frame 154	chr14q32.2
208456_s_at	0.00442933	3.29	57.02	17.33	RRAS2	related RAS viral (r-ras) oncogene homolog 2	chr11p15.2
218893_at	0.00443129	1.73	93.92	54.24	ISOC2	isochorismatase domain containing 2	chr19q13.42
202309_at	0.00443129	2.05	213.2	103.75	MTHFD1	methylenetetrahydrofolate dehydrogenase (NADP+ dependent) 1, methenyltetrahydrofolate cyclohydrolase, formyltetrahydrofolate synthetase	chr14q24
202723_s_at	0.00443129	-2.3	194.3	446.15	FOXO1A	forkhead box O1A (rhabdomyosarcoma)	chr13q14.1
205539_at	0.00443129	-1.61	6.56	10.56	AVIL	advillin	chr12q14.1
205507_at	0.00444633	-1.68	17	28.51	ARHGEF15	Rho guanine nucleotide exchange factor (GEF) 15	chr17p13.1
205176_s_at	0.00445018	2.87	159.59	55.57	ITGB3BP	integrin beta 3 binding protein (beta3-endonexin)	chr1p31.3
209256_s_at	0.00445336	2.03	141.46	69.76	KIAA0265	KIAA0265 protein	chr7q32.2
202169_s_at	0.00447982	2.57	361.71	140.88	AASDHPPT	aminoadipate-semialdehyde dehydrogenase-phosphopantetheinyl transferase	chr11q22
218880_at	0.00447982	-3.75	89.14	334.19	FOSL2	FOS-like antigen 2	chr2p23.3
208095_s_at	0.00449385	1.56	1890.94	1209.98	SRP72	signal recognition particle 72kDa	chr4q11
213320_at	0.00449385	1.78	16.31	9.18	HRMT1L3	HMT1 hnRNP methyltransferase-like 3 (S. cerevisiae)	chr11p15.1
201727_s_at	0.00449385	1.84	116.7	63.26	ELAVL1	ELAV (embryonic lethal, abnormal vision, Drosophila)-like 1 (Hu antigen R)	chr19p13.2
217948_at	0.00449385	1.8	20.58	11.45	DKFZP564B147	DKFZP564B147 protein	chrXq26.3
203924_at	0.00450541	-9.82	49.39	485.14	GSTA1	glutathione S-transferase A1	chr6p12.1
209028_s_at	0.00451481	1.64	354.13	216.02	ABI1	abl-interactor 1	chr10p11.2
208762_at	0.0045288	1.73	30.37	17.51	SUMO1	SMT3 suppressor of mif two 3 homolog 1 (yeast)	chr2q33
216272_x_at	0.00453112	-1.41	47.49	67.15	SYDE1	synapse defective 1, Rho GTPase, homolog 1 (C. elegans)	chr19p13.12
214737_x_at	0.00453112	1.48	1328.59	897.76	HNRPC	heterogeneous nuclear ribonucleoprotein C (C1/C2)	chr14q11.2
201106_at	0.00454817	1.77	1880.42	1059.86	GPX4	glutathione peroxidase 4 (phospholipid hydroperoxidase)	chr19p13.3
37020_at	0.00455785	30.36	2479.96	81.68	CRP	C-reactive protein, pentraxin-related	chr1q21-q23
218655_s_at	0.00458052	-1.29	7.12	9.16	FLJ20291	hypothetical protein FLJ20291	chr17q12
204018_x_at	0.00458052	-13.39	205.1	2745.61	HBA1 /// HBA2	hemoglobin, alpha 1 /// hemoglobin, alpha 1 /// hemoglobin, alpha 2 /// hemoglobin, alpha 2	chr16p13.3
204097_s_at	0.00458911	1.74	18.72	10.75	RBMX2	RNA binding motif protein, X-linked 2	chrXq25
204108_at	0.00458911	2.16	177.41	82	NFYA	nuclear transcription factor Y, alpha	chr6p21.3
213247_at	0.00460069	-4.4	29.65	130.45	SVEP1	sushi, von Willebrand factor type A, EGF and pentraxin domain containing 1	chr9q32
209826_at	0.00460069	-2.32	20.19	46.92	PPT2	palmitoyl-protein thioesterase 2	chr6p21.3
209925_at	0.00460265	6.03	173.67	28.82	OCLN	occludin	chr5q13.1
200825_s_at	0.00460552	2.04	768.77	376.98	HYOU1	hypoxia up-regulated 1	chr11q23.1-q23.3
208937_s_at	0.00461997	-5.89	345.9	2036.15	ID1	inhibitor of DNA binding 1, dominant negative helix-loop-helix protein	chr20q11
218250_s_at	0.00464269	1.79	804.03	449.41	CNOT7	CCR4-NOT transcription complex, subunit 7	chr8p22-p21.3
205010_at	0.00466252	3.16	104.94	33.18	GNL3L	guanine nucleotide binding protein-like 3 (nucleolar)-like	chrXp11.22
200913_at	0.00466574	1.75	197.23	112.89	PPM1G	protein phosphatase 1G (formerly 2C), magnesium-dependent, gamma isoform	chr2p23.3
201772_at	0.00467151	2.52	429.82	170.31	AZIN1	antizyme inhibitor 1	chr8q22.3
200081_s_at	0.00467685	1.56	10863.1	6971.24	RPS6	ribosomal protein S6 /// ribosomal protein S6	chr9p21
201251_at	0.00469849	2.38	3079.9	1293.05	PKM2	pyruvate kinase, muscle	chr15q22
33736_at	0.00469894	1.75	73.7	42.04	STOML1	stomatin (EPB72)-like 1	chr15q24-q25
201344_at	0.00471192	1.54	41.31	26.81	UBE2D2	ubiquitin-conjugating enzyme E2D 2 (UBC4/5 homolog, yeast)	chr5q31.2
212578_x_at	0.00471192	1.35	14253	10531.3	RPS17	ribosomal protein S17	chr15q
37384_at	0.00472751	-1.57	15.62	24.55	PPM1F	protein phosphatase 1F (PP2C domain containing)	chr22q11.22
221488_s_at	0.00475256	1.89	1840.97	975.64	C6orf82	chromosome 6 open reading frame 82	chr6pter-p21.31
203878_s_at	0.00477116	5.38	46.62	8.66	MMP11	matrix metalloproteinase 11 (stromelysin 3)	chr22q11.2|22q11.23
201502_s_at	0.00477557	-2.81	1711.97	4808.43	NFKBIA	nuclear factor of kappa light polypeptide gene enhancer in B-cells inhibitor, alpha	chr14q13
221501_x_at	0.00478124	-3.91	344.04	1344.82	LOC339047	hypothetical protein LOC339047	chr16p12.3
212753_at	0.00479927	-1.79	133.83	239.58	PCGF3	polycomb group ring finger 3	chr4p16.3
205996_s_at	0.00480833	1.63	27.54	16.95	AK2	adenylate kinase 2	chr1p34
213092_x_at	0.00482016	2.04	68.8	33.66	DNAJC9	DnaJ (Hsp40) homolog, subfamily C, member 9	chr10q22.2
203022_at	0.00482601	2.01	10.4	5.17	RNASEH2A	ribonuclease H2, large subunit	chr19p13.13
218316_at	0.00482601	2.26	68.38	30.29	TIMM9	translocase of inner mitochondrial membrane 9 homolog (yeast)	chr14q21
210815_s_at	0.0048449	-3.21	6.82	21.89	CALCRL	calcitonin receptor-like	chr2q32.1
201067_at	0.00486526	2.05	238.93	116.51	PSMC2	proteasome (prosome, macropain) 26S subunit, ATPase, 2	chr7q22.1-q22.3
204416_x_at	0.00486874	10.11	358.23	35.45	APOC1	apolipoprotein C-I	chr19q13.2
210302_s_at	0.0048885	9.45	50.18	5.31	MAB21L2	mab-21-like 2 (C. elegans)	chr4q31
203077_s_at	0.00489407	1.68	196.19	116.73	SMAD2	SMAD, mothers against DPP homolog 2 (Drosophila)	chr18q21.1
208112_x_at	0.00489468	-1.77	212.78	376.44	EHD1	EH-domain containing 1	chr11q13
200829_x_at	0.00491857	1.57	601.4	382.36	ZNF207	zinc finger protein 207	chr17q11.2
206688_s_at	0.00493668	1.67	94.2	56.49	CPSF4	cleavage and polyadenylation specific factor 4, 30kDa	chr7q22.1
213373_s_at	0.00494327	4.22	182.86	43.28	CASP8	caspase 8, apoptosis-related cysteine protease	chr2q33-q34
38290_at	0.00495771	1.57	19.63	12.52	RGS14	regulator of G-protein signalling 14	chr5q35.3
210739_x_at	0.00495771	-2.8	101.27	283.96	SLC4A4	solute carrier family 4, sodium bicarbonate cotransporter, member 4	chr4q21
204777_s_at	0.00497353	-3.66	5.31	19.42	MAL	mal, T-cell differentiation protein	chr2cen-q13
217733_s_at	0.00497934	2.07	15489	7489.94	TMSB10	thymosin, beta 10	chr2p11.2
205560_at	0.0049837	-2.65	10.26	27.18	PCSK5	proprotein convertase subtilisin/kexin type 5	chr9q21.3
203621_at	0.00500321	2.39	1283.71	537.67	NDUFB5	NADH dehydrogenase (ubiquinone) 1 beta subcomplex, 5, 16kDa	chr3q26.33
201299_s_at	0.00502269	1.58	29.83	18.93	MOBK1B	MOB1, Mps One Binder kinase activator-like 1B (yeast)	chr2p13.1
212988_x_at	0.00502389	-1.28	12611.8	16160.5	ACTG1	actin, gamma 1	chr17q25
208190_s_at	0.00502389	3.68	392.98	106.74	LISCH7	liver-specific bHLH-Zip transcription factor	chr19q13.12
203091_at	0.00504169	1.7	147.9	87.13	FUBP1	far upstream element (FUSE) binding protein 1	chr1p31.1
204079_at	0.00506138	2.58	24.83	9.62	TPST2	tyrosylprotein sulfotransferase 2	chr22q12.1
210382_at	0.00507555	7.88	38.29	4.86	SCTR	secretin receptor	chr2q14.1
201830_s_at	0.00507555	-5.38	70.89	381.35	NET1	neuroepithelial cell transforming gene 1	chr10p15
218574_s_at	0.00508012	-3.96	66.22	262.4	LMCD1	LIM and cysteine-rich domains 1	chr3p26-p24
221090_s_at	0.00510467	1.73	88.3	50.98	FLJ10826	hypothetical protein FLJ10826	chr16q12.2
208875_s_at	0.00512853	2.02	47.88	23.74	PAK2	p21 (CDKN1A)-activated kinase 2	chr3q29
218669_at	0.00512885	1.8	174.86	97.14	RAP2C	RAP2C, member of RAS oncogene family	chrXq25
201501_s_at	0.00513356	2.05	226.23	110.57	GRSF1	G-rich RNA sequence binding factor 1	chr4q13
213049_at	0.00513356	-2.12	68.01	144.49	GARNL1	GTPase activating Rap/RanGAP domain-like 1	chr14q13.2
209628_at	0.00514106	2.32	67.22	29.02	NXT2	nuclear transport factor 2-like export factor 2	chrXq23
216483_s_at	0.0051539	2.03	794.38	390.95	C19orf10	chromosome 19 open reading frame 10	chr19p13.3
205794_s_at	0.00517303	-2.55	5.53	14.09	NOVA1	neuro-oncological ventral antigen 1	chr14q
200874_s_at	0.00517836	1.46	144.57	98.69	NOL5A	nucleolar protein 5A (56kDa with KKE/D repeat)	chr20p13
214687_x_at	0.00517836	1.86	6954.19	3740.42	ALDOA	aldolase A, fructose-bisphosphate	chr16q22-q24
209696_at	0.00518718	-8.88	28.09	249.51	FBP1	fructose-1,6-bisphosphatase 1	chr9q22.3
210153_s_at	0.00520492	1.79	159.42	89.3	ME2	malic enzyme 2, NAD(+)-dependent, mitochondrial	chr6p25-p24|18q21
209141_at	0.0052131	2.77	193.41	69.93	UBE2G1	ubiquitin-conjugating enzyme E2G 1 (UBC7 homolog, C. elegans)	chr1q42|17p13.2
217414_x_at	0.00522987	-16.66	82.21	1369.81	HBA2	hemoglobin, alpha 2	chr16p13.3
215293_s_at	0.00522987	1.98	32.11	16.18	FRAG1	FGF receptor activating protein 1	chr11p15.5
201670_s_at	0.00524584	2.16	847.36	392.81	MARCKS	myristoylated alanine-rich protein kinase C substrate	chr6q22.2
211535_s_at	0.00528305	-3.82	321.31	1226.37	FGFR1	fibroblast growth factor receptor 1 (fms-related tyrosine kinase 2, Pfeiffer syndrome)	chr8p11.2-p11.1
216342_x_at	0.00531966	1.58	7135.76	4503.23	---	---	---
202521_at	0.00532239	1.51	433.59	286.72	CTCF	CCCTC-binding factor (zinc finger protein)	chr16q21-q22.3
220949_s_at	0.00532239	2.54	254.97	100.33	MGC5242	hypothetical protein MGC5242	chr7q33
219225_at	0.00534341	5.11	23.12	4.52	PGBD5	piggyBac transposable element derived 5	chr1q42.13
202942_at	0.0053538	2.77	1059.82	382.92	ETFB	electron-transfer-flavoprotein, beta polypeptide	chr19q13.3
208442_s_at	0.0053538	1.95	21.65	11.12	ATM	ataxia telangiectasia mutated (includes complementation groups A, C and D)	chr11q22-q23
217336_at	0.00535948	1.75	132.03	75.42	RPS10 /// LOC158104 /// LOC388885 /// LOC389127 /// LOC390842 /// LOC401817	ribosomal protein S10 /// similar to 40S ribosomal protein S10 /// hypothetical LOC388885 /// similar to 40S ribosomal protein S10 /// similar to 40S ribosomal protein S10 /// similar to 40S ribosomal protein S10	chr6p21.31 /// chr9q22.1 /// chr22q11.23 /// chr3p14.2 /// chr18q11.2 /// chr15q22.2
213415_at	0.00536375	-2.59	11.39	29.56	CLIC2	chloride intracellular channel 2	chrXq28
201277_s_at	0.00536375	1.63	1437.54	881.88	HNRPAB	heterogeneous nuclear ribonucleoprotein A/B	chr5q35.3
210542_s_at	0.0053788	-1.37	6.69	9.15	SLCO3A1	solute carrier organic anion transporter family, member 3A1	chr15q26
218931_at	0.00540433	2.46	177.72	72.33	RAB17	RAB17, member RAS oncogene family	chr2q37.3
212297_at	0.00540433	1.89	713.19	376.83	ATP13A3	ATPase type 13A3	chr3q29
213519_s_at	0.00541927	-5.99	34.59	207.36	LAMA2	laminin, alpha 2 (merosin, congenital muscular dystrophy)	chr6q22-q23
209341_s_at	0.00542635	-2.69	46.19	124.07	IKBKB	inhibitor of kappa light polypeptide gene enhancer in B-cells, kinase beta	chr8p11.2
219602_s_at	0.00544031	4.94	114.66	23.2	FAM38B	family with sequence similarity 38, member B	chr18p11.22
202958_at	0.00544031	1.35	57.77	42.77	PTPN9	protein tyrosine phosphatase, non-receptor type 9	chr15q23
205803_s_at	0.00544031	-3.2	13.86	44.33	TRPC1	transient receptor potential cation channel, subfamily C, member 1	chr3q22-q24
201472_at	0.0054534	1.74	762.5	437.51	VBP1	von Hippel-Lindau binding protein 1	chrXq28
201857_at	0.00547388	1.5	889.75	593.68	ZFR	zinc finger RNA binding protein	chr5p13.3
207722_s_at	0.00547427	1.68	138.26	82.42	BTBD2	BTB (POZ) domain containing 2	chr19p13.3
218841_at	0.00547552	1.51	194.59	129.25	ASB8	ankyrin repeat and SOCS box-containing 8	chr12q13.11
213069_at	0.00550184	-4.39	140.44	616.61	HEG	HEG homolog 1 (zebrafish)	chr3q21.2
214792_x_at	0.0055064	-1.78	24.74	43.94	VAMP2	vesicle-associated membrane protein 2 (synaptobrevin 2)	chr17p13.1
203220_s_at	0.00552905	-1.19	7.96	9.48	TLE1	transducin-like enhancer of split 1 (E(sp1) homolog, Drosophila)	chr9q21.32
208065_at	0.00553903	-1.91	11.13	21.26	ST8SIA3	ST8 alpha-N-acetyl-neuraminide alpha-2,8-sialyltransferase 3	chr18q21.31
202954_at	0.00554485	3.48	140.54	40.4	UBE2C	ubiquitin-conjugating enzyme E2C	chr20q13.12
203197_s_at	0.00557268	-1.51	263.31	398.76	C1orf123	chromosome 1 open reading frame 123	chr1p32.3
208798_x_at	0.00557332	-7.7	16.84	129.74	GM88	88-kDa golgi protein	chr15q11.2
218213_s_at	0.00557332	1.63	2555.22	1564.89	C11orf10	chromosome 11 open reading frame 10	chr11q12-q13.1
213982_s_at	0.00558794	-2.62	36.04	94.48	RABGAP1L	RAB GTPase activating protein 1-like	chr1q24
209166_s_at	0.00560215	1.87	419.37	224.67	MAN2B1	mannosidase, alpha, class 2B, member 1	chr19cen-q13.1
202872_at	0.0056255	2.19	45.92	20.97	ATP6V1C1	ATPase, H+ transporting, lysosomal 42kDa, V1 subunit C, isoform 1	chr8q22.3
201000_at	0.00568004	1.89	508.7	268.64	AARS	alanyl-tRNA synthetase	chr16q22
212233_at	0.00568446	-4.02	169.11	679.56	MAP1B	Microtubule-associated protein 1B	chr5q13
217716_s_at	0.00571129	2.35	600.57	255.43	SEC61A1	Sec61 alpha 1 subunit (S. cerevisiae)	chr3q21.3
209180_at	0.00572903	2.26	344.93	152.83	RABGGTB	Rab geranylgeranyltransferase, beta subunit	chr1p31
213425_at	0.00572903	-3.48	16.63	57.84	WNT5A	wingless-type MMTV integration site family, member 5A /// wingless-type MMTV integration site family, member 5A	chr3p21-p14
212192_at	0.00572903	-5.26	457.63	2406.96	KCTD12	potassium channel tetramerisation domain containing 12	chr13q22.3
202921_s_at	0.00577659	-1.69	5.47	9.25	ANK2	ankyrin 2, neuronal	chr4q25-q27
208814_at	0.00578132	1.74	66.51	38.12	HSPA4	Heat shock 70kDa protein 4	chr5q31.1-q31.2
211734_s_at	0.0057893	-4.96	8.1	40.17	FCER1A	Fc fragment of IgE, high affinity I, receptor for; alpha polypeptide /// Fc fragment of IgE, high affinity I, receptor for; alpha polypeptide	chr1q23
200810_s_at	0.0057893	-1.94	915.51	1772.08	CIRBP	cold inducible RNA binding protein	chr19p13.3
201959_s_at	0.00579842	-2.09	176.85	369.36	MYCBP2	MYC binding protein 2	chr13q22
210112_at	0.00581102	1.86	23.39	12.56	HPS1	Hermansky-Pudlak syndrome 1	chr10q23.1-q23.3
204004_at	0.00581356	3.42	340.73	99.63	PAWR	PRKC, apoptosis, WT1, regulator	chr12q21
216840_s_at	0.00582008	-4.55	15.76	71.76	LAMA2	laminin, alpha 2 (merosin, congenital muscular dystrophy)	chr6q22-q23
203518_at	0.00583472	-2.03	17.74	36.02	LYST	lysosomal trafficking regulator	chr1q42.1-q42.2
201007_at	0.00583679	1.69	1609.61	949.67	HADHB	hydroxyacyl-Coenzyme A dehydrogenase/3-ketoacyl-Coenzyme A thiolase/enoyl-Coenzyme A hydratase (trifunctional protein), beta subunit	chr2p23
221706_s_at	0.00583878	1.58	25.96	16.42	MDS032	uncharacterized hematopoietic stem/progenitor cells protein MDS032 /// uncharacterized hematopoietic stem/progenitor cells protein MDS032	chr19p13.11
209344_at	0.00587181	-2.26	639.32	1447.13	TPM4	tropomyosin 4	chr19p13.1
203462_x_at	0.00587181	1.75	804.32	459.26	EIF3S9	eukaryotic translation initiation factor 3, subunit 9 eta, 116kDa	chr7p22.3
202217_at	0.00587181	1.71	630.65	369.62	C21orf33	chromosome 21 open reading frame 33	chr21q22.3
217889_s_at	0.00587181	-5.91	10.49	61.97	CYBRD1	cytochrome b reductase 1	chr2q31.1
200697_at	0.00587381	-2.05	198.52	407.23	HK1	hexokinase 1	chr10q22
216521_s_at	0.00587915	2.7	28.43	10.54	CXorf53	chromosome X open reading frame 53	chrXq28
209458_x_at	0.00588692	-13.94	168.73	2352.56	HBA1 /// HBA2	hemoglobin, alpha 1 /// hemoglobin, alpha 1 /// hemoglobin, alpha 2 /// hemoglobin, alpha 2	chr16p13.3
211067_s_at	0.00589432	-2.11	4.42	9.31	GAS7	growth arrest-specific 7 /// growth arrest-specific 7	chr17p13.1
202357_s_at	0.00589725	4.66	3709.23	795.47	BF	B-factor, properdin	chr6p21.3
201100_s_at	0.00589997	1.56	1519.16	974.14	USP9X	ubiquitin specific protease 9, X-linked (fat facets-like, Drosophila)	chrXp11.4
204340_at	0.00590064	2.21	163.78	74.17	CXorf12	chromosome X open reading frame 12	chrXq28
213293_s_at	0.00590237	-3.78	127.11	480.46	TRIM22	tripartite motif-containing 22	chr11p15
212529_at	0.00590238	1.73	37.72	21.83	FLJ30656	hypothetical protein FLJ30656	chr17q21.31
213944_x_at	0.00591168	-1.74	148.81	259.58	GNA11	guanine nucleotide binding protein (G protein), alpha 11 (Gq class)	chr19p13.3
204844_at	0.00591168	-3.17	11.58	36.76	ENPEP	glutamyl aminopeptidase (aminopeptidase A)	chr4q25
218568_at	0.00591218	2.07	19.19	9.25	MULK	multiple substrate lipid kinase	chr7q34
212226_s_at	0.00591527	-3.16	546.79	1728.43	PPAP2B	phosphatidic acid phosphatase type 2B	chr1pter-p22.1
200028_s_at	0.00591527	1.78	2702.62	1515.08	STARD7	START domain containing 7 /// START domain containing 7	chr2q11.2
203240_at	0.00591527	-20.46	193.27	3953.78	FCGBP	Fc fragment of IgG binding protein	chr19q13.1
208757_at	0.00591527	1.63	1254.16	769.25	TMED9	transmembrane emp24 protein transport domain containing 9	chr5q35.3
200647_x_at	0.00591527	1.55	2698.33	1745.36	EIF3S8	eukaryotic translation initiation factor 3, subunit 8, 110kDa	chr16p11.2
203828_s_at	0.00591845	5.94	458.43	77.14	IL32	interleukin 32 /// interleukin 32	chr16p13.3
217967_s_at	0.00593508	-4.65	86.33	401.55	C1orf24	chromosome 1 open reading frame 24	chr1q25
212814_at	0.00595807	-4.14	11.02	45.66	KIAA0828	KIAA0828 protein	chr7q32.3
212185_x_at	0.00595807	-4.11	2598.33	10672.2	MT2A	metallothionein 2A	chr16q13
210691_s_at	0.00595807	2.45	298.48	121.89	CACYBP	calcyclin binding protein	chr1q24-q25
221504_s_at	0.00595807	1.98	372.7	188.65	ATP6V1H	ATPase, H+ transporting, lysosomal 50/57kDa, V1 subunit H	chr8p22-q22.3
200019_s_at	0.0059591	1.45	4467.35	3072.75	FAU	Finkel-Biskis-Reilly murine sarcoma virus (FBR-MuSV) ubiquitously expressed (fox derived); ribosomal protein S30 /// Finkel-Biskis-Reilly murine sarcoma virus (FBR-MuSV) ubiquitously expressed (fox derived); ribosomal protein S30	chr11q13
201707_at	0.005977	1.67	12.98	7.78	PEX19	peroxisomal biogenesis factor 19	chr1q22
211699_x_at	0.00598015	-13.07	76.86	1004.39	HBA1 /// HBA2	hemoglobin, alpha 1 /// hemoglobin, alpha 1 /// hemoglobin, alpha 2 /// hemoglobin, alpha 2	chr16p13.3
200039_s_at	0.0059923	2.37	704.24	297.02	PSMB2	proteasome (prosome, macropain) subunit, beta type, 2 /// proteasome (prosome, macropain) subunit, beta type, 2	chr1p34.2
218135_at	0.0059969	1.81	510.1	282.39	PTX1	PTX1 protein	chr12p11.22
219051_x_at	0.00601798	2.06	94.77	46.06	METRN	meteorin, glial cell differentiation regulator	chr16p13.3
205890_s_at	0.0060485	18.35	2396.22	130.59	UBD	ubiquitin D	chr6p21.3
209917_s_at	0.00606824	3.54	26.37	7.44	TP53AP1	TP53 activated protein 1	chr7q21.1
219275_at	0.00611051	1.8	62.16	34.49	PDCD5	programmed cell death 5	chr19q12-q13.1
202088_at	0.00611051	2.53	1419.42	562.09	SLC39A6	solute carrier family 39 (zinc transporter), member 6	chr18q12.2
213330_s_at	0.0061255	1.73	469.44	271.31	STIP1	stress-induced-phosphoprotein 1 (Hsp70/Hsp90-organizing protein)	chr11q13
202644_s_at	0.0061255	-4.12	263.69	1087.69	TNFAIP3	tumor necrosis factor, alpha-induced protein 3	chr6q23
203515_s_at	0.00613292	2.61	125.89	48.19	PMVK	phosphomevalonate kinase	chr1p13-q23
211385_x_at	0.00613292	1.74	107.52	61.87	SULT1A2	sulfotransferase family, cytosolic, 1A, phenol-preferring, member 2	chr16p12.1
218607_s_at	0.00613606	1.47	112.88	76.77	SDAD1	SDA1 domain containing 1	chr4q21.1
204857_at	0.00613859	4.51	73.22	16.22	MAD1L1	MAD1 mitotic arrest deficient-like 1 (yeast)	chr7p22
214779_s_at	0.00614827	-2.11	154.82	327.19	RUTBC3	RUN and TBC1 domain containing 3	chr22q13.1-q13.2
213933_at	0.00615365	-3.87	13.91	53.83	PTGER3	Prostaglandin E receptor 3 (subtype EP3)	chr1p31.2
212018_s_at	0.00616675	1.77	586.26	331.28	RSL1D1	ribosomal L1 domain containing 1	chr16p13.13
218987_at	0.00617101	2.38	97.59	41.07	ATF7IP	activating transcription factor 7 interacting protein	chr12p13.1
208877_at	0.00617158	2	388.92	194.59	PAK2	p21 (CDKN1A)-activated kinase 2	chr3q29
205247_at	0.00617453	-1.86	31.31	58.37	NOTCH4	Notch homolog 4 (Drosophila)	chr6p21.3
218627_at	0.00617924	2.82	373.39	132.35	FLJ11259	hypothetical protein FLJ11259	chr12q23.3
221620_s_at	0.00618754	2.44	273.75	111.99	MGC4825	hypothetical protein MGC4825	chrXp22.11
209357_at	0.0062077	-3.49	82.4	287.45	CITED2	Cbp/p300-interacting transactivator, with Glu/Asp-rich carboxy-terminal domain, 2	chr6q23.3
211695_x_at	0.00621773	-5.49	6.62	36.32	MUC1	mucin 1, transmembrane /// mucin 1, transmembrane	chr1q21
208815_x_at	0.00622227	1.63	961.54	588.88	HSPA4	heat shock 70kDa protein 4	chr5q31.1-q31.2
[truncated: 356 more rows]
