# Supplementary material for: Genome wide analysis and clinical correlation of chromosomal and transcriptional mutations in cancers of the biliary tract
Source: J Exp Clin Cancer Res. 2009 May 12;28(1):62. doi: 10.1186/1756-9966-28-62 (PMC2698861; doi:10.1186/1756-9966-28-62)
Supplement: Additional File 3 — Gene Expression Changes in Gallbladder Cancer. [file 1756-9966-28-62-S3.xls]

## Sheet: Sheet1
Supplemental Data Table 2. Complete list of significant alterations in gene expression between gallbladder cancer specimens and normal gallbladder epithelium
Probe	FDR	Fold Change	Gallbladder Cancer	Normal Bile Duct	Gene Symbol	Gene Title	Chromosomal Location
201495_x_at	4.06548e-14	-21.82	5.8	126.64	MYH11	myosin, heavy polypeptide 11, smooth muscle	chr16p13.13-p13.12
210036_s_at	7.79096e-14	-29.9	6.6	197.34	KCNH2	potassium voltage-gated channel, subfamily H (eag-related), member 2	chr7q35-q36
204225_at	1.48573e-12	-14.76	5.73	84.49	HDAC4	histone deacetylase 4	chr2q37.2
208086_s_at	8.66276e-11	-4.69	9.39	44.04	DMD	dystrophin (muscular dystrophy, Duchenne and Becker types)	chrXp21.2
213992_at	1.75632e-10	-76.28	7.73	589.45	COL4A6	collagen, type IV, alpha 6	chrXq22
206117_at	2.3281e-10	-10.42	6	62.45	TPM1	tropomyosin 1 (alpha)	chr15q22.1
220502_s_at	1.01216e-09	-120.69	10.17	1227.11	SLC13A1	solute carrier family 13 (sodium/sulfate symporters), member 1	chr7q31-q32
206209_s_at	1.01216e-09	-49.64	7.92	392.97	CA4	carbonic anhydrase IV	chr17q23
213332_at	2.01775e-09	-22.73	4.61	104.84	PAPPA2	Pappalysin 2	chr1q23-q25
220503_at	2.2901e-09	-51.67	5.87	303.13	SLC13A1	solute carrier family 13 (sodium/sulfate symporters), member 1	chr7q31-q32
209365_s_at	2.2901e-09	-41.51	96.86	4020.83	ECM1	extracellular matrix protein 1	chr1q21
219993_at	2.2901e-09	-26.65	12.11	322.69	SOX17	SRY (sex determining region Y)-box 17	chr8q11.23
211173_at	3.03254e-09	-12.02	9.81	117.92	CCKAR	cholecystokinin A receptor	chr4p15.1-p15.2
204663_at	1.1141e-08	-5.23	18.49	96.65	ME3	malic enzyme 3, NADP(+)-dependent, mitochondrial	chr11cen-q22.3
213228_at	1.43052e-08	-14.92	9.86	147.1	PDE8B	phosphodiesterase 8B	chr5q13.3
206208_at	1.43052e-08	-18.3	8.9	162.88	CA4	carbonic anhydrase IV	chr17q23
219647_at	2.26857e-08	-6.58	5.4	35.51	POPDC2	popeye domain containing 2	chr3q13.33
204993_at	2.42357e-08	-15.39	5.05	77.75	GNAZ	guanine nucleotide binding protein (G protein), alpha z polypeptide	chr22q11.22
205860_x_at	2.59963e-08	-20.51	6.48	132.94	FOLH1	folate hydrolase (prostate-specific membrane antigen) 1	chr11p11.2
214027_x_at	8.55168e-08	-19.39	158.15	3066.95	DES /// FAM48A	desmin /// family with sequence similarity 48, member A	chr2q35 /// chr13q13.3
220979_s_at	1.12816e-07	-7.35	10.42	76.62	ST6GALNAC5	ST6 (alpha-N-acetyl-neuraminyl-2,3-beta-galactosyl-1,3)-N-acetylgalactosaminide alpha-2,6-sialyltransferase 5 /// ST6 (alpha-N-acetyl-neuraminyl-2,3-beta-galactosyl-1,3)-N-acetylgalactosaminide alpha-2,6-sialyltransferase 5	chr1p31.1
207390_s_at	1.4083e-07	-15.2	7.35	111.77	SMTN	smoothelin	chr22q12.2
215363_x_at	1.49523e-07	-22.88	6.93	158.48	FOLH1	folate hydrolase (prostate-specific membrane antigen) 1	chr11p11.2
214767_s_at	1.75305e-07	-8.04	47.68	383.16	HSPB6	heat shock protein, alpha-crystallin-related, B6	chr19q13.12
203951_at	1.75305e-07	-66.78	137.57	9186.53	CNN1	calponin 1, basic, smooth muscle	chr19p13.2-p13.1
219478_at	1.84828e-07	-55.81	35.41	1976.05	WFDC1	WAP four-disulfide core domain 1	chr16q24.3
202503_s_at	1.89861e-07	69.47	464.8	6.69	KIAA0101	KIAA0101	chr15q22.31
210121_at	2.29779e-07	-28.95	9.72	281.38	B3GALT2	UDP-Gal:betaGlcNAc beta 1,3-galactosyltransferase, polypeptide 2	chr1q31
202222_s_at	2.55118e-07	-101.78	33.49	3408.08	DES	desmin	chr2q35
212359_s_at	2.63056e-07	-2.63	51.01	133.9	KIAA0913	KIAA0913	chr10q22.2
221974_at	2.63789e-07	-21.9	8.45	184.94	SNRPN	SNRPN upstream reading frame	chr15q11.2
201291_s_at	2.73588e-07	60.78	690.55	11.36	TOP2A	topoisomerase (DNA) II alpha 170kDa	chr17q21-q22
220765_s_at	3.55855e-07	-4.85	45.54	220.84	LIMS2	LIM and senescent cell antigen-like domains 2	chr2q14.3
213447_at	4.59905e-07	-5.37	94.43	507.39	IPW	imprinted in Prader-Willi syndrome	chr15q11-q12
204026_s_at	6.11895e-07	36.24	483.47	13.34	ZWINT	ZW10 interactor	chr10q21-q22
202274_at	6.25866e-07	-83.53	103.04	8607.02	ACTG2	actin, gamma 2, smooth muscle, enteric	chr2p13.1
211562_s_at	6.25866e-07	-5.56	26.25	146.03	LMOD1	leiomodin 1 (smooth muscle)	chr1q32
205262_at	6.43051e-07	-10.71	4.32	46.26	KCNH2	potassium voltage-gated channel, subfamily H (eag-related), member 2	chr7q35-q36
205471_s_at	6.70775e-07	-7.32	10.43	76.36	DACH1	dachshund homolog 1 (Drosophila)	chr13q22
219787_s_at	6.8146e-07	22.88	218.43	9.55	ECT2	epithelial cell transforming sequence 2 oncogene	chr3q26.1-q26.2
207876_s_at	6.8146e-07	-8.39	32.87	275.68	FLNC	filamin C, gamma (actin binding protein 280)	chr7q32-q35
204793_at	7.16579e-07	-20.22	7.47	151.03	GPRASP1	G protein-coupled receptor associated sorting protein 1	chrXq22.1
203884_s_at	8.04669e-07	-7.55	21.93	165.64	RAB11FIP2	RAB11 family interacting protein 2 (class I)	chr10q26.11
221666_s_at	8.34599e-07	13	372.76	28.67	PYCARD	PYD and CARD domain containing	chr16p12-p11.2
201890_at	9.10137e-07	63.95	578.87	9.05	RRM2	ribonucleotide reductase M2 polypeptide	chr2p25-p24
203881_s_at	1.07437e-06	-46.22	24.35	1125.35	DMD	dystrophin (muscular dystrophy, Duchenne and Becker types)	chrXp21.2
204979_s_at	1.14648e-06	-4.37	14.94	65.2	SH3BGR	SH3 domain binding glutamic acid-rich protein	chr21q22.3
209948_at	1.25013e-06	-27.59	13.71	378.27	KCNMB1	potassium large conductance calcium-activated channel, subfamily M, beta member 1	chr5q34
201496_x_at	1.25273e-06	-112.14	37.01	4150.33	MYH11	myosin, heavy polypeptide 11, smooth muscle	chr16p13.13-p13.12
210973_s_at	1.33149e-06	-3.61	22.03	79.53	FGFR1	fibroblast growth factor receptor 1 (fms-related tyrosine kinase 2, Pfeiffer syndrome)	chr8p11.2-p11.1
217809_at	1.34863e-06	5.06	1445.87	285.57	BZW2	basic leucine zipper and W2 domains 2	chr7p21.1
205935_at	1.62786e-06	-20.93	23.74	496.93	FOXF1	forkhead box F1	chr16q24
204043_at	1.62786e-06	-5.03	20.05	100.86	TCN2	transcobalamin II; macrocytic anemia	chr22q12.2
206143_at	1.85014e-06	-134.14	11.69	1567.68	SLC26A3	solute carrier family 26, member 3	chr7q31
200621_at	1.88787e-06	-5.29	710.05	3755.65	CSRP1	cysteine and glycine-rich protein 1	chr1q32
204825_at	2.02533e-06	11.87	83.45	7.03	MELK	maternal embryonic leucine zipper kinase	chr9p13.2
217487_x_at	2.02533e-06	-8.41	6.18	51.97	FOLH1	folate hydrolase (prostate-specific membrane antigen) 1	chr11p11.2
219791_s_at	2.11481e-06	-19.78	6.39	126.42	FLJ11539	hypothetical protein FLJ11539	chr4q34.1
214719_at	2.27558e-06	-16.23	12.12	196.8	LOC283537	hypothetical protein LOC283537	chr13q12.3
215306_at	2.2904e-06	-10.01	7.96	79.62	SBLF	TFIIA-alpha/beta-like factor	chr2p16.3
208633_s_at	2.36731e-06	-4.92	87.35	429.41	MACF1	microtubule-actin crosslinking factor 1	chr1p32-p31
200930_s_at	2.37919e-06	-4.91	9.43	46.35	VCL	vinculin	chr10q22.1-q23
207510_at	2.37919e-06	-8.34	4.79	39.95	BDKRB1	bradykinin receptor B1	chr14q32.1-q32.2
222077_s_at	2.4546e-06	11.79	177.55	15.06	RACGAP1	Rac GTPase activating protein 1	chr12q13.12
215222_x_at	2.47022e-06	-3.55	225.39	799.69	MACF1	microtubule-actin crosslinking factor 1	chr1p32-p31
207961_x_at	2.64097e-06	-26.67	318.06	8484.11	MYH11	myosin, heavy polypeptide 11, smooth muscle	chr16p13.13-p13.12
219619_at	2.80881e-06	-5.22	11.57	60.37	DIRAS2	DIRAS family, GTP-binding RAS-like 2	chr9q22.2
213103_at	2.81935e-06	-4.22	27.81	117.23	STARD13	START domain containing 13	chr13q12-q13
211276_at	2.94108e-06	-14.79	8.81	130.28	TCEAL2	transcription elongation factor A (SII)-like 2	chrXq22.1-q22.3
202338_at	2.94108e-06	10.74	66.46	6.19	TK1	thymidine kinase 1, soluble	chr17q23.2-q25.3
204072_s_at	3.23618e-06	-15.35	15.19	233.09	13CDNA73	hypothetical protein CG003	chr13q13.1
202908_at	3.86047e-06	-12.82	35.52	455.43	WFS1	Wolfram syndrome 1 (wolframin)	chr4p16
211984_at	4.18023e-06	-3.11	575.65	1792.39	CALM1	calmodulin 1 (phosphorylase kinase, delta)	chr14q24-q31
203213_at	4.1848e-06	18.85	129.03	6.85	CDC2	Cell division cycle 2, G1 to S and G2 to M	chr10q21.1
213993_at	4.23566e-06	-16.03	34.3	549.77	SPON1	spondin 1, extracellular matrix protein	chr11p15.2
203766_s_at	4.46894e-06	-72.91	24.7	1801.01	LMOD1	leiomodin 1 (smooth muscle)	chr1q32
200974_at	4.46894e-06	-10.16	1983.87	20158.8	ACTA2	actin, alpha 2, smooth muscle, aorta	chr10q23.3
204170_s_at	4.48239e-06	34.46	364.9	10.59	CKS2	CDC28 protein kinase regulatory subunit 2	chr9q22
202649_x_at	4.99273e-06	2.35	14210.4	6036.99	RPS19	ribosomal protein S19	chr19q13.2
202954_at	5.04796e-06	14.76	383.45	25.99	UBE2C	ubiquitin-conjugating enzyme E2C	chr20q13.12
209469_at	5.14325e-06	-15.13	9.64	145.87	GPM6A	glycoprotein M6A	chr4q34
202705_at	5.14325e-06	18.16	282.96	15.58	CCNB2	cyclin B2	chr15q22.2
202566_s_at	5.51535e-06	-6.8	49.67	337.88	SVIL	supervillin	chr10p11.2
203554_x_at	5.9179e-06	41.32	302.54	7.32	PTTG1	pituitary tumor-transforming 1	chr5q35.1
201058_s_at	5.95949e-06	-23.5	304.67	7159.51	MYL9	myosin, light polypeptide 9, regulatory	chr20q11.23
208634_s_at	6.44171e-06	-6.31	333.99	2107.89	MACF1	microtubule-actin crosslinking factor 1	chr1p32-p31
201292_at	6.66205e-06	24.3	491.89	20.24	TOP2A	topoisomerase (DNA) II alpha 170kDa	chr17q21-q22
201394_s_at	6.69732e-06	-4.15	33.34	138.36	RBM5	RNA binding motif protein 5	chr3p21.3
218039_at	6.69732e-06	20.95	498.02	23.77	NUSAP1	nucleolar and spindle associated protein 1	chr15q15.1
218711_s_at	6.81671e-06	-10.92	19.48	212.8	SDPR	serum deprivation response (phosphatidylserine binding protein)	chr2q32-q33
205610_at	7.59691e-06	-10.41	17.26	179.72	MYOM1	myomesin 1 (skelemin) 185kDa	chr18p11.32-p11.31
221834_at	9.2499e-06	-3.92	18.76	73.55	LONP	Peroxisomal lon protease	chr16q12.1
215823_x_at	9.2499e-06	2.06	9824.54	4773.85	PABPC3 /// PABPC1 /// LOC341315	poly(A) binding protein, cytoplasmic 3 /// poly(A) binding protein, cytoplasmic 1 /// similar to Polyadenylate-binding protein 1 (Poly(A)-binding protein 1) (PABP 1)	chr13q12-q13 /// chr8q22.2-q23 /// chr12q14.2
219882_at	9.2499e-06	-4.16	5.55	23.08	TTLL7	tubulin tyrosine ligase-like family, member 7	chr1p31.1
211303_x_at	9.2499e-06	-6.71	5.37	36.02	PSMAL	prostate-specific membrane antigen-like	chr11q14.3
212779_at	9.30674e-06	-3.74	76.96	287.82	KIAA1109	KIAA1109	chr4q27
201884_at	9.71155e-06	139.24	1856.9	13.34	CEACAM5	carcinoembryonic antigen-related cell adhesion molecule 5	chr19q13.1-q13.2
213326_at	1.19042e-05	-5.02	6.18	30.99	VAMP1	vesicle-associated membrane protein 1 (synaptobrevin 1)	chr12p
212179_at	1.19122e-05	-6.34	33.69	213.46	C6orf111	chromosome 6 open reading frame 111	chr6q16.3
202555_s_at	1.19122e-05	-22.64	259.21	5868.67	MYLK	myosin, light polypeptide kinase /// myosin, light polypeptide kinase	chr3q21
201497_x_at	1.22479e-05	-67.6	188.92	12771.3	MYH11	myosin, heavy polypeptide 11, smooth muscle	chr16p13.13-p13.12
209209_s_at	1.27782e-05	-16.25	11.52	187.25	PLEKHC1	pleckstrin homology domain containing, family C (with FERM domain) member 1	chr14q22.1
204767_s_at	1.28961e-05	6.84	454.27	66.41	FEN1	flap structure-specific endonuclease 1	chr11q12
213414_s_at	1.34828e-05	2.31	14983.1	6499.27	RPS19	ribosomal protein S19	chr19q13.2
208824_x_at	1.39893e-05	4.32	43.97	10.19	PCTK1	PCTAIRE protein kinase 1	chrXp11.3-p11.23
208113_x_at	1.39893e-05	2.2	7283.31	3306.49	PABPC3	poly(A) binding protein, cytoplasmic 3 /// poly(A) binding protein, cytoplasmic 3	chr13q12-q13
218959_at	1.43063e-05	12.58	43.45	3.45	HOXC10	homeo box C10	chr12q13.3
203423_at	1.50558e-05	-21.9	42.7	935.19	RBP1	retinol binding protein 1, cellular	chr3q23
214096_s_at	1.54058e-05	6.29	735.59	117.02	SHMT2	serine hydroxymethyltransferase 2 (mitochondrial)	chr12q12-q14
209806_at	1.96313e-05	12.87	1673.42	130	HIST1H2BK	histone 1, H2bk	chr6p21.33
201954_at	1.98448e-05	3.02	1854.99	613.26	ARPC1B	actin related protein 2/3 complex, subunit 1B, 41kDa	chr7q22.1
209616_s_at	1.9947e-05	-85.11	92.92	7909.08	CES1	carboxylesterase 1 (monocyte/macrophage serine esterase 1)	chr16q13-q22.1
202589_at	2.04399e-05	25.96	612.94	23.61	TYMS	thymidylate synthetase	chr18p11.32
218858_at	2.08901e-05	11.07	242.85	21.93	DEPDC6	DEP domain containing 6	chr8q24.12
209204_at	2.10677e-05	3.85	658.07	170.71	LMO4	LIM domain only 4	chr1p22.3
209836_x_at	2.10677e-05	3.5	682.19	194.71	BOLA2	bolA-like 2 (E. coli)	chr16p11
220794_at	2.35156e-05	-23.79	32.29	768.27	GREM2	gremlin 2, cysteine knot superfamily, homolog (Xenopus laevis)	chr1q43
205794_s_at	2.58722e-05	-6.19	4.52	27.96	NOVA1	neuro-oncological ventral antigen 1	chr14q
201539_s_at	2.59193e-05	-11.02	17.8	196.2	FHL1	four and a half LIM domains 1	chrXq26
206155_at	2.59279e-05	-14.84	6.81	101.1	ABCC2	ATP-binding cassette, sub-family C (CFTR/MRP), member 2	chr10q24
217452_s_at	2.74024e-05	-22.23	16.25	361.1	B3GALT2	UDP-Gal:betaGlcNAc beta 1,3-galactosyltransferase, polypeptide 2	chr1q31
201088_at	2.9046e-05	5.3	1297.88	244.8	KPNA2	karyopherin alpha 2 (RAG cohort 1, importin alpha 1)	chr17q23.1-q23.3
219978_s_at	2.9046e-05	21.88	155.02	7.08	NUSAP1	nucleolar and spindle associated protein 1	chr15q15.1
208932_at	3.02759e-05	2.9	564.06	194.67	PPP4C	protein phosphatase 4 (formerly X), catalytic subunit	chr16p12-16p11
204069_at	3.02759e-05	-8.02	23.22	186.15	MEIS1	Meis1, myeloid ecotropic viral integration site 1 homolog (mouse)	chr2p14-p13
212266_s_at	3.08208e-05	-3.14	568.76	1786.38	SFRS5	splicing factor, arginine/serine-rich 5	chr14q24
205719_s_at	3.1073e-05	-158.44	18.38	2912	PAH	phenylalanine hydroxylase	chr12q22-q24.2
204796_at	3.1333e-05	-4.98	11.04	55.03	EML1	echinoderm microtubule associated protein like 1	chr14q32
206721_at	3.1333e-05	-2.01	8.99	18.08	C1orf114	chromosome 1 open reading frame 114	chr1q24
201022_s_at	3.17464e-05	-3.2	3025.92	9697.19	DSTN	destrin (actin depolymerizing factor)	chr20p12.1
206102_at	3.30853e-05	22.06	128.83	5.84	PSF1	DNA replication complex GINS protein PSF1	chr20p11.21
209859_at	3.37892e-05	-5.71	7.13	40.75	TRIM9	tripartite motif-containing 9	chr14q22.1
635_s_at	3.37892e-05	-2.52	9.19	23.11	PPP2R5B	protein phosphatase 2, regulatory subunit B (B56), beta isoform	chr11q12-q13
201957_at	3.40277e-05	-18.2	28.24	513.89	PPP1R12B	protein phosphatase 1, regulatory (inhibitor) subunit 12B	chr1q32.1
209437_s_at	3.47511e-05	-20.01	8.95	179.15	SPON1	spondin 1, extracellular matrix protein	chr11p15.2
203865_s_at	3.59901e-05	-9.09	9.13	83.02	ADARB1	adenosine deaminase, RNA-specific, B1 (RED1 homolog rat)	chr21q22.3
204083_s_at	3.73537e-05	-13.57	621.68	8435.89	TPM2	tropomyosin 2 (beta)	chr9p13.2-p13.1
210561_s_at	3.95968e-05	-3.54	569.06	2013.19	WSB1	WD repeat and SOCS box-containing 1	chr17q11.1
212764_at	4.09418e-05	-19.11	25.81	493.3	---	---	---
203564_at	4.09418e-05	3.93	21.11	5.37	FANCG	Fanconi anemia, complementation group G	chr9p13
212993_at	4.20591e-05	-8.09	56.14	454.12	---	MRNA; cDNA DKFZp667B1718 (from clone DKFZp667B1718)	---
201230_s_at	4.2374e-05	-2.08	21.09	43.87	ARIH2	ariadne homolog 2 (Drosophila)	chr3p21.2-p21.3
204613_at	4.25301e-05	-6.19	82.92	513.5	PLCG2	phospholipase C, gamma 2 (phosphatidylinositol-specific)	chr16q24.1
211682_x_at	4.40885e-05	-74.33	15.35	1141.11	UGT2B28	UDP glucuronosyltransferase 2 family, polypeptide B28 /// UDP glucuronosyltransferase 2 family, polypeptide B28	chr4q13.2
207688_s_at	4.49122e-05	2.62	137.83	52.53	INHBC	inhibin, beta C	chr12q13.1
209773_s_at	4.5401e-05	57.99	218.6	3.77	RRM2	ribonucleotide reductase M2 polypeptide	chr2p25-p24
203710_at	4.5401e-05	-13.21	40.83	539.57	ITPR1	inositol 1,4,5-triphosphate receptor, type 1	chr3p26-p25
220092_s_at	4.5401e-05	-3.63	12.37	44.9	ANTXR1	anthrax toxin receptor 1	chr2p13.1
209210_s_at	4.5401e-05	-14.81	110.55	1637.56	PLEKHC1	pleckstrin homology domain containing, family C (with FERM domain) member 1	chr14q22.1
207016_s_at	4.54847e-05	-61.24	7.17	439.23	ALDH1A2	aldehyde dehydrogenase 1 family, member A2	chr15q21.3
213904_at	4.66049e-05	-3.53	8.95	31.57	---	Clone 23555 mRNA sequence	---
212326_at	4.9076e-05	-3.22	34.82	112.3	VPS13D	vacuolar protein sorting 13D (yeast)	chr1p36.22-p36.21
208637_x_at	5.06267e-05	-5.75	507.31	2915.05	ACTN1	actinin, alpha 1	chr14q24.1-q24.2|14q24|14q22-q24
207239_s_at	5.27278e-05	2.96	28.06	9.48	PCTK1	PCTAIRE protein kinase 1	chrXp11.3-p11.23
214736_s_at	5.43842e-05	-2.79	274.94	768.39	ADD1	adducin 1 (alpha)	chr4p16.3
219747_at	5.43842e-05	-13.55	6.93	93.86	FLJ23191	hypothetical protein FLJ23191	chr4q27
203485_at	5.50785e-05	-25.63	9.72	249.05	RTN1	reticulon 1	chr14q23.1
205203_at	5.67718e-05	-9.43	47.63	448.98	PLD1	phospholipase D1, phophatidylcholine-specific	chr3q26
209505_at	5.99319e-05	-14.33	58.01	831.3	NR2F1	Nuclear receptor subfamily 2, group F, member 1	chr5q14
202432_at	5.99319e-05	-2.47	278.94	687.66	PPP3CB	protein phosphatase 3 (formerly 2B), catalytic subunit, beta isoform (calcineurin A beta)	chr10q21-q22
203276_at	5.99319e-05	7.82	260.78	33.35	LMNB1	lamin B1	chr5q23.3-q31.1
213331_s_at	5.99319e-05	-3.98	12.78	50.86	NEK1	NIMA (never in mitosis gene a)-related kinase 1	chr4q33
209628_at	5.99319e-05	4.68	109.77	23.46	NXT2	nuclear transport factor 2-like export factor 2	chrXq23
201234_at	6.11147e-05	-2.56	403.83	1033.98	ILK	integrin-linked kinase	chr11p15.5-p15.4
216944_s_at	6.17548e-05	-4.46	15.77	70.36	ITPR1	inositol 1,4,5-triphosphate receptor, type 1	chr3p26-p25
219770_at	6.37828e-05	-2.43	14.81	36.06	GTDC1	glycosyltransferase-like domain containing 1	chr2q22.3
201617_x_at	6.39125e-05	-13.94	85.88	1197.3	CALD1	caldesmon 1	chr7q33
210829_s_at	6.42307e-05	-4.98	14.88	74.11	SSBP2	single-stranded DNA binding protein 2	chr5q14.1
204362_at	6.45494e-05	4.9	522.01	106.52	SCAP2	src family associated phosphoprotein 2	chr7p21-p15
215241_at	6.47206e-05	-5.3	5.78	30.64	TMEM16C	transmembrane protein 16C	chr11p14.3
214894_x_at	6.60563e-05	-3.78	244.58	924.58	MACF1	microtubule-actin crosslinking factor 1	chr1p32-p31
212805_at	6.75814e-05	-8	88.72	710.21	KIAA0367	KIAA0367	chr9q21.2
205472_s_at	6.79629e-05	-3.35	7.87	26.36	DACH1	dachshund homolog 1 (Drosophila)	chr13q22
207358_x_at	6.98688e-05	-4.52	141.94	641.52	MACF1	microtubule-actin crosslinking factor 1	chr1p32-p31
214151_s_at	6.98688e-05	-4.3	55.22	237.3	PIGB	phosphatidylinositol glycan, class B	chr15q21-q22
212915_at	7.03715e-05	-11.28	39.01	440.02	PDZRN3	PDZ domain containing RING finger 3	chr3p13
220677_s_at	7.07413e-05	-7.75	7.38	57.25	ADAMTS8	a disintegrin-like and metalloprotease (reprolysin type) with thrombospondin type 1 motif, 8	chr11q25
210298_x_at	7.16345e-05	-11.97	42.83	512.69	FHL1	four and a half LIM domains 1	chrXq26
213994_s_at	7.21826e-05	-17.63	50.52	890.63	SPON1	spondin 1, extracellular matrix protein	chr11p15.2
202822_at	7.21826e-05	-3.19	1013.63	3237.41	LPP	LIM domain containing preferred translocation partner in lipoma	chr3q28
203362_s_at	7.45065e-05	10.31	135.21	13.11	MAD2L1	MAD2 mitotic arrest deficient-like 1 (yeast)	chr4q27
203680_at	7.45065e-05	-5.07	9.33	47.31	PRKAR2B	protein kinase, cAMP-dependent, regulatory, type II, beta	chr7q22
221833_at	7.45466e-05	-4.94	7.97	39.38	LONP	Peroxisomal lon protease	chr16q12.1
213737_x_at	7.64148e-05	-7.69	69.86	537.09	LOC283768 /// LOC388080 /// LOC388189 /// LOC390535 /// LOC400304 /// LOC440234 /// DKFZp434P162	hypothetical LOC283768 /// similar to hypothetical protein /// similar to hypothetical protein /// golgi autoantigen, golgin family member /// similar to hypothetical protein /// similar to hypothetical protein /// hypothetical protein DKFZp434P162	chr15q13.1 /// chr15q11.2 /// chr15p13
205700_at	7.66472e-05	-8.25	5.69	46.95	HSD17B6	hydroxysteroid (17-beta) dehydrogenase 6	chr12q13
211473_s_at	7.84395e-05	-3.23	5.07	16.37	COL4A6	collagen, type IV, alpha 6	chrXq22
215726_s_at	8.00453e-05	-5.9	298.38	1759.58	CYB5	cytochrome b-5	chr18q23
205890_s_at	8.30753e-05	204.04	3502.62	17.17	UBD	ubiquitin D	chr6p21.3
217583_at	8.30753e-05	-5.83	9.53	55.56	PAH	phenylalanine hydroxylase	chr12q22-q24.2
204976_s_at	8.3288e-05	6.05	227.02	37.51	AMMECR1	Alport syndrome, mental retardation, midface hypoplasia and elliptocytosis chromosomal region, gene 1	chrXq22.3
210159_s_at	8.3288e-05	6.15	45.32	7.37	TRIM31	tripartite motif-containing 31	chr6p21.3
201616_s_at	8.39675e-05	-10.73	309.69	3323.66	CALD1	caldesmon 1	chr7q33
211323_s_at	8.90011e-05	-5.3	12.18	64.56	ITPR1	inositol 1,4,5-triphosphate receptor, type 1	chr3p26-p25
213967_at	9.21662e-05	-14.47	5.67	81.98	LOC138046	hypothetical protein LOC138046	chr8q21.2
209621_s_at	9.32569e-05	-16.25	17.28	280.83	PDLIM3	PDZ and LIM domain 3	chr4q35
204797_s_at	9.98971e-05	-4.8	11.29	54.22	EML1	echinoderm microtubule associated protein like 1	chr14q32
206065_s_at	0.000102295	-11.5	6.97	80.14	DPYS	dihydropyrimidinase	chr8q22
213110_s_at	0.000105585	-12.93	35.51	459.03	COL4A5	collagen, type IV, alpha 5 (Alport syndrome)	chrXq22
203370_s_at	0.000106166	-4.95	20.58	101.96	PDLIM7	PDZ and LIM domain 7 (enigma)	chr5q35.3
204940_at	0.000106746	-16.3	42.4	691.25	PLN	phospholamban	chr6q22.1
214505_s_at	0.000106995	-10.35	59.32	613.75	FHL1	four and a half LIM domains 1	chrXq26
214696_at	0.000114631	-11.55	38.33	442.72	MGC14376	hypothetical protein MGC14376	chr17p13.3
201395_at	0.000114705	-3.04	60.73	184.44	RBM5	RNA binding motif protein 5	chr3p21.3
202328_s_at	0.00011498	-3.11	36.81	114.54	PKD1	polycystic kidney disease 1 (autosomal dominant)	chr16p13.3
204938_s_at	0.000116518	-23.77	20.53	487.79	PLN	phospholamban	chr6q22.1
212077_at	0.000116518	-8.87	560.13	4969.94	CALD1	caldesmon 1	chr7q33
201577_at	0.000117457	5.26	840.54	159.86	NME1	non-metastatic cells 1, protein (NM23A) expressed in	chr17q21.3
202501_at	0.00011819	-3.33	178.03	592.78	MAPRE2	microtubule-associated protein, RP/EB family, member 2	chr18q12.1
218204_s_at	0.000120456	-3.74	181.89	680.7	FYCO1	FYVE and coiled-coil domain containing 1	chr3p21.31
206116_s_at	0.000123051	-7.87	343.05	2701.52	TPM1	tropomyosin 1 (alpha)	chr15q22.1
203668_at	0.000123051	-2.12	7.66	16.21	MAN2C1	mannosidase, alpha, class 2C, member 1	chr15q11-q13
203380_x_at	0.000126608	-2.88	631.76	1821.91	SFRS5	splicing factor, arginine/serine-rich 5	chr14q24
203791_at	0.000130041	-4.32	58.37	252.09	DMXL1	Dmx-like 1	chr5q22
213298_at	0.000130041	-3.05	57.66	176.06	NFIC	nuclear factor I/C (CCAAT-binding transcription factor)	chr19p13.3
208636_at	0.000130041	-4.12	782.01	3220.46	ACTN1	Actinin, alpha 1	chr14q24.1-q24.2
209470_s_at	0.000130041	-5.44	12.52	68.12	GPM6A	glycoprotein M6A	chr4q34
222036_s_at	0.000130103	5.24	98.39	18.76	MCM4	MCM4 minichromosome maintenance deficient 4 (S. cerevisiae)	chr8q11.2
219090_at	0.000136322	-21.86	8.37	182.96	SLC24A3	solute carrier family 24 (sodium/potassium/calcium exchanger), member 3	chr20p13
202825_at	0.000137049	-2.51	164.37	412.01	SLC25A4	solute carrier family 25 (mitochondrial carrier; adenine nucleotide translocator), member 4	chr4q35
201295_s_at	0.00013867	-3.92	18.39	72.09	WSB1	WD repeat and SOCS box-containing 1	chr17q11.1
209398_at	0.000139939	19.54	447	22.87	HIST1H1C	histone 1, H1c	chr6p21.3
211160_x_at	0.00014024	-2.76	446.73	1232.51	ACTN1	actinin, alpha 1	chr14q24.1-q24.2|14q24|14q22-q24
210222_s_at	0.000142348	-9.56	5.99	57.33	RTN1	reticulon 1	chr14q23.1
203959_s_at	0.000143305	-2.66	72.84	193.43	ZBTB40	zinc finger and BTB domain containing 40	chr1pter-q31.3
212236_x_at	0.00014474	9.7	189.19	19.51	KRT17	keratin 17	chr17q12-q21
220272_at	0.000147169	-6.04	15.12	91.32	BNC2	basonuclin 2	chr9p22.3-p22.2
210299_s_at	0.000149075	-12.82	89.21	1143.86	FHL1	four and a half LIM domains 1	chrXq26
217967_s_at	0.000149618	-14.67	166.83	2447.11	C1orf24	chromosome 1 open reading frame 24	chr1q25
205475_at	0.000149618	-13.71	10.84	148.55	SCRG1	scrapie responsive protein 1	chr4q31-q32
204939_s_at	0.000149618	-54.24	50.34	2730.37	PLN	phospholamban	chr6q22.1
219031_s_at	0.000149618	3.04	203.11	66.75	CGI-37	comparative gene identification transcript 37	chr16q22.1
214121_x_at	0.00015044	-2.22	7.88	17.51	PDLIM7	PDZ and LIM domain 7 (enigma)	chr5q35.3
212526_at	0.000152384	-5.72	38.76	221.73	SPG20	spastic paraplegia 20, spartin (Troyer syndrome)	chr13q13.3
203159_at	0.000152384	-10.78	108.2	1165.95	GLS	glutaminase	chr2q32-q34
213428_s_at	0.000152384	-9.03	702.27	6339.37	COL6A1	collagen, type VI, alpha 1	chr21q22.3
216058_s_at	0.000152384	-3.73	5.69	21.26	CYP2C19	cytochrome P450, family 2, subfamily C, polypeptide 19	chr10q24.1-q24.3
200916_at	0.000152384	3.09	2215.92	717.47	TAGLN2	transgelin 2	chr1q21-q25
221884_at	0.000152384	8.42	708.43	84.1	EVI1	ecotropic viral integration site 1	chr3q24-q28
209663_s_at	0.00015471	-5.88	8.92	52.46	ITGA7	integrin, alpha 7	chr12q13
218518_at	0.0001608	-6.18	66.86	413.19	C5orf5	chromosome 5 open reading frame 5	chr5q31
204766_s_at	0.000164209	3.57	44.53	12.46	NUDT1	nudix (nucleoside diphosphate linked moiety X)-type motif 1	chr7p22
215157_x_at	0.000164209	1.97	10454.7	5300.69	PABPC1	poly(A) binding protein, cytoplasmic 1	chr8q22.2-q23
209680_s_at	0.000165478	3.61	58.27	16.13	KIFC1	kinesin family member C1	chr6p21.3
210987_x_at	0.000165478	-5.9	949.38	5601	TPM1	tropomyosin 1 (alpha)	chr15q22.1
202397_at	0.000167913	2.6	322.42	124.16	NUTF2	nuclear transport factor 2	chr16q22.1
203192_at	0.000171527	-2.64	34.47	91.17	ABCB6	ATP-binding cassette, sub-family B (MDR/TAP), member 6	chr2q36
214152_at	0.000171527	-3.59	41.76	149.82	PIGB	phosphatidylinositol glycan, class B	chr15q21-q22
206858_s_at	0.000171888	17.57	104.12	5.92	HOXC6	homeo box C6	chr12q13.3
212323_s_at	0.000176123	-2.49	57.02	142.24	VPS13D	vacuolar protein sorting 13D (yeast)	chr1p36.22-p36.21
222162_s_at	0.000177274	-25.76	75.98	1957.43	ADAMTS1	a disintegrin-like and metalloprotease (reprolysin type) with thrombospondin type 1 motif, 1	chr21q21.2
205782_at	0.000178189	-10.07	19.05	191.79	FGF7	fibroblast growth factor 7 (keratinocyte growth factor)	chr15q15-q21.1
211717_at	0.000186341	1.74	23.92	13.76	ANKRD40	ankyrin repeat domain 40 /// ankyrin repeat domain 40	chr17q21.33
218883_s_at	0.000197481	11.87	149.61	12.6	MLF1IP	MLF1 interacting protein	chr4q35.1
200817_x_at	0.000198363	1.75	20518.6	11746.3	RPS10	ribosomal protein S10	chr6p21.31
204365_s_at	0.000198363	-8.76	8.08	70.84	C2orf23	chromosome 2 open reading frame 23	chr2p11.2
218386_x_at	0.000198788	-2.3	126.43	291.21	USP16	ubiquitin specific protease 16	chr21q22.11
212906_at	0.000204252	-7.49	47.97	359.25	KIAA1201	KIAA1201 protein	chr11q24.1
208791_at	0.000217357	-14.19	835.97	11858.3	CLU	clusterin (complement lysis inhibitor, SP-40,40, sulfated glycoprotein 2, testosterone-repressed prostate message 2, apolipoprotein J)	chr8p21-p12
205449_at	0.000220753	5.57	150.24	26.99	SAC3D1	SAC3 domain containing 1	chr11q13.1
217890_s_at	0.000222024	-5.33	113.83	607.24	PARVA	parvin, alpha	chr11p15.3
214880_x_at	0.000227346	-2.07	287.29	593.42	CALD1	caldesmon 1	chr7q33
205547_s_at	0.00022912	-17.98	748.71	13461	TAGLN	transgelin	chr11q23.2
201958_s_at	0.0002311	-2.3	3.92	9.02	PPP1R12B	protein phosphatase 1, regulatory (inhibitor) subunit 12B	chr1q32.1
204753_s_at	0.000233599	-7.97	8.47	67.52	HLF	hepatic leukemia factor	chr17q22
202764_at	0.000234195	-2.43	5.87	14.24	STIM1	stromal interaction molecule 1	chr11p15.5
212097_at	0.000234195	-15.82	160.06	2531.59	CAV1	caveolin 1, caveolae protein, 22kDa	chr7q31.1
221584_s_at	0.000235539	-23.47	46.76	1097.54	KCNMA1	potassium large conductance calcium-activated channel, subfamily M, alpha member 1	chr10q22.3
209060_x_at	0.000244031	3.55	153.64	43.24	NCOA3	nuclear receptor coactivator 3	chr20q12
201133_s_at	0.000244727	-2.73	293.83	802.01	PJA2	praja 2, RING-H2 motif containing	chr5q21.3
219948_x_at	0.000247138	-22.34	17.38	388.31	UGT2A3	UDP glucuronosyltransferase 2 family, polypeptide A3	chr4q13.2
218285_s_at	0.000247138	-6.73	60.94	409.83	DHRS6	dehydrogenase/reductase (SDR family) member 6	chr4q24
203108_at	0.000247138	289.17	1814.38	6.27	GPRC5A	G protein-coupled receptor, family C, group 5, member A	chr12p13-p12.3
213499_at	0.000247138	-2.38	12.52	29.86	CLCN2	chloride channel 2	chr3q27-q28
207843_x_at	0.000253906	-6.48	270.54	1752.79	CYB5	cytochrome b-5	chr18q23
210794_s_at	0.000253934	-5.53	4.26	23.59	MEG3	maternally expressed 3	chr14q32
208579_x_at	0.000257224	14.04	475.18	33.84	H2BFS	H2B histone family, member S	chr21q22.3
221928_at	0.000257224	-3.93	36.87	144.93	ACACB	acetyl-Coenzyme A carboxylase beta	chr12q24.11
203787_at	0.000259345	-3.93	50.83	199.51	SSBP2	single-stranded DNA binding protein 2	chr5q14.1
212730_at	0.000259345	-27.88	40.45	1127.93	DMN	desmuslin	chr15q26.3
214203_s_at	0.000259345	2.59	16.46	6.35	PRODH	proline dehydrogenase (oxidase) 1	chr22q11.21
219588_s_at	0.000259345	4	53.64	13.41	LUZP5	leucine zipper protein 5	chr7q36.3
211071_s_at	0.000260986	-8.32	53.57	445.57	MLLT11	myeloid/lymphoid or mixed-lineage leukemia (trithorax homolog, Drosophila); translocated to, 11 /// myeloid/lymphoid or mixed-lineage leukemia (trithorax homolog, Drosophila); translocated to, 11	chr1q21
213243_at	0.000268919	-4.64	19.47	90.31	VPS13B	vacuolar protein sorting 13B (yeast)	chr8q22.2
208095_s_at	0.000268919	2.06	1735.16	843.8	SRP72	signal recognition particle 72kDa	chr4q11
203088_at	0.000270459	-20.11	106.96	2151.32	FBLN5	fibulin 5	chr14q32.1
202095_s_at	0.000270459	13.64	51.73	3.79	BIRC5	baculoviral IAP repeat-containing 5 (survivin)	chr17q25
212845_at	0.000271752	-7.81	31.23	243.95	SAMD4	sterile alpha motif domain containing 4	chr14q22.2
200095_x_at	0.000274498	1.52	21027	13871.8	RPS10	ribosomal protein S10 /// ribosomal protein S10	chr6p21.31
218418_s_at	0.000274605	-10.54	77.66	818.84	ANKRD25	ankyrin repeat domain 25	chr19p13.2
209436_at	0.000274605	-25.12	91.69	2303.25	SPON1	spondin 1, extracellular matrix protein	chr11p15.2
221582_at	0.000274852	3.45	199.46	57.79	HIST3H2A	histone 3, H2a	chr1q42.13
221747_at	0.000275751	-12.87	97.79	1258.39	TNS	Tensin /// Tensin	chr2q35-q36
217966_s_at	0.000275751	-9.93	76.92	764.11	C1orf24	chromosome 1 open reading frame 24	chr1q25
218087_s_at	0.000284088	-25.42	92.96	2363.12	SORBS1	sorbin and SH3 domain containing 1	chr10q23.3-q24.1
208641_s_at	0.000284088	1.73	3005.87	1733.87	RAC1	ras-related C3 botulinum toxin substrate 1 (rho family, small GTP binding protein Rac1)	chr7p22
216348_at	0.000284942	2.09	441.74	211.39	RPS17 /// LOC402057	ribosomal protein S17 /// similar to 40S ribosomal protein S17	chr15q /// chr22q12.3
201763_s_at	0.000298765	2.23	108.61	48.6	DAXX	death-associated protein 6	chr6p21.3
219167_at	0.000300411	-5.09	11.18	56.95	RASL12	RAS-like, family 12	chr15q11.2-q22.33
221911_at	0.000301794	-12.06	36.99	446.2	ETV1	ets variant gene 1	chr7p21.3
222043_at	0.000303124	-16.98	54.74	929.16	CLU	clusterin (complement lysis inhibitor, SP-40,40, sulfated glycoprotein 2, testosterone-repressed prostate message 2, apolipoprotein J)	chr8p21-p12
58780_s_at	0.000304413	-6.2	48.66	301.82	FLJ10357	hypothetical protein FLJ10357	chr14q11.2
177_at	0.000304413	-9.34	19.45	181.57	PLD1	phospholipase D1, phophatidylcholine-specific	chr3q26
205265_s_at	0.000307904	-4.64	22	102.14	APEG1	aortic preferentially expressed gene 1	chr2q35
212732_at	0.000307904	-6.64	17.31	114.88	MEG3	maternally expressed 3	chr14q32
209311_at	0.000309937	-3.35	61.36	205.55	BCL2L2	BCL2-like 2	chr14q11.2-q12
219162_s_at	0.000315562	2.07	57.92	27.94	MRPL11	mitochondrial ribosomal protein L11	chr11q13.3
204318_s_at	0.000317755	5.15	39.4	7.65	GTSE1	G-2 and S-phase expressed 1	chr22q13.2-q13.3
219670_at	0.000318938	-3.05	5.94	18.15	C1orf165	chromosome 1 open reading frame 165	chr1p33
212518_at	0.000329584	-3.13	48.27	150.95	PIP5K1C	phosphatidylinositol-4-phosphate 5-kinase, type I, gamma	chr19p13.3
204156_at	0.000329584	-2.35	13.05	30.68	KIAA0999	KIAA0999 protein	chr11q23.3
212091_s_at	0.000331482	-13.11	33.86	443.91	COL6A1	collagen, type VI, alpha 1	chr21q22.3
212632_at	0.000334602	-3.5	132.32	462.84	STX7	Syntaxin 7	chr6q23.1
209815_at	0.000334602	-9.66	60.19	581.38	PTCH	patched homolog (Drosophila)	chr9q22.3
205743_at	0.000337894	-2.43	4.03	9.78	STAC	SH3 and cysteine rich domain	chr3p22.3
201268_at	0.00034079	2.34	4091.82	1747.83	NME2	non-metastatic cells 2, protein (NM23B) expressed in	chr17q21.3
221667_s_at	0.000340912	-17.82	25.94	462.18	HSPB8	heat shock 22kDa protein 8	chr12q24.23
207095_at	0.000347475	-6.59	6.85	45.16	SLC10A2	solute carrier family 10 (sodium/bile acid cotransporter family), member 2	chr13q33
208158_s_at	0.00035269	-4.75	73.06	346.99	OSBPL1A	oxysterol binding protein-like 1A /// oxysterol binding protein-like 1A	chr18q11.1
49452_at	0.000361046	-7.67	30.42	233.3	ACACB	acetyl-Coenzyme A carboxylase beta	chr12q24.11
204673_at	0.000362695	4.33	19.16	4.42	MUC2	mucin 2, intestinal/tracheal	chr11p15.5
212327_at	0.00036834	-11.75	33.53	394.13	KIAA1102	KIAA1102 protein	chr4p13
203883_s_at	0.000369146	-5.55	79.89	443.2	RAB11FIP2	RAB11 family interacting protein 2 (class I)	chr10q26.11
209366_x_at	0.000369146	-6.79	411.22	2791.61	CYB5	cytochrome b-5	chr18q23
201916_s_at	0.000377231	-3	231.39	693.01	SEC63	SEC63-like (S. cerevisiae)	chr6q21
202054_s_at	0.000377231	-7.94	142.11	1128.19	ALDH3A2	aldehyde dehydrogenase 3 family, member A2	chr17p11.2
209506_s_at	0.000386013	-3.88	76.18	295.38	NR2F1	nuclear receptor subfamily 2, group F, member 1	chr5q14
210986_s_at	0.000400944	-3.84	2791.35	10729.6	TPM1	tropomyosin 1 (alpha)	chr15q22.1
216202_s_at	0.000412789	3.78	92.22	24.41	SPTLC2	serine palmitoyltransferase, long chain base subunit 2	chr14q24.3-q31
222121_at	0.000413613	-2.57	9.24	23.75	SGEF	Src homology 3 domain-containing guanine nucleotide exchange factor	chr3q25.2
211725_s_at	0.000415743	3.99	37.8	9.46	BID	BH3 interacting domain death agonist /// BH3 interacting domain death agonist	chr22q11.1
204141_at	0.000415743	-4.75	736.69	3497.84	TUBB2	tubulin, beta 2	chr6p25
201300_s_at	0.000420734	-4.62	515.7	2381.19	PRNP	prion protein (p27-30) (Creutzfeld-Jakob disease, Gerstmann-Strausler-Scheinker syndrome, fatal familial insomnia)	chr20pter-p12
213675_at	0.000420734	-6.08	36	218.78	---	CDNA FLJ25106 fis, clone CBR01467	---
204082_at	0.000424007	-6.52	29.65	193.19	PBX3	pre-B-cell leukemia transcription factor 3	chr9q33-q34
217897_at	0.000424007	-16.69	31.41	524.32	FXYD6	FXYD domain containing ion transport regulator 6	chr11q23.3
214437_s_at	0.000425226	6.9	143.21	20.75	SHMT2	serine hydroxymethyltransferase 2 (mitochondrial)	chr12q12-q14
203931_s_at	0.000431072	2.65	245.62	92.74	MRPL12	mitochondrial ribosomal protein L12	chr17q25
218252_at	0.000438281	7.11	61	8.57	CKAP2	cytoskeleton associated protein 2	chr13q14
203620_s_at	0.000441462	-4.14	44.84	185.81	FCHSD2	FCH and double SH3 domains 2	chr11q13.4
218974_at	0.000441462	-13.75	17.6	241.92	FLJ10159	hypothetical protein FLJ10159	chr6q21
218730_s_at	0.000448211	-25.13	28.11	706.34	OGN	osteoglycin (osteoinductive factor, mimecan)	chr9q22
216264_s_at	0.000455478	-5.19	47.5	246.51	LAMB2	laminin, beta 2 (laminin S)	chr3p21
219954_s_at	0.000456026	-8.39	10.64	89.3	GBA3	glucosidase, beta, acid 3 (cytosolic)	chr4p15.31
214844_s_at	0.000457541	-6.05	17.91	108.36	DOK5	docking protein 5	chr20q13.2
202854_at	0.00045924	4.29	600.32	139.95	HPRT1	hypoxanthine phosphoribosyltransferase 1 (Lesch-Nyhan syndrome)	chrXq26.1
203498_at	0.000471612	-20.96	66.89	1401.64	DSCR1L1	Down syndrome critical region gene 1-like 1	chr6p21.1-p12.3
219420_s_at	0.000475345	2.08	68.1	32.8	C1orf163	chromosome 1 open reading frame 163	chr1p32.3
204154_at	0.00048003	-4.59	9.72	44.63	CDO1	cysteine dioxygenase, type I	chr5q22-q23
209012_at	0.00048003	-3.01	12.01	36.18	TRIO	triple functional domain (PTPRF interacting)	chr5p15.1-p14
214855_s_at	0.00048003	-2.32	25.21	58.44	GARNL1	GTPase activating Rap/RanGAP domain-like 1	chr14q13.2
207202_s_at	0.00048003	-7.3	8.74	63.79	NR1I2	nuclear receptor subfamily 1, group I, member 2	chr3q12-q13.3
206504_at	0.000483627	4.36	31.87	7.3	CYP24A1	cytochrome P450, family 24, subfamily A, polypeptide 1	chr20q13
213007_at	0.000483627	6.38	58.69	9.2	FLJ10719	hypothetical protein FLJ10719	chr15q25-q26
201811_x_at	0.000483627	-8.08	100.91	815.48	SH3BP5	SH3-domain binding protein 5 (BTK-associated)	chr3p24.3
212288_at	0.000483627	-7.34	103.47	759.7	FNBP1	formin binding protein 1	chr9q34
211756_at	0.000483627	-14.39	10.18	146.56	PTHLH	parathyroid hormone-like hormone /// parathyroid hormone-like hormone	chr12p12.1-p11.2
219469_at	0.000483627	-2.19	3.74	8.19	DNCH2	dynein, cytoplasmic, heavy polypeptide 2	chr11q21-q22.1
214683_s_at	0.000483627	-5.28	47.14	249.12	CLK1	CDC-like kinase 1	chr2q33
203197_s_at	0.000483627	-1.92	266.75	512.88	C1orf123	chromosome 1 open reading frame 123	chr1p32.3
216331_at	0.000484978	-10.63	21.34	226.79	ITGA7	integrin, alpha 7	chr12q13
204570_at	0.000493469	-5.12	63.1	322.82	COX7A1	cytochrome c oxidase subunit VIIa polypeptide 1 (muscle)	chr19q13.1
217886_at	0.000496932	-2.51	91.33	229.33	EPS15	epidermal growth factor receptor pathway substrate 15	chr1p32
209042_s_at	0.000500089	-1.91	207.18	396.29	UBE2G2	ubiquitin-conjugating enzyme E2G 2 (UBC7 homolog, yeast)	chr21q22.3
209466_x_at	0.000511734	-9.54	43.75	417.27	PTN	pleiotrophin (heparin binding growth factor 8, neurite growth-promoting factor 1)	chr7q33-q34
208792_s_at	0.000515329	-11.77	1297.05	15261.4	CLU	clusterin (complement lysis inhibitor, SP-40,40, sulfated glycoprotein 2, testosterone-repressed prostate message 2, apolipoprotein J)	chr8p21-p12
210517_s_at	0.000515329	-22.36	42.52	950.69	AKAP12	A kinase (PRKA) anchor protein (gravin) 12	chr6q24-q25
210050_at	0.000517722	1.42	9.09	6.4	TPI1	triosephosphate isomerase 1	chr12p13
211737_x_at	0.000521361	-10.05	71.02	713.91	PTN	pleiotrophin (heparin binding growth factor 8, neurite growth-promoting factor 1) /// pleiotrophin (heparin binding growth factor 8, neurite growth-promoting factor 1)	chr7q33-q34
213370_s_at	0.000521945	2.4	22.48	9.37	SFMBT1	Scm-like with four mbt domains 1	chr3p21.1
204855_at	0.00052202	39.74	161.79	4.07	SERPINB5	serine (or cysteine) proteinase inhibitor, clade B (ovalbumin), member 5	chr18q21.3
214319_at	0.000529693	-2.62	10.47	27.46	13CDNA73	Hypothetical protein CG003	chr13q13.1
213413_at	0.000536674	-6.3	29.43	185.49	SBLF	stoned B-like factor	chr2p16.3
207249_s_at	0.000536674	-8.7	9.28	80.72	SLC28A2	solute carrier family 28 (sodium-coupled nucleoside transporter), member 2	chr15q15
208195_at	0.000536674	-6.53	4.08	26.62	TTN	titin	chr2q31
203065_s_at	0.000536674	-20.02	69.44	1390.02	CAV1	caveolin 1, caveolae protein, 22kDa	chr7q31.1
212758_s_at	0.000537707	-7.5	24.8	185.89	TCF8	transcription factor 8 (represses interleukin 2 expression)	chr10p11.2
209270_at	0.000537707	27.72	169.96	6.13	LAMB3	laminin, beta 3	chr1q32
201522_x_at	0.000559152	-14.93	212.02	3166.37	SNRPN /// SNURF	small nuclear ribonucleoprotein polypeptide N /// SNRPN upstream reading frame	chr15q11.2 /// chr15q12
215947_s_at	0.000559152	2.37	447.93	188.75	FLJ14668	hypothetical protein FLJ14668	chr2p13.3
209165_at	0.000561624	2.14	226.51	105.72	AATF	apoptosis antagonizing transcription factor	chr17q11.2-q12
217761_at	0.000574005	-3.26	469.45	1529.65	MTCBP-1	membrane-type 1 matrix metalloproteinase cytoplasmic tail binding protein-1	chr2p25.2
211542_x_at	0.000575774	1.62	20866.3	12885.4	RPS10	ribosomal protein S10	chr6p21.31
202763_at	0.000583629	3.47	79.34	22.86	CASP3	caspase 3, apoptosis-related cysteine protease	chr4q34
209660_at	0.0005873	-44.51	7.25	322.63	TTR	transthyretin (prealbumin, amyloidosis type I)	chr18q12.1
220376_at	0.000589998	-5.5	9.33	51.36	LRRC19	leucine rich repeat containing 19	chr9p21.2
206855_s_at	0.000589998	-1.66	78.01	129.2	HYAL2	hyaluronoglucosaminidase 2	chr3p21.3
205231_s_at	0.000595089	-2.04	8.61	17.57	EPM2A	epilepsy, progressive myoclonus type 2A, Lafora disease (laforin)	chr6q24
213554_s_at	0.000595681	2.36	234.82	99.36	H41	hypothetical protein H41	chr3q22.1
203927_at	0.00060059	4.41	30.34	6.88	NFKBIE	nuclear factor of kappa light polypeptide gene enhancer in B-cells inhibitor, epsilon	chr6p21.1
214002_at	0.000603865	-3.04	28.77	87.47	MYL6	myosin, light polypeptide 6, alkali, smooth muscle and non-muscle	chr12q13.2
212082_s_at	0.000607383	-1.82	9767.76	17819.1	MYL6	myosin, light polypeptide 6, alkali, smooth muscle and non-muscle	chr12q13.2
201581_at	0.000616207	-3.89	168.87	657.41	DJ971N18.2	hypothetical protein DJ971N18.2	chr20p12
203744_at	0.000625587	6.39	27.14	4.24	HMGB3	high-mobility group box 3	chrXq28
209004_s_at	0.00063148	-2.93	494.46	1449.86	FBXL5	F-box and leucine-rich repeat protein 5	chr4p15.33
222312_s_at	0.000635718	-2.95	15.32	45.23	---	CDNA clone IMAGE:6186815, partial cds	---
202053_s_at	0.000635718	-5.38	307.98	1656.94	ALDH3A2	aldehyde dehydrogenase 3 family, member A2	chr17p11.2
218502_s_at	0.000635718	-6.06	48.99	296.81	TRPS1	trichorhinophalangeal syndrome I	chr8q24.12
200931_s_at	0.000635718	-3.17	1338.21	4236.14	VCL	vinculin	chr10q22.1-q23
57588_at	0.000638304	-6.34	22.99	145.7	SLC24A3	solute carrier family 24 (sodium/potassium/calcium exchanger), member 3	chr20p13
204146_at	0.000638483	4.73	46.79	9.89	RAD51AP1	RAD51 associated protein 1	chr12p13.2-p13.1
211535_s_at	0.0006389	-7.73	155.79	1204.94	FGFR1	fibroblast growth factor receptor 1 (fms-related tyrosine kinase 2, Pfeiffer syndrome)	chr8p11.2-p11.1
218349_s_at	0.000664064	6.3	74.79	11.88	ZWILCH	Zwilch, kinetochore associated, homolog (Drosophila)	chr15q22.31
202732_at	0.000669166	-3.98	167.72	667.38	PKIG	protein kinase (cAMP-dependent, catalytic) inhibitor gamma	chr20q12-q13.1
209147_s_at	0.000670963	-6.01	279.77	1681.86	PPAP2A	phosphatidic acid phosphatase type 2A	chr5q11
211352_s_at	0.000675281	2.43	64.86	26.66	NCOA3	nuclear receptor coactivator 3	chr20q12
218585_s_at	0.000678664	9.86	105.4	10.69	DTL	denticleless homolog (Drosophila)	---
209006_s_at	0.00069169	-4.27	16.56	70.64	C1orf63	chromosome 1 open reading frame 63	chr1p36.13-p35.1
220954_s_at	0.0007065	-6.85	22.84	156.43	PILRB	paired immunoglobin-like type 2 receptor beta	chr7q22.1
205363_at	0.000715661	-43.96	8.52	374.31	BBOX1	butyrobetaine (gamma), 2-oxoglutarate dioxygenase (gamma-butyrobetaine hydroxylase) 1	chr11p14.2
212930_at	0.000717036	2.24	69.96	31.25	ATP2B1	ATPase, Ca++ transporting, plasma membrane 1	chr12q21.3
204252_at	0.000727417	3.17	400.74	126.23	CDK2	cyclin-dependent kinase 2	chr12q13
201557_at	0.000729858	-2.2	47.84	105.21	VAMP2	vesicle-associated membrane protein 2 (synaptobrevin 2)	chr17p13.1
214290_s_at	0.000729858	11.99	1600.33	133.46	HIST2H2AA	histone 2, H2aa	chr1q21.2
221748_s_at	0.00073035	-7.95	492.63	3916.9	TNS1	tensin 1 /// tensin 1	chr2q35-q36
214212_x_at	0.000739158	-5.24	28.04	146.84	PLEKHC1	pleckstrin homology domain containing, family C (with FERM domain) member 1	chr14q22.1
218356_at	0.000752098	2.1	358.15	170.66	FTSJ2	FtsJ homolog 2 (E. coli)	chr7p22
219033_at	0.00076133	-3.82	32.37	123.51	PARP8	poly (ADP-ribose) polymerase family, member 8	chr5q11.1
210425_x_at	0.0007685	-9.28	13.07	121.32	LOC440270	golgin-67	chr15q14
200859_x_at	0.000770159	-6.96	634.66	4415.82	FLNA	filamin A, alpha (actin binding protein 280)	chrXq28
204773_at	0.000773567	-4.22	5.19	21.92	IL11RA	interleukin 11 receptor, alpha	chr9p13
212433_x_at	0.000773567	2.1	11204.4	5335.48	RPS2	ribosomal protein S2	chr16p13.3
206363_at	0.000773567	-2.72	37.97	103.29	MAF	v-maf musculoaponeurotic fibrosarcoma oncogene homolog (avian)	chr16q22-q23
218009_s_at	0.000787133	18.66	82.21	4.41	PRC1	protein regulator of cytokinesis 1	chr15q26.1
215723_s_at	0.000792323	-11.87	10.83	128.62	PLD1	phospholipase D1, phophatidylcholine-specific	chr3q26
205004_at	0.000792323	1.72	68.69	39.88	NKRF	NF-kappaB repressing factor	chrXq24
213001_at	0.000795636	-10.97	88.02	965.34	ANGPTL2	angiopoietin-like 2	chr9q34
213256_at	0.000798477	-6.95	8.42	58.47	MARCH3	membrane-associated ring finger (C3HC4) 3	chr5q23.2
215116_s_at	0.000798477	-16.47	25.97	427.88	DNM1	dynamin 1	chr9q34
201091_s_at	0.000806411	2.29	529.05	230.69	CBX3	chromobox homolog 3 (HP1 gamma homolog, Drosophila)	chr7p15.2
210216_x_at	0.000806411	2.71	146.71	54.22	RAD1	RAD1 homolog (S. pombe)	chr5p13.2
212299_at	0.000807555	-2.63	88.36	231.99	NEK9	NIMA (never in mitosis gene a)- related kinase 9	chr14q24.3
201967_at	0.000816392	-3.74	56.06	209.42	RBM6	RNA binding motif protein 6	chr3p21.3
216505_x_at	0.000819852	2	675.11	336.82	RPS10 /// LOC388885	ribosomal protein S10 /// hypothetical LOC388885	chr6p21.31 /// chr22q11.23
220326_s_at	0.000819852	-4.19	23.7	99.23	FLJ10357	hypothetical protein FLJ10357	chr14q11.2
205436_s_at	0.000819852	4.63	610.88	131.97	H2AFX	H2A histone family, member X	chr11q23.2-q23.3
212181_s_at	0.000821567	-3.68	865.65	3183.85	NUDT4	nudix (nucleoside diphosphate linked moiety X)-type motif 4	chr12q21
202107_s_at	0.000829597	11.02	234.05	21.23	MCM2	MCM2 minichromosome maintenance deficient 2, mitotin (S. cerevisiae)	chr3q21
209348_s_at	0.00083014	-5.22	91.91	480.09	MAF	v-maf musculoaponeurotic fibrosarcoma oncogene homolog (avian)	chr16q22-q23
203543_s_at	0.0008305	-6.1	98.08	598.28	KLF9	Kruppel-like factor 9	chr9q13
218982_s_at	0.000830775	3.14	274.29	87.45	MRPS17	mitochondrial ribosomal protein S17	chr7p11
202870_s_at	0.00083206	19.57	80.49	4.11	CDC20	CDC20 cell division cycle 20 homolog (S. cerevisiae)	chr1p34.1
204391_x_at	0.000836677	3.81	170.22	44.71	TRIM24	tripartite motif-containing 24	chr7q32-q34
210544_s_at	0.000846977	-12.2	28.69	349.88	ALDH3A2	aldehyde dehydrogenase 3 family, member A2	chr17p11.2
215707_s_at	0.000846977	-7.09	16.51	117.1	PRNP	prion protein (p27-30) (Creutzfeld-Jakob disease, Gerstmann-Strausler-Scheinker syndrome, fatal familial insomnia)	chr20pter-p12
213004_at	0.000849393	-4.8	21.2	101.82	ANGPTL2	angiopoietin-like 2	chr9q34
201540_at	0.000849393	-16.13	174.49	2815.34	FHL1	four and a half LIM domains 1	chrXq26
210119_at	0.000849393	-17.74	17.81	316.01	KCNJ15	potassium inwardly-rectifying channel, subfamily J, member 15	chr21q22.2
203531_at	0.000854129	-2.08	170.07	353.94	CUL5	cullin 5	chr11q22-q23
212124_at	0.000854129	-2.7	295.71	798.48	RAI17	retinoic acid induced 17	chr10q22.3
201162_at	0.00086118	-5.97	2862.59	17083	IGFBP7	insulin-like growth factor binding protein 7	chr4q12
218753_at	0.000863873	1.8	75	41.67	XKR8	X Kell blood group precursor-related family, member 8	chr1p35.3
215712_s_at	0.000866098	-6.13	8.32	51.03	IGFALS	insulin-like growth factor binding protein, acid labile subunit	chr16p13.3
200612_s_at	0.000869899	2.02	743.95	368.31	AP2B1	adaptor-related protein complex 2, beta 1 subunit	chr17q11.2-q12
204259_at	0.000876567	-39.28	67.51	2651.87	MMP7	matrix metalloproteinase 7 (matrilysin, uterine)	chr11q21-q22
218542_at	0.000878633	8.52	62.29	7.31	C10orf3	chromosome 10 open reading frame 3	chr10q23.33
211038_s_at	0.000878633	-6.82	22.84	155.77	MGC12760	hypothetical protein MGC12760 /// hypothetical protein MGC12760	chr1p36.13
206632_s_at	0.000883569	6.95	75.53	10.87	APOBEC3B	apolipoprotein B mRNA editing enzyme, catalytic polypeptide-like 3B	chr22q13.1-q13.2
219871_at	0.000886794	-4.08	7.77	31.72	FLJ13197	hypothetical protein FLJ13197	chr4p14
207468_s_at	0.00090034	-7.87	84.8	667.61	SFRP5	secreted frizzled-related protein 5	chr10q24.1
217336_at	0.000902831	2.29	139.34	60.76	RPS10 /// LOC158104 /// LOC388885 /// LOC389127 /// LOC390842 /// LOC401817	ribosomal protein S10 /// similar to 40S ribosomal protein S10 /// hypothetical LOC388885 /// similar to 40S ribosomal protein S10 /// similar to 40S ribosomal protein S10 /// similar to 40S ribosomal protein S10	chr6p21.31 /// chr9q22.1 /// chr22q11.23 /// chr3p14.2 /// chr18q11.2 /// chr15q22.2
200810_s_at	0.000920162	-2.68	715.83	1919.36	CIRBP	cold inducible RNA binding protein	chr19p13.3
205933_at	0.000934305	-4.89	17.05	83.39	SETBP1	SET binding protein 1	chr18q21.1
221553_at	0.000947393	2.31	680.14	295.07	DKFZp564K142	implantation-associated protein	chrXq21.1
200849_s_at	0.000947495	-1.94	484.15	938.52	AHCYL1	S-adenosylhomocysteine hydrolase-like 1	chr1p13.2
201926_s_at	0.000947573	28.9	1172.8	40.59	DAF	decay accelerating factor for complement (CD55, Cromer blood group system)	chr1q32
200834_s_at	0.000947573	1.71	10472.3	6112.29	RPS21	ribosomal protein S21	chr20q13.3
216698_x_at	0.000955357	1.82	12.44	6.83	OR7E47P /// OR7E37P /// OR7E18P /// OR7E35P /// LOC441453	olfactory receptor, family 7, subfamily E, member 47 pseudogene /// olfactory receptor, family 7, subfamily E, member 37 pseudogene /// olfactory receptor, family 7, subfamily E, member 18 pseudogene /// olfactory receptor, family 7, subfamily E, member 35 pseudogene /// similar to olfactory receptor, family 7, subfamily A, member 17	chr12q13.13 /// chr13q14.11 /// chr19p13.2 /// chr4p16.1 /// chr9q22.2
212444_at	0.000955357	55.18	969.41	17.57	---	CDNA clone IMAGE:6025865, partial cds	---
214135_at	0.000975616	76.55	710.01	9.28	CLDN18	claudin 18	chr3q22.3
202323_s_at	0.000992699	3.14	164.38	52.31	ACBD3	acyl-Coenzyme A binding domain containing 3	chr1q42.12
212914_at	0.00099891	-5.7	100.75	574.76	CBX7	chromobox homolog 7	chr22q13.1
205168_at	0.000998952	-5.01	21.7	108.71	DDR2	discoidin domain receptor family, member 2	chr1q12-q23
213161_at	0.00100556	-2.19	47.38	103.67	C9orf97	chromosome 9 open reading frame 97 /// chromosome 9 open reading frame 97	chr9q22.33
212554_at	0.00100781	-5.72	21.1	120.73	CAP2	CAP, adenylate cyclase-associated protein, 2 (yeast)	chr6p22.3
219451_at	0.00100781	-2.97	48.92	145.1	MSRB2	methionine sulfoxide reductase B2	chr10p12
214431_at	0.00100781	3.01	311.65	103.37	GMPS	guanine monphosphate synthetase	chr3q24
219181_at	0.00103608	-6.29	8.66	54.43	LIPG	lipase, endothelial	chr18q21.1
222073_at	0.00103608	-2.99	8.36	24.97	COL4A3	collagen, type IV, alpha 3 (Goodpasture antigen)	chr2q36-q37
218399_s_at	0.00103608	2.97	88.42	29.82	CDCA4	cell division cycle associated 4	chr14q32.33
208152_s_at	0.00103608	2.6	1223.17	470.57	DDX21	DEAD (Asp-Glu-Ala-Asp) box polypeptide 21 /// DEAD (Asp-Glu-Ala-Asp) box polypeptide 21	chr10q21
204755_x_at	0.00103608	-5.16	7.15	36.93	HLF	hepatic leukemia factor	chr17q22
219157_at	0.00103608	-2.76	74.48	205.43	KLHL2	kelch-like 2, Mayven (Drosophila)	chr4q21.2
218856_at	0.00103608	3.8	1847.16	485.69	TNFRSF21	tumor necrosis factor receptor superfamily, member 21	chr6p21.1-12.2
203157_s_at	0.00104792	-11.02	9.55	105.2	GLS	glutaminase	chr2q32-q34
210452_x_at	0.00105213	-5.61	32.83	184.14	CYP4F2	cytochrome P450, family 4, subfamily F, polypeptide 2	chr19pter-p13.11
201079_at	0.00105524	3.5	1659.92	474.46	SYNGR2	synaptogyrin 2	chr17q25.3
218151_x_at	0.00105524	2.73	285.01	104.43	GPR172A	G protein-coupled receptor 172A	chr8q24.3
204646_at	0.0010554	-13.12	49.57	650.37	DPYD	dihydropyrimidine dehydrogenase	chr1p22
211982_x_at	0.00106486	2.26	468.89	207.76	XPO6	exportin 6	chr16p11.2
214023_x_at	0.00106486	-6.26	14.81	92.8	RP11-506K6.1	tubulin, beta polypeptide paralog	chr6p25
208803_s_at	0.00106788	2.32	334.64	144.02	SRP72	signal recognition particle 72kDa	chr4q11
205421_at	0.00106788	-4.88	10.64	51.99	SLC22A3	solute carrier family 22 (extraneuronal monoamine transporter), member 3	chr6q26-q27
209651_at	0.00106847	-5.2	73.71	383.6	TGFB1I1	transforming growth factor beta 1 induced transcript 1	chr16p11.2
206074_s_at	0.00108478	7.26	1110.57	153.03	HMGA1	high mobility group AT-hook 1	chr6p21
206374_at	0.00108478	-2.72	21.36	58.04	DUSP8	dual specificity phosphatase 8	chr11p15.5
208823_s_at	0.00108478	2	46.78	23.36	PCTK1	PCTAIRE protein kinase 1	chrXp11.3-p11.23
200842_s_at	0.00109404	2.09	437.05	208.66	EPRS	glutamyl-prolyl-tRNA synthetase	chr1q41-q42
204364_s_at	0.00109562	-11.72	21.51	252.21	C2orf23	chromosome 2 open reading frame 23	chr2p11.2
203968_s_at	0.00109675	4.46	29.63	6.64	CDC6	CDC6 cell division cycle 6 homolog (S. cerevisiae)	chr17q21.3
220591_s_at	0.00111675	2.08	11.69	5.62	EFHC2	EF-hand domain (C-terminal) containing 2	chrXp11.3
207254_at	0.00111675	-7.96	35.92	285.96	SLC15A1	solute carrier family 15 (oligopeptide transporter), member 1	chr13q33-q34
204768_s_at	0.00112447	5.65	46.41	8.21	FEN1	flap structure-specific endonuclease 1	chr11q12
203625_x_at	0.00112498	9.38	553.91	59.03	SKP2	S-phase kinase-associated protein 2 (p45)	chr5p13
221958_s_at	0.00113104	-5.41	80.53	435.53	C1orf139	chromosome 1 open reading frame 139	chr1p31.2
201604_s_at	0.00113104	-3.01	57.99	174.52	PPP1R12A	protein phosphatase 1, regulatory (inhibitor) subunit 12A	chr12q15-q21
200896_x_at	0.00113104	2.63	2573.7	976.98	HDGF	hepatoma-derived growth factor (high-mobility group protein 1-like)	chr1q21-q23
202779_s_at	0.00113326	5.01	319.99	63.83	UBE2S	ubiquitin-conjugating enzyme E2S	chr19q13.43
204779_s_at	0.00113406	12.94	121.18	9.37	HOXB7	homeo box B7	chr17q21.3
212936_at	0.00113406	-3.61	22.19	80.2	DKFZP564D172	hypothetical protein DKFZp564D172	chr5q15
212233_at	0.00113406	-7.61	87.57	666.66	MAP1B	Microtubule-associated protein 1B	chr5q13
216212_s_at	0.00113406	2.74	246.76	90.06	DKC1	dyskeratosis congenita 1, dyskerin	chrXq28
201665_x_at	0.00113772	1.59	21830.2	13752	RPS17	ribosomal protein S17	chr15q
209567_at	0.00114024	2.18	210.39	96.58	RRS1	RRS1 ribosome biogenesis regulator homolog (S. cerevisiae)	chr8q13.1
200033_at	0.00114055	-1.93	2501.35	4815.17	DDX5	DEAD (Asp-Glu-Ala-Asp) box polypeptide 5 /// DEAD (Asp-Glu-Ala-Asp) box polypeptide 5	chr17q21
204217_s_at	0.00114146	2.1	19.51	9.27	RTN2	reticulon 2	chr19q13.32
214155_s_at	0.00116755	2.78	40.78	14.68	LARP4	La ribonucleoprotein domain family, member 4	chr12q13.12
218882_s_at	0.00116868	2.29	204.03	89.02	WDR3	WD repeat domain 3	chr1p13-p12
60474_at	0.00121044	6.77	214.87	31.74	C20orf42	chromosome 20 open reading frame 42	chr20p12.3
204017_at	0.00121044	4.62	1078.05	233.25	KDELR3	KDEL (Lys-Asp-Glu-Leu) endoplasmic reticulum protein retention receptor 3	chr22q13.1
218515_at	0.00123626	-2.77	32.56	90.24	C21orf66	Chromosome 21 open reading frame 66	chr21q21.3
203559_s_at	0.00123626	22.32	252.9	11.33	ABP1	amiloride binding protein 1 (amine oxidase (copper-containing))	chr7q34-q36
204872_at	0.00124061	-4.26	48.24	205.57	TLE4	transducin-like enhancer of split 4 (E(sp1) homolog, Drosophila)	chr9q21.31
210466_s_at	0.00124369	1.81	1482.02	818.15	PAI-RBP1	PAI-1 mRNA binding protein	chr1p31
219073_s_at	0.00126049	-4.46	107.36	478.42	OSBPL10	oxysterol binding protein-like 10	chr3p22.3
219132_at	0.00126203	-2.76	12.93	35.66	PELI2	pellino homolog 2 (Drosophila)	chr14q21
212937_s_at	0.00126437	-4.13	9.49	39.17	COL6A1	collagen, type VI, alpha 1	chr21q22.3
213746_s_at	0.00126437	-7.25	479.21	3476.06	FLNA	filamin A, alpha (actin binding protein 280)	chrXq28
37996_s_at	0.00127082	-3.05	2.5	7.62	DMPK	dystrophia myotonica-protein kinase	chr19q13.3
212141_at	0.00127082	6.42	63.4	9.88	MCM4	MCM4 minichromosome maintenance deficient 4 (S. cerevisiae)	chr8q11.2
221511_x_at	0.00127082	-3.59	73.2	262.49	CCPG1	cell cycle progression 1	chr15q21.1
212880_at	0.00127082	-2.96	28.21	83.46	WDR7	WD repeat domain 7	chr18q21.1-q22
212414_s_at	0.00127082	-8.77	51.29	449.57	SEPT6 /// N-PAC	septin 6 /// cytokine-like nuclear factor n-pac	chrXq24 /// chr16p13.3
202580_x_at	0.00127812	10.58	33.81	3.19	FOXM1	forkhead box M1	chr12p13
206929_s_at	0.00127876	-2.63	152.67	400.98	NFIC	nuclear factor I/C (CCAAT-binding transcription factor)	chr19p13.3
214752_x_at	0.00127876	-8.42	445.21	3749.48	FLNA	filamin A, alpha (actin binding protein 280)	chrXq28
207392_x_at	0.00127876	-71.44	47.69	3406.72	UGT2B15	UDP glucuronosyltransferase 2 family, polypeptide B15	chr4q13
221744_at	0.00127876	2.13	157.89	74.13	WDR68	WD repeat domain 68	chr17q23.3
213489_at	0.00127876	-2.52	11.41	28.75	MAPRE2	Microtubule-associated protein, RP/EB family, member 2	chr18q12.1
200694_s_at	0.00127876	-1.9	375.62	715.14	DDX24	DEAD (Asp-Glu-Ala-Asp) box polypeptide 24	chr14q32
211806_s_at	0.00127876	-6.48	21.6	139.94	KCNJ15	potassium inwardly-rectifying channel, subfamily J, member 15	chr21q22.2
212817_at	0.00128257	-1.64	4.01	6.59	DNAJB5	DnaJ (Hsp40) homolog, subfamily B, member 5	chr9p13.3
213175_s_at	0.00129078	2.51	1244.7	495.2	SNRPB	small nuclear ribonucleoprotein polypeptides B and B1	chr20p13
207051_at	0.00129239	-10.21	12.87	131.4	SLC17A4	solute carrier family 17 (sodium phosphate), member 4	chr6p22-p21.3
204754_at	0.00129991	-2.36	41.2	97.03	HLF	Hepatic leukemia factor	chr17q22
222095_s_at	0.00130042	-2.06	5.48	11.32	C1orf76	chromosome 1 open reading frame 76	chr1q25.2
204624_at	0.00130611	-6.16	12.66	78.06	ATP7B	ATPase, Cu++ transporting, beta polypeptide (Wilson disease)	chr13q14.3
212713_at	0.00130611	-39.62	24.65	976.66	MFAP4	microfibrillar-associated protein 4	chr17p11.2
218280_x_at	0.00131201	10.56	409.26	38.75	HIST2H2AA	histone 2, H2aa	chr1q21.2
208170_s_at	0.00131748	9.4	54.81	5.83	TRIM31	tripartite motif-containing 31	chr6p21.3
209737_at	0.00132391	-4.15	10.19	42.32	MAGI2	membrane associated guanylate kinase, WW and PDZ domain containing 2	chr7q21
218732_at	0.00132651	2.13	293.25	137.45	BIT1	Bcl-2 inhibitor of transcription	chr17q23.2
211698_at	0.00132651	-2.99	191.44	571.75	CRI1	CREBBP/EP300 inhibitor 1 /// CREBBP/EP300 inhibitor 1	chr15q21.1-q21.2
201615_x_at	0.00132819	-6.74	244.41	1647.15	CALD1	caldesmon 1	chr7q33
204650_s_at	0.00133769	-2.1	3.75	7.89	APBB3	amyloid beta (A4) precursor protein-binding, family B, member 3	chr5q31
203589_s_at	0.00135201	-2.87	28	80.35	TFDP2	transcription factor Dp-2 (E2F dimerization partner 2)	chr3q23
209087_x_at	0.00135201	-6.84	115.18	788.38	MCAM	melanoma cell adhesion molecule	chr11q23.3
212372_at	0.00135448	-5.35	268.35	1435.43	MYH10	myosin, heavy polypeptide 10, non-muscle	chr17p13
204461_x_at	0.00135862	2.15	343.82	159.79	RAD1	RAD1 homolog (S. pombe)	chr5p13.2
200940_s_at	0.00136353	-2.35	225.74	530.79	RERE	arginine-glutamic acid dipeptide (RE) repeats	chr1p36.1-p36.2
209272_at	0.00137015	4.62	173.17	37.46	NAB1	NGFI-A binding protein 1 (EGR1 binding protein 1)	chr2q32.3-q33
217734_s_at	0.00137015	-3.31	134.02	443.85	WDR6	WD repeat domain 6	chr3p21.31
201925_s_at	0.00137639	20.44	817.57	40	DAF	decay accelerating factor for complement (CD55, Cromer blood group system)	chr1q32
204694_at	0.00137986	7.25	29.19	4.03	AFP	alpha-fetoprotein	chr4q11-q13
219946_x_at	0.00139838	5.75	225.04	39.11	MYH14	myosin, heavy polypeptide 14	chr19q13.33
206042_x_at	0.00139838	-14.52	63.81	926.83	SNRPN /// SNURF	small nuclear ribonucleoprotein polypeptide N /// SNRPN upstream reading frame	chr15q11.2 /// chr15q12
212176_at	0.00140935	-3.92	52.05	203.83	C6orf111	chromosome 6 open reading frame 111	chr6q16.3
200718_s_at	0.0014143	-2.01	2366.49	4763.29	SKP1A	S-phase kinase-associated protein 1A (p19A)	chr5q31
212383_at	0.00142921	-2.7	61.8	166.74	ATP6V0A1	ATPase, H+ transporting, lysosomal V0 subunit a isoform 1	chr17q21
200879_s_at	0.00143238	-2.67	22.16	59.15	EPAS1	endothelial PAS domain protein 1	chr2p21-p16
216687_x_at	0.00144203	-30.93	50.52	1562.55	UGT2B15	UDP glucuronosyltransferase 2 family, polypeptide B15	chr4q13
212813_at	0.00147126	-3.73	83.97	313.42	JAM3	junctional adhesion molecule 3	chr11q25
221842_s_at	0.00151949	2.38	157.12	66.05	ZNF131	zinc finger protein 131 (clone pHZ-10)	chr5p12-p11
208450_at	0.00152635	-34.92	182.51	6373.56	LGALS2	lectin, galactoside-binding, soluble, 2 (galectin 2) /// lectin, galactoside-binding, soluble, 2 (galectin 2)	chr22q12-q13|22q13.1
208454_s_at	0.00152635	-4.81	75.94	365.11	PGCP	plasma glutamate carboxypeptidase	chr8q22.2
215807_s_at	0.00152952	-3.67	43.3	158.99	PLXNB1	plexin B1	chr3p21.31
200675_at	0.00152962	-2.01	1431.49	2872.87	CD81	CD81 antigen (target of antiproliferative antibody 1)	chr11p15.5
202148_s_at	0.00153014	3.28	106.09	32.39	PYCR1	pyrroline-5-carboxylate reductase 1	chr17q25.3
222372_at	0.00153772	-5.03	23.05	115.83	LOC151878	Hypothetical protein LOC151878	chr3p14.3
203249_at	0.00154044	-2.61	45.66	119.16	EZH1	enhancer of zeste homolog 1 (Drosophila)	chr17q21.1-q21.3
200002_at	0.00154122	1.75	5445.66	3113.94	RPL35	ribosomal protein L35 /// ribosomal protein L35	chr9q34.1
212251_at	0.00155476	1.88	1591.94	847.03	MTDH	metadherin	chr8q22.1
218990_s_at	0.0015618	-13.43	6.39	85.89	SPRR3	small proline-rich protein 3	chr1q21-q22
215444_s_at	0.0015618	5.61	24.87	4.44	TRIM31	tripartite motif-containing 31	chr6p21.3
203107_x_at	0.00157458	1.75	13769.1	7858.45	RPS2	ribosomal protein S2	chr16p13.3
205477_s_at	0.00158591	-86.17	33.51	2887.96	AMBP	alpha-1-microglobulin/bikunin precursor	chr9q32-q33
214988_s_at	0.00159169	-1.74	558.55	973.62	SON	SON DNA binding protein	chr21q22.1-q22.2|21q22.11
205414_s_at	0.00159169	-3.82	14.11	53.88	KIAA0672	KIAA0672 gene product	chr17p12
221583_s_at	0.00159169	-5.4	7.66	41.37	KCNMA1	potassium large conductance calcium-activated channel, subfamily M, alpha member 1	chr10q22.3
206767_at	0.00161611	-3.26	11.21	36.56	RBMS3	RNA binding motif, single stranded interacting protein	chr3p24-p23
205079_s_at	0.00164683	-7.19	13.36	96	MPDZ	multiple PDZ domain protein	chr9p24-p22
212938_at	0.00165911	-1.77	9.71	17.24	COL6A1	collagen, type VI, alpha 1	chr21q22.3
205609_at	0.00165973	-4.79	25.79	123.54	ANGPT1	angiopoietin 1	chr8q22.3-q23
201810_s_at	0.00166346	-5.42	60.49	327.82	SH3BP5	SH3-domain binding protein 5 (BTK-associated)	chr3p24.3
213034_at	0.00166346	-2.57	132.72	340.8	KIAA0999	KIAA0999 protein	chr11q23.3
206599_at	0.00167642	3.17	12.38	3.91	SLC16A5	solute carrier family 16 (monocarboxylic acid transporters), member 5	chr17q25.1
218470_at	0.00170881	1.61	122.29	76.18	YARS2	tyrosyl-tRNA synthetase 2 (mitochondrial)	chr12p11.21
209341_s_at	0.00170883	-3.97	38.97	154.59	IKBKB	inhibitor of kappa light polypeptide gene enhancer in B-cells, kinase beta	chr8p11.2
219378_at	0.00172384	-1.95	78.16	152.42	NARG1L	NMDA receptor regulated 1-like	chr13q14.11
221045_s_at	0.00173726	-3.9	24.78	96.63	PER3	period homolog 3 (Drosophila)	chr1p36.23
218403_at	0.00174523	2.22	506.41	228.02	P53CSV	p53-inducible cell-survival factor	chr12q24.31
207264_at	0.00174561	1.39	8.42	6.05	KDELR3	KDEL (Lys-Asp-Glu-Leu) endoplasmic reticulum protein retention receptor 3	chr22q13.1
212801_at	0.00174691	2.22	7.21	3.25	CIT	citron (rho-interacting, serine/threonine kinase 21)	chr12q24
208669_s_at	0.00174791	-3.16	321.39	1016.2	CRI1	CREBBP/EP300 inhibitor 1	chr15q21.1-q21.2
217829_s_at	0.00175311	2.25	98.53	43.72	USP39	ubiquitin specific protease 39	chr2p11.2
43427_at	0.00175311	-5.1	38.16	194.45	ACACB	acetyl-Coenzyme A carboxylase beta	chr12q24.11
218032_at	0.00175612	-3.52	74.45	261.95	SNN	stannin	chr16p13
213656_s_at	0.00175711	-3.08	216.99	667.28	KNS2	kinesin 2 60/70kDa	chr14q32.3
203697_at	0.00175958	-15.3	60.66	928.34	FRZB	frizzled-related protein	chr2qter
213998_s_at	0.00176666	-4.17	127.68	532.52	DDX17	DEAD (Asp-Glu-Ala-Asp) box polypeptide 17	chr22q13.1
213361_at	0.00176958	-2.94	100.12	294.37	TDRD7	tudor domain containing 7	chr9q22.33
214785_at	0.00177771	-2.72	34.58	94.21	VPS13A	vacuolar protein sorting 13A (yeast)	chr9q21
212479_s_at	0.00178968	2.22	50.64	22.76	FLJ13910	hypothetical protein FLJ13910	chr2p11.2
91703_at	0.00181371	-2.81	9.25	26.02	EHBP1L1	EH domain binding protein 1-like 1	chr11q13.1
202565_s_at	0.00181787	-8.29	219.13	1817.12	SVIL	supervillin	chr10p11.2
201561_s_at	0.00181787	-2.12	532.44	1126.75	CLSTN1	calsyntenin 1	chr1p36.22
208510_s_at	0.00183657	3.56	17.22	4.83	PPARG	peroxisome proliferative activated receptor, gamma	chr3p25
214974_x_at	0.00184772	56.66	801.34	14.14	CXCL5	chemokine (C-X-C motif) ligand 5	chr4q12-q13
204641_at	0.00184923	9.67	78.04	8.07	NEK2	NIMA (never in mitosis gene a)-related kinase 2	chr1q32.2-q41
210095_s_at	0.0018533	9.1	2024.23	222.34	IGFBP3	insulin-like growth factor binding protein 3	chr7p13-p12
212255_s_at	0.0018533	2.21	298.58	135.08	ATP2C1	ATPase, Ca++ transporting, type 2C, member 1	chr3q22.1
207761_s_at	0.00186277	-6.18	435.4	2690.13	DKFZP586A0522	DKFZP586A0522 protein	chr12q13.12
209993_at	0.00186579	-37.72	7.15	269.53	ABCB1	ATP-binding cassette, sub-family B (MDR/TAP), member 1	chr7q21.1
212419_at	0.00186579	-8.31	50.73	421.63	C10orf56	chromosome 10 open reading frame 56	chr10q22.3
209242_at	0.00187141	-3.5	24.42	85.38	PEG3	paternally expressed 3	chr19q13.4
222067_x_at	0.00187363	4.53	418.04	92.37	HIST1H2BD	histone 1, H2bd	chr6p21.3
218780_at	0.00187363	-1.54	108.65	167.23	HOOK2	hook homolog 2 (Drosophila)	chr19p13.13
200848_at	0.00188061	-2.21	241.59	533.15	AHCYL1	S-adenosylhomocysteine hydrolase-like 1	chr1p13.2
204965_at	0.00188097	-94.65	41.82	3958.35	GC	group-specific component (vitamin D binding protein)	chr4q12-q13
215268_at	0.00188097	-2.48	6.76	16.78	KIAA0754	KIAA0754 protein	chr1p34.3
209744_x_at	0.00188973	2.64	37.12	14.07	ITCH	itchy homolog E3 ubiquitin protein ligase (mouse)	chr20q11.22-q11.23
212785_s_at	0.00189646	-1.94	167.49	324.89	HDCMA18P	HDCMA18P protein	chr4q25
201296_s_at	0.00189913	-3.49	319.53	1116.01	WSB1	WD repeat and SOCS box-containing 1	chr17q11.1
221935_s_at	0.00191833	-2.81	34.67	97.39	AER61	AER61 glycosyltransferase	chr3p14.1
212912_at	0.00192353	-6.6	15.93	105.11	RPS6KA2	ribosomal protein S6 kinase, 90kDa, polypeptide 2	chr6q27
219067_s_at	0.00192796	-2.16	178.04	383.97	C10orf86	chromosome 10 open reading frame 86	chr10q26.13
203774_at	0.00193653	-2.67	76.47	204.29	MTR	5-methyltetrahydrofolate-homocysteine methyltransferase	chr1q43
203203_s_at	0.00193653	2.82	301.49	106.76	HRB2	HIV-1 rev binding protein 2	chr12q21.1
202440_s_at	0.00194187	-2.13	182.64	389.86	ST5	suppression of tumorigenicity 5	chr11p15
218599_at	0.00195986	-7.92	67.56	534.94	REC8L1	REC8-like 1 (yeast)	chr14q11.2-q12
200900_s_at	0.0019819	2.26	287.8	127.14	M6PR	mannose-6-phosphate receptor (cation dependent)	chr12p13
217733_s_at	0.00198673	2.68	13942.3	5194.42	TMSB10	thymosin, beta 10	chr2p11.2
217726_at	0.00198673	1.98	576.53	290.48	COPZ1	coatomer protein complex, subunit zeta 1	chr12q13.2-q13.3
203324_s_at	0.00200374	-10.96	173.31	1899.15	CAV2	caveolin 2	chr7q31.1
208922_s_at	0.00200526	-2.53	216.24	546.71	NXF1	nuclear RNA export factor 1	chr11q12-q13
205310_at	0.00200672	2.1	12.57	6	FBXO46	F-box protein 46	chr19q13.3
213088_s_at	0.00202075	3.08	182.84	59.46	DNAJC9	DnaJ (Hsp40) homolog, subfamily C, member 9	chr10q22.2
213801_x_at	0.00203662	1.74	9486.31	5444.48	RPSA /// LOC388524 /// LOC388654	ribosomal protein SA /// similar to Laminin receptor 1 /// similar to 40S ribosomal protein SA (p40) (34/67 kDa laminin receptor) (Colon carcinoma laminin-binding protein) (NEM/1CHD4) (Multidrug resistance-associated protein MGr1-Ag)	chr3p22.2 /// chr19p12 /// chr1p21.1
221755_at	0.00204231	-2.23	5.06	11.27	EHBP1L1	EH domain binding protein 1-like 1	chr11q13.1
221950_at	0.00204646	-3.09	4.8	14.81	EMX2	empty spiracles homolog 2 (Drosophila)	chr10q26.1
209994_s_at	0.0020475	-23.22	19.79	459.44	ABCB1 /// ABCB4	ATP-binding cassette, sub-family B (MDR/TAP), member 1 /// ATP-binding cassette, sub-family B (MDR/TAP), member 4	chr7q21.1
208688_x_at	0.00205674	2.06	686.16	332.31	EIF3S9	eukaryotic translation initiation factor 3, subunit 9 eta, 116kDa	chr7p22.3
209409_at	0.00206104	-6.21	104.59	649.26	GRB10	growth factor receptor-bound protein 10	chr7p12-p11.2
217729_s_at	0.00206104	-1.87	352.61	657.85	AES	amino-terminal enhancer of split	chr19p13.3
203386_at	0.00206163	-3.91	70.62	275.87	TBC1D4	TBC1 domain family, member 4	chr13q22.2
212413_at	0.00208476	-2.8	14.02	39.3	SEPT6	septin 6	chrXq24
212615_at	0.00208476	-2.69	29.43	79.15	CHD9	chromodomain helicase DNA binding protein 9	chr16q12.2
212183_at	0.00208476	-6.52	64.88	422.89	NUDT4	nudix (nucleoside diphosphate linked moiety X)-type motif 4	chr12q21
208030_s_at	0.0021048	-2.34	114.41	268.19	ADD1	adducin 1 (alpha) /// adducin 1 (alpha)	chr4p16.3
206410_at	0.00210706	-12.15	23.31	283.32	NR0B2	nuclear receptor subfamily 0, group B, member 2	chr1p36.1
201433_s_at	0.00210706	1.9	553.3	291.19	PTDSS1	phosphatidylserine synthase 1	chr8q22
221520_s_at	0.00212403	4.78	22.26	4.66	CDCA8	cell division cycle associated 8	chr1p34.3
209427_at	0.00212403	-2.81	9.38	26.34	SMTN	smoothelin	chr22q12.2
209907_s_at	0.00214918	-2	22.31	44.71	ITSN2	intersectin 2	chr2pter-p25.1
208671_at	0.00215606	-2.91	575	1671.12	TDE2	tumor differentially expressed 2	chr6q22.31
210052_s_at	0.00215606	7.93	34.39	4.34	TPX2	TPX2, microtubule-associated, homolog (Xenopus laevis)	chr20q11.2
211623_s_at	0.00216268	1.95	1771.23	908.88	FBL	fibrillarin /// fibrillarin	chr19q13.1
203462_x_at	0.00219191	2.16	1065.13	493.98	EIF3S9	eukaryotic translation initiation factor 3, subunit 9 eta, 116kDa	chr7p22.3
202458_at	0.00219683	-4.53	309.13	1401.05	PRSS23	protease, serine, 23	chr11q14.1
221569_at	0.00221996	-3.61	13.27	47.85	AHI1	Abelson helper integration site	chr6q23.3
203988_s_at	0.00223093	4.58	284.99	62.24	FUT8	fucosyltransferase 8 (alpha (1,6) fucosyltransferase)	chr14q24.3
221810_at	0.00225081	2.42	63.71	26.32	RAB15	RAB15, member RAS onocogene family	chr14q23.3
218595_s_at	0.00225081	2.3	142.34	61.82	FLJ10359	Protein BAP28	chr1q43
201413_at	0.00225081	-2.82	464.29	1309.35	HSD17B4	hydroxysteroid (17-beta) dehydrogenase 4	chr5q21
219213_at	0.00225081	-7.08	17.04	120.56	JAM2	junctional adhesion molecule 2	chr21q21.2
205381_at	0.00225525	-7.99	13.98	111.76	LRRC17	leucine rich repeat containing 17	chr7q22.1
212578_x_at	0.00225525	1.5	14360.7	9594.86	RPS17	ribosomal protein S17	chr15q
217776_at	0.00225577	-3.4	357.5	1215.16	RDH11	retinol dehydrogenase 11 (all-trans and 9-cis)	chr14q24.1
206600_s_at	0.00230762	3.43	124.42	36.27	SLC16A5	solute carrier family 16 (monocarboxylic acid transporters), member 5	chr17q25.1
218282_at	0.00232885	2.38	176.15	73.89	C20orf31	chromosome 20 open reading frame 31	chr20q11.22
212982_at	0.00234957	-3.46	99.07	342.72	ZDHHC17	zinc finger, DHHC-type containing 17	chr12q21.2
218460_at	0.00234957	2.02	448.5	222.34	FLJ20397	hypothetical protein FLJ20397	chr7p22.3
209725_at	0.0023554	2.75	27.22	9.9	DRIM	down-regulated in metastasis	chr12q23
209560_s_at	0.00236749	-25.6	5.79	148.23	DLK1	delta-like 1 homolog (Drosophila)	chr14q32
212857_x_at	0.00239861	1.97	2467.2	1252.93	PC4	activated RNA polymerase II transcription cofactor 4	chr5p13.3
221798_x_at	0.00240926	1.38	9826.47	7101.44	RPS2 /// LOC91561 /// LOC148430 /// LOC286444 /// LOC400963 /// LOC440589	ribosomal protein S2 /// similar to ribosomal protein S2; 40S ribosomal protein S2 /// similar to ribosomal protein S2; 40S ribosomal protein S2 /// similar to ribosomal protein S2; 40S ribosomal protein S2 /// hypothetical gene supported by AB082925; BC019021; NM_002952 /// similar to ribosomal protein S2; 40S ribosomal protein S2	chr16p13.3 /// chr11p15.1 /// chr1q23.3 /// chrXp11.4 /// chr2p11.2 /// chr1p32.3
221521_s_at	0.00241224	8.54	52.08	6.1	Pfs2	DNA replication complex GINS protein PSF2	chr16q24.1
200050_at	0.00241926	1.78	764.66	429.26	ZNF146	zinc finger protein 146 /// zinc finger protein 146	chr19q13.1
208670_s_at	0.0024265	-2.6	238.69	620.08	CRI1	CREBBP/EP300 inhibitor 1	chr15q21.1-q21.2
204894_s_at	0.00242943	-10.54	72.67	765.78	AOC3	amine oxidase, copper containing 3 (vascular adhesion protein 1)	chr17q21
205364_at	0.00242943	-2.55	9.34	23.79	ACOX2	acyl-Coenzyme A oxidase 2, branched chain	chr3p14.3
208079_s_at	0.00242944	8.51	101.1	11.88	STK6	serine/threonine kinase 6	chr20q13.2-q13.3
202759_s_at	0.00244007	-4.06	153.02	620.88	PALM2-AKAP2	PALM2-AKAP2 protein	chr9q31-q33
218350_s_at	0.00246699	13.48	395.53	29.33	GMNN	geminin, DNA replication inhibitor	chr6p22.2
206559_x_at	0.00246699	-1.39	18224.2	25413.9	EEF1A1	eukaryotic translation elongation factor 1 alpha 1	chr6q14.1
204862_s_at	0.00248414	-3.17	36.73	116.61	NME3	non-metastatic cells 3, protein expressed in	chr16q13
219367_s_at	0.00248414	-1.84	3.88	7.16	NRP2	Neuropilin 2	chr2q33.3
204045_at	0.00248855	-2.74	97.49	267.51	TCEAL1	transcription elongation factor A (SII)-like 1	chrXq22.1
203201_at	0.00249483	2.89	409.43	141.7	PMM2	phosphomannomutase 2	chr16p13.3-p13.2
216515_x_at	0.00249657	1.43	3951.64	2769.31	PTMA /// LOC441454 /// LOC441456	prothymosin, alpha (gene sequence 28) /// hypothetical gene supported by BC013859 /// hypothetical gene supported by BC013859; BC070480	chr2q35-q36 /// chr9q22.32 /// chr9q22.33
208527_x_at	0.00249657	6.12	149.56	24.45	HIST1H2BE	histone 1, H2be	chr6p21.3
35776_at	0.00251912	-4.05	64.92	262.89	ITSN1	intersectin 1 (SH3 domain protein)	chr21q22.1-q22.2
202633_at	0.00251912	2.53	138.6	54.74	TOPBP1	topoisomerase (DNA) II binding protein 1	chr3q22.1
213385_at	0.00251912	-4.89	9.12	44.62	CHN2	Chimerin (chimaerin) 2	chr7p15.3
212230_at	0.00252455	-4.76	223.76	1065.2	PPAP2B	phosphatidic acid phosphatase type 2B	chr1pter-p22.1
204604_at	0.00252455	-5.69	85.17	484.85	PFTK1	PFTAIRE protein kinase 1	chr7q21-q22
205802_at	0.00252455	-2.55	10.62	27.03	TRPC1	transient receptor potential cation channel, subfamily C, member 1	chr3q22-q24
221277_s_at	0.00252623	1.93	132.33	68.67	PUS3	pseudouridylate synthase 3 /// pseudouridylate synthase 3	chr11q24.2
212276_at	0.00254638	-3.04	40.92	124.22	LPIN1	lipin 1	chr2p25.1
205608_s_at	0.00255651	-5.55	8.08	44.85	ANGPT1	angiopoietin 1	chr8q22.3-q23
211720_x_at	0.0025667	1.59	17336.3	10873.9	RPLP0	ribosomal protein, large, P0 /// ribosomal protein, large, P0	chr12q24.2
200642_at	0.0025819	-2.11	2856.72	6023	SOD1	superoxide dismutase 1, soluble (amyotrophic lateral sclerosis 1 (adult))	chr21q22.1|21q22.11
203980_at	0.00259305	-19.4	20.04	388.74	FABP4	fatty acid binding protein 4, adipocyte	chr8q21
204719_at	0.00259305	-16.72	15.01	250.84	ABCA8	ATP-binding cassette, sub-family A (ABC1), member 8	chr17q24
215631_s_at	0.00260794	1.9	201.5	105.96	BRMS1	breast cancer metastasis suppressor 1	chr11q13-q13.2
200903_s_at	0.00260794	3.17	1000.97	316.14	AHCY	S-adenosylhomocysteine hydrolase	chr20cen-q13.1
204955_at	0.00261548	-17.48	38.12	666.45	SRPX	sushi-repeat-containing protein, X-linked	chrXp21.1
210112_at	0.00262567	2.3	24.53	10.65	HPS1	Hermansky-Pudlak syndrome 1	chr10q23.1-q23.3
204675_at	0.00262802	6.16	50.57	8.21	SRD5A1	steroid-5-alpha-reductase, alpha polypeptide 1 (3-oxo-5 alpha-steroid delta 4-dehydrogenase alpha 1)	chr5p15
213364_s_at	0.00263718	-3.01	38.03	114.59	SNX1	Sorting nexin 1	chr15q22.31
200897_s_at	0.00263718	-3.86	717.3	2771.94	KIAA0992	palladin	chr4q32.3
212757_s_at	0.00267216	-2.36	96.86	228.16	CAMK2G	calcium/calmodulin-dependent protein kinase (CaM kinase) II gamma	chr10q22
204203_at	0.00267216	4.52	67.02	14.84	CEBPG	CCAAT/enhancer binding protein (C/EBP), gamma	chr19q13.11
220595_at	0.0026958	-3.2	8.07	25.78	PDZRN4	PDZ domain containing RING finger 4	chr12q12
213058_at	0.00271249	-2.85	12.72	36.28	KIAA1043	KIAA1043 protein	chr22q12.1
217736_s_at	0.00273008	2.14	1139.71	531.89	EIF2AK1	eukaryotic translation initiation factor 2-alpha kinase 1	chr7p22
204127_at	0.00273063	4.96	147.15	29.68	RFC3	replication factor C (activator 1) 3, 38kDa	chr13q12.3-q13
205253_at	0.00273503	-3	9.64	28.9	PBX1	pre-B-cell leukemia transcription factor 1	chr1q23
211042_x_at	0.0027472	5.88	369.84	62.92	MCAM	melanoma cell adhesion molecule /// melanoma cell adhesion molecule	chr11q23.3
208033_s_at	0.00277287	-2.95	26.96	79.65	ATBF1	AT-binding transcription factor 1	chr16q22.3-q23.1
213619_at	0.00279117	-2.08	2348.16	4892.1	HNRPH1	Heterogeneous nuclear ribonucleoprotein H1 (H)	chr5q35.3
221923_s_at	0.00279391	2.46	1120.36	456.08	NPM1	nucleophosmin (nucleolar phosphoprotein B23, numatrin)	chr5q35
202388_at	0.00279543	-5.9	641.99	3785.44	RGS2	regulator of G-protein signalling 2, 24kDa	chr1q31
205429_s_at	0.00279547	-6.83	8.58	58.63	MPP6	membrane protein, palmitoylated 6 (MAGUK p55 subfamily member 6)	chr7p15
209298_s_at	0.00281473	-2.54	10.37	26.31	ITSN1	intersectin 1 (SH3 domain protein)	chr21q22.1-q22.2
208789_at	0.00281473	-6.38	267.56	1706.5	PTRF	polymerase I and transcript release factor	chr17q21.2
204687_at	0.00282636	-5.92	55.44	328.1	DKFZP564O0823	DKFZP564O0823 protein	chr4q13.3-q21.3
203958_s_at	0.00282809	-2.25	6.76	15.23	ZBTB40	zinc finger and BTB domain containing 40	chr1pter-q31.3
218417_s_at	0.00283274	-2.38	23.11	55.03	FLJ20489	hypothetical protein FLJ20489	chr12q13.11
205803_s_at	0.00284975	-4.65	10.64	49.47	TRPC1	transient receptor potential cation channel, subfamily C, member 1	chr3q22-q24
208990_s_at	0.00284975	-2.38	249.27	593.55	HNRPH3	heterogeneous nuclear ribonucleoprotein H3 (2H9)	chr10q22
216973_s_at	0.00285717	9.65	145.29	15.06	HOXB7	homeo box B7	chr17q21.3
211501_s_at	0.00285717	2.19	450.55	205.85	EIF3S9	eukaryotic translation initiation factor 3, subunit 9 eta, 116kDa	chr7p22.3
212143_s_at	0.00285726	11.66	265.11	22.73	IGFBP3	insulin-like growth factor binding protein 3	chr7p13-p12
205339_at	0.00286117	3.42	75.33	22.02	SIL	TAL1 (SCL) interrupting locus	chr1q32|1p32
218191_s_at	0.00286117	-4.23	231.58	980.69	LMBRD1	LMBR1 domain containing 1	chr6q13
202183_s_at	0.00286117	1.75	35.51	20.32	KIF22	kinesin family member 22	chr16p11.2
203688_at	0.00289763	-5.2	112.4	584.07	PKD2	polycystic kidney disease 2 (autosomal dominant)	chr4q21-q23
209911_x_at	0.00290997	7.61	858.62	112.89	HIST1H2BD	histone 1, H2bd	chr6p21.3
208798_x_at	0.00292595	-14.85	21.86	324.6	GM88	88-kDa golgi protein	chr15q11.2
213348_at	0.00294858	-13.15	29.89	393.18	CDKN1C	Cyclin-dependent kinase inhibitor 1C (p57, Kip2)	chr11p15.5
220421_at	0.00294858	-8.42	6.3	53.04	BTNL8	butyrophilin-like 8	chr5q35.3
31845_at	0.00294858	2.89	223.28	77.31	ELF4	E74-like factor 4 (ets domain transcription factor)	chrXq26
211985_s_at	0.00296341	-2.62	219.47	575.81	CALM1	calmodulin 1 (phosphorylase kinase, delta)	chr14q24-q31
221264_s_at	0.00296486	-2.59	17.87	46.31	TARDBP	TAR DNA binding protein /// TAR DNA binding protein	chr1p36.22
202729_s_at	0.00298084	-13.29	154.58	2054.49	LTBP1	latent transforming growth factor beta binding protein 1	chr2p22-p21
212197_x_at	0.00298488	-2.59	402.23	1042.13	M-RIP	myosin phosphatase-Rho interacting protein	chr17p11.2
207222_at	0.00299082	6.71	127.03	18.93	PLA2G10	phospholipase A2, group X	chr16p13.1-p12
205019_s_at	0.00299082	-6.41	5.3	33.99	VIPR1	vasoactive intestinal peptide receptor 1	chr3p22
205384_at	0.00301985	-6.86	6.35	43.6	FXYD1	FXYD domain containing ion transport regulator 1 (phospholemman)	chr19q13.1
212239_at	0.00304446	-3.58	255.44	914.22	PIK3R1	phosphoinositide-3-kinase, regulatory subunit 1 (p85 alpha)	chr5q13.1
202307_s_at	0.00306088	4.31	848.74	197.01	TAP1	transporter 1, ATP-binding cassette, sub-family B (MDR/TAP)	chr6p21.3
213077_at	0.00306088	-3.41	40.76	138.82	YTHDC2	YTH domain containing 2	chr5q22.2
219215_s_at	0.00306283	4.76	325.03	68.34	SLC39A4	solute carrier family 39 (zinc transporter), member 4	chr8q24.3
212795_at	0.00307078	-1.95	303.01	591.52	KIAA1033	KIAA1033	chr12q24.11
218196_at	0.00308314	-3.76	39.58	148.98	OSTM1	osteopetrosis associated transmembrane protein 1	chr6q21
218648_at	0.00309311	-2.36	353.52	835.46	---	---	---
209735_at	0.00309901	-4.29	6.73	28.88	ABCG2	ATP-binding cassette, sub-family G (WHITE), member 2	chr4q22
219368_at	0.00310757	-2.65	9.07	24.08	NAP1L2	nucleosome assembly protein 1-like 2	chrXq13
203633_at	0.00310757	-2.23	286.2	637.33	CPT1A	carnitine palmitoyltransferase 1A (liver)	chr11q13.1-q13.2
200971_s_at	0.00311312	1.89	2266.07	1196.69	SERP1	stress-associated endoplasmic reticulum protein 1	chr3q25.1
202412_s_at	0.0031342	3.65	211.26	57.86	USP1	ubiquitin specific protease 1	chr1p31.3
218448_at	0.0031342	1.95	287.65	147.28	C20orf11	chromosome 20 open reading frame 11	chr20q13.33
208490_x_at	0.0031342	5.44	49.93	9.18	HIST1H2BF	histone 1, H2bf	chr6p21.3
213301_x_at	0.00314331	3.71	285.21	76.96	TRIM24	tripartite motif-containing 24	chr7q32-q34
200936_at	0.00315015	1.79	11813.2	6611	RPL8	ribosomal protein L8	chr8q24.3
41037_at	0.00318158	3.87	28.16	7.28	TEAD4	TEA domain family member 4	chr12p13.2-p13.3
200816_s_at	0.00322383	-2.52	245.88	620.39	PAFAH1B1	platelet-activating factor acetylhydrolase, isoform Ib, alpha subunit 45kDa	chr17p13.3
202276_at	0.00329648	1.94	554.83	285.5	SHFM1	split hand/foot malformation (ectrodactyly) type 1	chr7q21.3-q22.1
211972_x_at	0.00331335	1.65	16594.3	10064.4	RPLP0	ribosomal protein, large, P0	chr12q24.2
202920_at	0.00331335	-7.42	6.93	51.42	ANK2	ankyrin 2, neuronal	chr4q25-q27
215767_at	0.00331827	-2.3	8.29	19.05	C2orf10	chromosome 2 open reading frame 10	chr2q32.1
201294_s_at	0.00331827	-4.76	130.6	621.35	WSB1	WD repeat and SOCS box-containing 1	chr17q11.1
213680_at	0.00332291	27.14	105.07	3.87	KRT6B	keratin 6B	chr12q12-q13
204294_at	0.00332783	-6.31	16.62	104.91	AMT	aminomethyltransferase (glycine cleavage system protein T)	chr3p21.2-p21.1
36545_s_at	0.00334628	-3.1	4.81	14.93	SFI1	Sfi1 homolog, spindle assembly associated (yeast)	chr22q12.2
218308_at	0.00335323	5.43	51.4	9.46	TACC3	transforming, acidic coiled-coil containing protein 3	chr4p16.3
204531_s_at	0.00336105	2.24	21.19	9.47	BRCA1	breast cancer 1, early onset	chr17q21
203801_at	0.00336105	-2.44	31.47	76.75	MRPS14	mitochondrial ribosomal protein S14	chr1q23-1q25
217200_x_at	0.00336547	2.56	77.21	30.2	CYB561	cytochrome b-561	chr17q11-qter
205083_at	0.00337484	-12.05	15.79	190.37	AOX1	aldehyde oxidase 1	chr2q33
204078_at	0.00337484	2.4	77.29	32.15	SC65	synaptonemal complex protein SC65	chr17q21.2
211928_at	0.00337558	-1.77	491.85	869.64	DNCH1	dynein, cytoplasmic, heavy polypeptide 1	chr14q32.3-qter|14q32
218012_at	0.00337741	-4.32	21.86	94.38	TSPYL2	TSPY-like 2	chrXp11.2
219517_at	0.0033819	2.53	52.14	20.62	ELL3	elongation factor RNA polymerase II-like 3	chr15q15.3
221564_at	0.0033819	-3.13	24.25	76.03	HRMT1L1	HMT1 hnRNP methyltransferase-like 1 (S. cerevisiae)	chr21q22.3
218900_at	0.0033819	2.15	12.15	5.65	CNNM4	cyclin M4	chr2p12-p11.2
201718_s_at	0.00338752	-5.45	19.33	105.45	EPB41L2	erythrocyte membrane protein band 4.1-like 2	chr6q23
214804_at	0.00340236	2.55	27.69	10.87	FSHPRH1	FSH primary response (LRPR1 homolog, rat) 1	chrXq22.1
205259_at	0.00341706	-4.42	18	79.53	NR3C2	nuclear receptor subfamily 3, group C, member 2	chr4q31.1
208131_s_at	0.00341706	-32.52	51.39	1671.09	PTGIS	prostaglandin I2 (prostacyclin) synthase /// prostaglandin I2 (prostacyclin) synthase	chr20q13.13
201185_at	0.00341706	-7.62	106.7	813.28	PRSS11	protease, serine, 11 (IGF binding)	chr10q26.3
218476_at	0.00342237	-2.16	20.42	44.09	POMT1	protein-O-mannosyltransferase 1	chr9q34.1
220748_s_at	0.00345559	-1.94	206.78	401.55	ZNF580	zinc finger protein 580	chr19q13.42
204691_x_at	0.00345559	-1.79	29.86	53.31	PLA2G6	phospholipase A2, group VI (cytosolic, calcium-independent)	chr22q13.1
221163_s_at	0.00347588	-2.15	25.9	55.82	WBSCR14	Williams Beuren syndrome chromosome region 14	chr7q11.23
212423_at	0.00350561	-6.77	37.92	256.78	C10orf56	chromosome 10 open reading frame 56	chr10q22.3
212878_s_at	0.0035271	-2.84	82.99	235.84	KNS2	kinesin 2 60/70kDa	chr14q32.3
201914_s_at	0.00357452	-1.83	258.09	472.6	SEC63	SEC63-like (S. cerevisiae)	chr6q21
64432_at	0.00357987	2.67	40.83	15.29	FLJ39616	apoptosis-related protein PNAS-1	chr12q24.12
201600_at	0.00360745	1.81	4588.05	2532.14	PHB2	prohibitin 2	chr12p13
200787_s_at	0.00361109	-2.5	302.88	758.61	PEA15	phosphoprotein enriched in astrocytes 15	chr1q21.1
212358_at	0.00361705	-5.8	19.58	113.61	CLIPR-59	CLIP-170-related protein	chr19q13.12
220446_s_at	0.00362743	-74.4	16.31	1213.63	CHST4	carbohydrate (N-acetylglucosamine 6-O) sulfotransferase 4	chr16q22.2
208676_s_at	0.00363171	2.05	915.16	445.44	PA2G4	proliferation-associated 2G4, 38kDa	chr12q13
217943_s_at	0.00364272	-2.17	114.51	248.42	RPRC1	arginine/proline rich coiled-coil 1	chr1p34.3
219158_s_at	0.00366945	2.61	211.13	81.01	NARG1	NMDA receptor regulated 1	chr4q31.1
205789_at	0.00368402	-3.63	8.24	29.93	CD1D	CD1D antigen, d polypeptide /// CD1D antigen, d polypeptide	chr1q22-q23
217820_s_at	0.00369135	-2.77	538.25	1490.29	ENAH	enabled homolog (Drosophila)	chr1q42.12
201122_x_at	0.00369283	2.43	410.57	169.06	EIF5A	eukaryotic translation initiation factor 5A	chr17p13-p12
212956_at	0.00369283	-6.58	34.59	227.72	KIAA0882	KIAA0882 protein	chr4q31.21
209233_at	0.00369283	2.28	332.09	145.92	C2F	C2f protein	chr12p13
202371_at	0.00371443	-2.92	380.68	1110	TCEAL4	transcription elongation factor A (SII)-like 4	chrXq22.2
209372_x_at	0.00372997	-2.54	15.13	38.38	TUBB2 /// RP11-506K6.1	tubulin, beta 2 /// tubulin, beta polypeptide paralog	chr6p25
210978_s_at	0.00372997	3.24	511.22	157.73	TAGLN2	transgelin 2	chr1q21-q25
213931_at	0.00378892	-5.34	46.61	248.71	ID2 /// ID2B	inhibitor of DNA binding 2, dominant negative helix-loop-helix protein /// inhibitor of DNA binding 2B, dominant negative helix-loop-helix protein	chr2p25 /// chr3p21.1
200022_at	0.00379504	1.61	8904.31	5533.09	RPL18	ribosomal protein L18 /// ribosomal protein L18	chr19q13
213290_at	0.00379504	-3.39	73.53	249.52	COL6A2	collagen, type VI, alpha 2	chr21q22.3
201021_s_at	0.00379504	-2.36	3300.48	7801.41	DSTN	destrin (actin depolymerizing factor)	chr20p12.1
201870_at	0.00379504	1.85	162.75	87.83	TOMM34	translocase of outer mitochondrial membrane 34	---
222155_s_at	0.00380393	3.74	165.14	44.11	GPR172A	G protein-coupled receptor 172A	chr8q24.3
207700_s_at	0.00380393	2.96	255.16	86.16	NCOA3	nuclear receptor coactivator 3	chr20q12
210139_s_at	0.00383594	-5.58	169.65	947.08	PMP22	peripheral myelin protein 22	chr17p12-p11.2
209669_s_at	0.00383983	1.79	1796.64	1001.77	PAI-RBP1	PAI-1 mRNA binding protein	chr1p31
209550_at	0.00390627	-11.97	33.99	406.89	NDN	necdin homolog (mouse)	chr15q11.2-q12
217317_s_at	0.00393853	-6.91	21.66	149.63	D15F37 /// LOC440248	D15F37 gene /// hypothetical LOC440248	chr15q11.2 /// chr15q13.1
210951_x_at	0.00393853	5.06	151.18	29.87	RAB27A	RAB27A, member RAS oncogene family	chr15q15-q21.1
215034_s_at	0.00393853	6.66	2803.51	420.67	TM4SF1	transmembrane 4 L six family member 1	chr3q21-q25
218099_at	0.00393862	-2.3	94.94	218.39	HT008	uncharacterized hypothalamus protein HT008	chr17q23.3
202197_at	0.0039681	-1.58	23.87	37.65	MTMR3	myotubularin related protein 3	chr22q12.2
214087_s_at	0.0039681	7.41	47.96	6.47	MYBPC1	myosin binding protein C, slow type	chr12q23.3
219525_at	0.0039681	-2.86	6.13	17.52	FLJ10847	hypothetical protein FLJ10847	chr17p11.2
202532_s_at	0.0039681	2.22	138.28	62.27	DHFR	dihydrofolate reductase	chr5q11.2-q13.2
214167_s_at	0.00398986	2.23	5958.44	2674.44	RPLP0 /// RPLP0-like	ribosomal protein, large, P0 /// similar to ribosomal protein P0	chr12q24.2 /// chr2p22.1
204702_s_at	0.00400809	5.4	80.01	14.82	NFE2L3	nuclear factor (erythroid-derived 2)-like 3	chr7p15-p14
56821_at	0.00403314	2.46	32.92	13.37	FLJ10815	amino acid transporter	chr16q21
213011_s_at	0.00403478	1.81	3057.75	1688.22	TPI1	triosephosphate isomerase 1	chr12p13
208734_x_at	0.00403478	1.78	1036.04	582.88	RAB2	RAB2, member RAS oncogene family	chr8q12.1
214948_s_at	0.00404411	3.07	289.35	94.1	TMF1	TATA element modulatory factor 1 /// Similar to family with sequence similarity 9, member C	chr3p21-p12 /// chr8p11.21
211340_s_at	0.00404523	-4.28	214.78	918.59	MCAM	melanoma cell adhesion molecule	chr11q23.3
208546_x_at	0.00405858	7.64	65.42	8.56	HIST1H2BH	histone 1, H2bh	chr6p21.3
200850_s_at	0.0040647	-1.71	929.19	1585.99	AHCYL1	S-adenosylhomocysteine hydrolase-like 1	chr1p13.2
217995_at	0.00407497	3.29	1314.49	399.32	SQRDL	sulfide quinone reductase-like (yeast)	chr15q15
211762_s_at	0.00407497	4.72	603.81	127.88	KPNA2	karyopherin alpha 2 (RAG cohort 1, importin alpha 1) /// karyopherin alpha 2 (RAG cohort 1, importin alpha 1)	chr17q23.1-q23.3
215016_x_at	0.00407497	-6.14	116.5	715.35	DST	dystonin	chr6p12-p11
200609_s_at	0.00407782	-1.97	960.38	1887.87	WDR1	WD repeat domain 1	chr4p16.1
200696_s_at	0.00410856	-4.36	372.58	1625.08	GSN	gelsolin (amyloidosis, Finnish type)	chr9q33
213016_at	0.00412122	-2.64	161.46	426.78	BBX	Bobby sox homolog (Drosophila)	chr3q13.1
218594_at	0.00412122	2.12	146.95	69.25	FLJ10359	Protein BAP28	chr1q43
202364_at	0.00412884	-3.01	247.32	745.11	MXI1	MAX interactor 1 /// MAX interactor 1	chr10q24-q25
218875_s_at	0.0041289	1.77	19.15	10.83	FBXO5	F-box protein 5	chr6q25-q26
218396_at	0.00412908	-1.88	300.06	563.44	VPS13C	vacuolar protein sorting 13C (yeast)	chr15q22.2
207214_at	0.00414507	17.71	125.44	7.08	SPINK4	serine protease inhibitor, Kazal type 4	chr9p13.3
214662_at	0.00415602	2.17	214.84	98.93	WDR43	WD repeat domain 43	chr2p23.2
209199_s_at	0.00416552	-6.9	22.67	156.49	MEF2C	MADS box transcription enhancer factor 2, polypeptide C (myocyte enhancer factor 2C)	chr5q14
208655_at	0.00417076	-2.44	2085.92	5083.46	CCNI	Cyclin I	chr4q21.1
208875_s_at	0.00417429	2.42	62.16	25.73	PAK2	p21 (CDKN1A)-activated kinase 2	chr3q29
217783_s_at	0.00417429	-2.1	536.09	1124.11	YPEL5	yippee-like 5 (Drosophila)	chr2p23.1
212287_at	0.00417429	1.97	662.38	335.91	SUZ12	suppressor of zeste 12 homolog (Drosophila)	chr17q11.2
209485_s_at	0.00417703	-4.47	46.74	208.92	OSBPL1A	oxysterol binding protein-like 1A	chr18q11.1
210130_s_at	0.00417703	-5.19	16.58	86.12	TM7SF2	transmembrane 7 superfamily member 2	chr11q13
214266_s_at	0.00418391	-1.62	8.28	13.42	PDLIM7	PDZ and LIM domain 7 (enigma)	chr5q35.3
203254_s_at	0.00418391	-2.25	118.43	267.02	TLN1	talin 1	chr9p13
206542_s_at	0.00418391	-3	138.42	415.33	SMARCA2	SWI/SNF related, matrix associated, actin dependent regulator of chromatin, subfamily a, member 2	chr9p22.3
212350_at	0.00418391	-3.14	148.85	467.82	TBC1D1	TBC1 (tre-2/USP6, BUB2, cdc16) domain family, member 1	chr4p14
205856_at	0.00418391	-11.26	9.63	108.37	SLC14A1	solute carrier family 14 (urea transporter), member 1 (Kidd blood group)	chr18q11-q12
213097_s_at	0.00418485	2.11	540.04	255.62	ZRF1	zuotin related factor 1	chr7q22-q32
222231_s_at	0.00419215	3.24	999.8	308.53	PRO1855	hypothetical protein PRO1855	chr17q21.33
205157_s_at	0.00419215	4.25	45.66	10.73	KRT17	keratin 17	chr17q12-q21
216237_s_at	0.00421888	4.34	161.7	37.29	MCM5	MCM5 minichromosome maintenance deficient 5, cell division cycle 46 (S. cerevisiae)	chr22q13.1
221513_s_at	0.00423299	2.03	104.32	51.31	UTP14C /// UTP14A	UTP14, U3 small nucleolar ribonucleoprotein, homolog C (yeast) /// UTP14, U3 small nucleolar ribonucleoprotein, homolog A (yeast)	chr13q14.2 /// chrXq25
219727_at	0.00428783	-25.33	49.08	1243.38	DUOX2	dual oxidase 2	chr15q15.3
218980_at	0.00428797	-6.63	4.07	26.97	FHOD3	formin homology 2 domain containing 3	chr18q12
203756_at	0.00432733	-2.2	55.65	122.49	ARHGEF17	Rho guanine nucleotide exchange factor (GEF) 17	chr11q13.4
212753_at	0.00434164	-2.06	111.56	229.92	PCGF3	polycomb group ring finger 3	chr4p16.3
211819_s_at	0.00436067	-1.77	5.32	9.39	SORBS1	sorbin and SH3 domain containing 1	chr10q23.3-q24.1
210764_s_at	0.00440395	-13.36	92.65	1238.15	CYR61	cysteine-rich, angiogenic inducer, 61	chr1p31-p22
204424_s_at	0.00442301	-3.53	11.39	40.25	LMO3	LIM domain only 3 (rhombotin-like 2)	chr12p12.3
202231_at	0.0044339	1.66	1646.13	993.57	hfl-B5	dendritic cell protein	chr11p13
215129_at	0.00443742	-3.01	15.71	47.26	PIK3C2G	phosphoinositide-3-kinase, class 2, gamma polypeptide	chr12p12
217122_s_at	0.0044626	-2.85	324.81	927.12	SLC35E2	solute carrier family 35, member E2	chr1p36.33
205525_at	0.0044626	-2.99	7.21	21.56	CALD1	caldesmon 1	chr7q33
219440_at	0.00446837	-4.29	76.87	329.52	RAI2	retinoic acid induced 2	chrXp22
201077_s_at	0.00446837	1.78	1749.79	983.99	NHP2L1	NHP2 non-histone chromosome protein 2-like 1 (S. cerevisiae)	chr22q13.2-q13.31
211998_at	0.00449461	-3.63	83.05	301.2	H3F3B	H3 histone, family 3B (H3.3B)	chr17q25
204105_s_at	0.00450813	-4.39	7.38	32.4	NRCAM	neuronal cell adhesion molecule	chr7q31.1-q31.2
203965_at	0.00453186	-1.44	4.67	6.74	USP20	ubiquitin specific protease 20	chr9q34.11
202123_s_at	0.00453186	-2.58	177.84	459.63	ABL1	v-abl Abelson murine leukemia viral oncogene homolog 1	chr9q34.1
209846_s_at	0.00454943	5.14	281.11	54.67	BTN3A2	butyrophilin, subfamily 3, member A2	chr6p22.1
203387_s_at	0.00456264	-3.03	56.93	172.74	TBC1D4	TBC1 domain family, member 4	chr13q22.2
218473_s_at	0.00458911	2.05	130.62	63.76	GLT25D1	glycosyltransferase 25 domain containing 1	chr19p13.11
201431_s_at	0.00459527	-11.24	68.89	774.41	DPYSL3	dihydropyrimidinase-like 3	chr5q32
200811_at	0.00461988	-2.59	476.01	1233.82	CIRBP	cold inducible RNA binding protein	chr19p13.3
203323_at	0.00462107	-9.57	95.77	916.88	CAV2	caveolin 2	chr7q31.1
220751_s_at	0.00462107	-6.91	13.67	94.44	C5orf4	chromosome 5 open reading frame 4	chr5q31-q32
219004_s_at	0.00462107	5.05	91.66	18.16	C21orf45	chromosome 21 open reading frame 45	chr21q22.11
216484_x_at	0.00462107	1.96	345.53	176.15	HDGF	Hepatoma-derived growth factor (high-mobility group protein 1-like)	chr1q21-q23
37512_at	0.00462107	-5.21	14.48	75.38	HSD17B6	hydroxysteroid (17-beta) dehydrogenase 6	chr12q13
41856_at	0.00462438	-1.71	3.29	5.61	UNC5B	Unc-5 homolog B (C. elegans)	chr10q22.1
213227_at	0.00462891	-2.37	171.4	406.51	PGRMC2	progesterone receptor membrane component 2	chr4q26
213226_at	0.00467168	4.38	32.04	7.31	CCNA2	Cyclin A2	chr4q25-q31
206833_s_at	0.00471963	-2.45	52.29	128.24	ACYP2	acylphosphatase 2, muscle type	chr2p16.2
200878_at	0.00471963	-3.03	1257.97	3807.29	EPAS1	endothelial PAS domain protein 1	chr2p21-p16
215942_s_at	0.00472472	2.91	29.65	10.18	GTSE1	G-2 and S-phase expressed 1	chr22q13.2-q13.3
210869_s_at	0.00474142	-5.79	91.99	532.55	MCAM	melanoma cell adhesion molecule	chr11q23.3
204097_s_at	0.00474142	1.97	21.95	11.14	RBMX2	RNA binding motif protein, X-linked 2	chrXq25
218145_at	0.00474605	10.33	132.07	12.78	TRIB3	tribbles homolog 3 (Drosophila)	chr20p13-p12.2
208790_s_at	0.00474615	-4.21	28.58	120.33	PTRF	polymerase I and transcript release factor	chr17q21.2
219650_at	0.0047716	1.97	11.48	5.83	FLJ20105	FLJ20105 protein	chrXq13.1
200899_s_at	0.0047716	-2.52	189.55	477.08	MGEA5	meningioma expressed antigen 5 (hyaluronidase)	chr10q24.1-q24.3
204534_at	0.0047716	-82.52	21.61	1783.36	VTN	vitronectin (serum spreading factor, somatomedin B, complement S-protein)	chr17q11
212328_at	0.00478955	-7.24	71.21	515.76	KIAA1102	KIAA1102 protein	chr4p13
212508_at	0.00481516	-2.54	293.75	744.77	MOAP1	modulator of apoptosis 1	chr14q32
214011_s_at	0.00483614	2.41	186.03	77.35	HSPC111	hypothetical protein HSPC111	chr5q35.2
200788_s_at	0.00484067	-2.31	519.69	1202.29	PEA15	phosphoprotein enriched in astrocytes 15	chr1q21.1
202686_s_at	0.00484298	-9.37	32.11	300.99	AXL	AXL receptor tyrosine kinase	chr19q13.1
218934_s_at	0.00484994	-5.43	7.89	42.87	HSPB7	heat shock 27kDa protein family, member 7 (cardiovascular)	chr1p36.23-p34.3
212931_at	0.00485139	1.99	278.19	139.73	TCF20	transcription factor 20 (AR1)	chr22q13.3|22q13.3
209200_at	0.00488514	-7.83	16.17	126.58	MEF2C	MADS box transcription enhancer factor 2, polypeptide C (myocyte enhancer factor 2C)	chr5q14
208374_s_at	0.00490295	1.59	1447.71	909.45	CAPZA1	capping protein (actin filament) muscle Z-line, alpha 1	chr1p13.2
204168_at	0.00491978	-2.64	265.33	700.03	MGST2	microsomal glutathione S-transferase 2	chr4q28.3
201976_s_at	0.00493444	7.32	684.49	93.5	MYO10	myosin X	chr5p15.1-p14.3
209086_x_at	0.00494195	-2.59	15.73	40.72	MCAM	melanoma cell adhesion molecule	chr11q23.3
210084_x_at	0.00494195	-9.89	51.2	506.24	TPSAB1	tryptase alpha/beta 1	chr16p13.3
201719_s_at	0.00494217	-4.33	63.71	275.88	EPB41L2	erythrocyte membrane protein band 4.1-like 2	chr6q23
204441_s_at	0.00494219	1.82	10.39	5.71	POLA2	polymerase (DNA directed), alpha 2 (70kD subunit)	chr11q13.1
213918_s_at	0.00494219	2.33	186.77	80.2	NIPBL	Nipped-B homolog (Drosophila)	chr5p13.2
205403_at	0.00494988	3.73	64.22	17.2	IL1R2	interleukin 1 receptor, type II	chr2q12-q22
212111_at	0.00494988	-2.44	202.62	493.76	STX12	syntaxin 12	chr1p35-p34.1
204303_s_at	0.00497709	-3.14	28.97	91.02	KIAA0427	KIAA0427	chr18q21.1
219014_at	0.00498374	20.83	83.49	4.01	PLAC8	placenta-specific 8	chr4q21.3
213310_at	0.00501562	1.92	15.27	7.93	EIF2C2	Eukaryotic translation initiation factor 2C, 2	chr8q24
216547_at	0.00508082	1.6	122.55	76.38	LOC127406	similar to Laminin receptor 1	chr1p32.2
219514_at	0.00511267	-3.07	3.55	10.91	ANGPTL2	angiopoietin-like 2	chr9q34
218140_x_at	0.00513981	2.56	870.1	339.26	SRPRB	signal recognition particle receptor, B subunit	chr3q22.1
204244_s_at	0.00517862	4.05	36.57	9.03	ASK	activator of S phase kinase	chr7q21.3
218887_at	0.00517862	1.67	119.29	71.28	MRPL2	mitochondrial ribosomal protein L2	chr6p21.3
222016_s_at	0.00517862	-4.04	14.52	58.6	ZNF323	zinc finger protein 323	---
209390_at	0.00521585	-2.21	67.55	149.47	TSC1	tuberous sclerosis 1	chr9q34
206499_s_at	0.00521585	3.5	141.59	40.42	RCC1	regulator of chromosome condensation 1	chr1p36.1
219297_at	0.00523429	-2.45	97.7	239.84	WDR44	WD repeat domain 44	chrXq24
200645_at	0.0052934	-1.87	1336.98	2504.65	GABARAP	GABA(A) receptor-associated protein	chr17p13.1
202898_at	0.00530508	-2.93	26.01	76.09	SDC3	syndecan 3 (N-syndecan)	chr1pter-p22.3
218564_at	0.00530973	2.78	53.02	19.06	RFWD3	ring finger and WD repeat domain 3	chr16q22.3
219745_at	0.00533248	2.47	12.39	5.01	C10orf77	chromosome 10 open reading frame 77	chr10q24.32
203939_at	0.00534343	-3.75	39.72	148.99	NT5E	5'-nucleotidase, ecto (CD73)	chr6q14-q21
209514_s_at	0.00536384	3.97	121.66	30.67	RAB27A	RAB27A, member RAS oncogene family	chr15q15-q21.1
214421_x_at	0.00537558	-15.13	9.68	146.52	CYP2C9	cytochrome P450, family 2, subfamily C, polypeptide 9	chr10q24
203810_at	0.00540385	-3.12	34.11	106.48	DNAJB4	DnaJ (Hsp40) homolog, subfamily B, member 4	chr1p31.1
218292_s_at	0.00543257	-2.22	5.88	13.03	PRKAG2	protein kinase, AMP-activated, gamma 2 non-catalytic subunit	chr7q35-q36
201603_at	0.00546101	-2.72	234.17	635.84	PPP1R12A	protein phosphatase 1, regulatory (inhibitor) subunit 12A	chr12q15-q21
209156_s_at	0.00547466	-11.42	268.13	3061.48	COL6A2	collagen, type VI, alpha 2	chr21q22.3
204813_at	0.00550098	-2.1	4.45	9.34	MAPK10	mitogen-activated protein kinase 10	chr4q22.1-q23
202857_at	0.00551604	1.92	1925.99	1002.8	TMEM4	transmembrane protein 4	chr12q15
218619_s_at	0.00553674	2.36	30.23	12.83	SUV39H1	suppressor of variegation 3-9 homolog 1 (Drosophila)	chrXp11.23
219062_s_at	0.00554482	-2.76	20.35	56.1	ZCCHC2	zinc finger, CCHC domain containing 2	chr18q21.33
200826_at	0.00557347	1.72	4221.03	2460.21	SNRPD2	small nuclear ribonucleoprotein D2 polypeptide 16.5kDa	chr19q13.2
203970_s_at	0.00559178	-2.14	22.37	47.93	PEX3	peroxisomal biogenesis factor 3	chr6q23-q24
210117_at	0.0055952	3.19	59.23	18.59	SPAG1	sperm associated antigen 1	chr8q22.2
216958_s_at	0.00562886	-2.42	62.42	151.32	IVD	isovaleryl Coenzyme A dehydrogenase	chr15q14-q15
200847_s_at	0.00564906	-1.94	1331.26	2584.01	TMEM66	transmembrane protein 66	chr8p12
204398_s_at	0.00564906	2.23	92.32	41.45	EML2	echinoderm microtubule associated protein like 2	chr19q13.32
200003_s_at	0.00564906	1.52	13643	8961.96	RPL28	ribosomal protein L28 /// ribosomal protein L28	chr19q13.4
50314_i_at	0.00565969	-1.7	56.82	96.41	C20orf27	chromosome 20 open reading frame 27	chr20p13
202834_at	0.00565969	-34.44	87.02	2996.62	AGT	angiotensinogen (serine (or cysteine) proteinase inhibitor, clade A (alpha-1 antiproteinase, antitrypsin), member 8)	chr1q42-q43
208103_s_at	0.00566007	3.57	55.22	15.46	ANP32E	acidic (leucine-rich) nuclear phosphoprotein 32 family, member E /// acidic (leucine-rich) nuclear phosphoprotein 32 family, member E	chr1q21.2
212898_at	0.00566007	1.67	85.87	51.52	KIAA0406	KIAA0406 gene product	chr20q11.23
218796_at	0.00567501	9.42	291.86	30.97	C20orf42	chromosome 20 open reading frame 42	chr20p12.3
211576_s_at	0.00568059	2.49	27.5	11.05	SLC19A1	solute carrier family 19 (folate transporter), member 1	chr21q22.3
210946_at	0.00570448	-4.06	399.62	1623.29	PPAP2A	phosphatidic acid phosphatase type 2A	chr5q11
209283_at	0.00572723	-12.92	34.29	443.04	CRYAB	crystallin, alpha B	chr11q22.3-q23.1
214771_x_at	0.00573651	-2.45	310.95	762.58	M-RIP	myosin phosphatase-Rho interacting protein	chr17p11.2
218947_s_at	0.00573828	3.56	103.34	29.03	PAPD1	PAP associated domain containing 1	chr10p11.23
219165_at	0.00574428	-3.45	119.13	411.42	PDLIM2	PDZ and LIM domain 2 (mystique)	chr8p21.2
204686_at	0.00574991	-4.64	49.78	231.06	IRS1	insulin receptor substrate 1	chr2q36
205205_at	0.00575449	2.35	14.29	6.08	RELB	v-rel reticuloendotheliosis viral oncogene homolog B, nuclear factor of kappa light polypeptide gene enhancer in B-cells 3 (avian)	chr19q13.31-q13.32
209675_s_at	0.00576691	2.05	182.47	89	HNRPUL1	heterogeneous nuclear ribonucleoprotein U-like 1	chr19q13.2
204308_s_at	0.00578944	-1.66	9.59	15.9	KIAA0329	KIAA0329	chr14q32.32
214435_x_at	0.00580271	2.81	209.49	74.5	RALA	v-ral simian leukemia viral oncogene homolog A (ras related)	chr7p15-p13
214427_at	0.00580271	2.53	387.24	152.79	NOL1	nucleolar protein 1, 120kDa	chr12p13
217750_s_at	0.00580271	1.88	581.9	309.24	FLJ13855	hypothetical protein FLJ13855	chr17q21.32
202008_s_at	0.00580271	-1.96	56.67	111.32	NID1	nidogen 1	chr1q43
221432_s_at	0.00581077	-1.42	11.94	16.91	SLC25A28	solute carrier family 25, member 28 /// solute carrier family 25, member 28	chr10q23-q24
221760_at	0.00581358	-3.89	226.43	880.4	MAN1A1	Mannosidase, alpha, class 1A, member 1	chr6q22
203728_at	0.00582017	2.17	44.2	20.34	BAK1 /// BCL2L7P1	BCL2-antagonist/killer 1 /// BCL2-like 7 pseudogene 1	chr6p21.3 /// chr20q11.21
211509_s_at	0.00582479	-2.21	3495.23	7740.7	RTN4	reticulon 4	chr2p16.3
209326_at	0.00586106	3.53	625.24	177.25	SLC35A2	solute carrier family 35 (UDP-galactose transporter), member A2	chrXp11.23-p11.22
204297_at	0.00586106	-1.83	61.13	111.95	PIK3C3	phosphoinositide-3-kinase, class 3	chr18q12.3
217865_at	0.00587223	-2.74	112.74	308.71	RNF130	ring finger protein 130	chr5q35.3
220235_s_at	0.00590881	4.7	59.05	12.56	C1orf103	chromosome 1 open reading frame 103	chr1p13.3
205618_at	0.00600177	-3.73	27.56	102.73	PRRG1	proline rich Gla (G-carboxyglutamic acid) 1	chrXp21.1
202844_s_at	0.00603645	2.06	779.48	377.96	RALBP1	ralA binding protein 1	chr18p11.3
201340_s_at	0.00604018	4.09	144.49	35.29	ENC1	ectodermal-neural cortex (with BTB-like domain)	chr5q12-q13.3
209023_s_at	0.00606419	1.83	547.95	299.78	STAG2	stromal antigen 2	chrXq25
200990_at	0.00606419	1.94	1191.36	615.44	TRIM28	tripartite motif-containing 28	chr19q13.4
209433_s_at	0.00607827	3.43	24.64	7.18	PPAT	phosphoribosyl pyrophosphate amidotransferase	chr4q12
200772_x_at	0.00607827	1.77	10104.8	5724.22	PTMA	prothymosin, alpha (gene sequence 28)	chr2q35-q36
211056_s_at	0.00610609	3.62	28.12	7.77	SRD5A1	steroid-5-alpha-reductase, alpha polypeptide 1 (3-oxo-5 alpha-steroid delta 4-dehydrogenase alpha 1) /// steroid-5-alpha-reductase, alpha polypeptide 1 (3-oxo-5 alpha-steroid delta 4-dehydrogenase alpha 1)	chr5p15
222101_s_at	0.00621194	-3.5	44.94	157.16	DCHS1	dachsous 1 (Drosophila)	chr11p15.4
203588_s_at	0.00623744	-4.18	85.68	358.27	TFDP2	transcription factor Dp-2 (E2F dimerization partner 2)	chr3q23
203657_s_at	0.00623744	-2.36	97.69	230.82	CTSF	cathepsin F	chr11q13
212240_s_at	0.00623744	-5.01	161.03	806.55	PIK3R1	phosphoinositide-3-kinase, regulatory subunit 1 (p85 alpha)	chr5q13.1
215450_at	0.00624351	2.16	37.12	17.15	---	---	---
205925_s_at	0.00625183	-2.35	4.2	9.86	RAB3B	RAB3B, member RAS oncogene family	chr1p32-p31
221221_s_at	0.00627001	-3.67	6.61	24.27	KLHL3	kelch-like 3 (Drosophila)	chr5q31
214761_at	0.00631176	-3.78	6.61	24.99	ZNF423	zinc finger protein 423	chr16q12
220953_s_at	0.00637468	1.92	10.84	5.63	MTMR12	myotubularin related protein 12	chr5p13.3
212928_at	0.00638208	-2.08	82.21	171.14	TSPYL4	TSPY-like 4	chr6q22.1
206688_s_at	0.00638323	1.84	125.58	68.3	CPSF4	cleavage and polyadenylation specific factor 4, 30kDa	chr7q22.1
204444_at	0.00639125	4.96	31.31	6.31	KIF11	kinesin family member 11	chr10q24.1
201409_s_at	0.00639565	-1.83	527.51	964.94	PPP1CB	protein phosphatase 1, catalytic subunit, beta isoform	chr2p23
209765_at	0.00639565	-3.93	10.6	41.65	ADAM19	a disintegrin and metalloproteinase domain 19 (meltrin beta)	chr5q32-q33
208606_s_at	0.00643537	-2	3.38	6.74	WNT4	wingless-type MMTV integration site family, member 4 /// wingless-type MMTV integration site family, member 4	chr1p36.23-p35.1
218813_s_at	0.00643537	-1.84	18.13	33.33	SH3GLB2	SH3-domain GRB2-like endophilin B2	chr9q34
201001_s_at	0.00644143	1.74	375.38	215.32	UBE2V1 /// Kua-UEV	ubiquitin-conjugating enzyme E2 variant 1 /// ubiquitin-conjugating enzyme E2 variant 1	chr20q13.2
206392_s_at	0.00644143	14.82	124.68	8.41	RARRES1	retinoic acid receptor responder (tazarotene induced) 1	chr3q25.32
211764_s_at	0.00645658	1.97	184.45	93.83	UBE2D1	ubiquitin-conjugating enzyme E2D 1 (UBC4/5 homolog, yeast) /// ubiquitin-conjugating enzyme E2D 1 (UBC4/5 homolog, yeast)	chr10q11.2-q21
204709_s_at	0.00645981	2.57	26.69	10.38	KIF23	kinesin family member 23	chr15q23
206536_s_at	0.00646111	1.23	6.16	5.02	BIRC4	baculoviral IAP repeat-containing 4	chrXq25
201998_at	0.00646111	4.63	472.38	101.98	ST6GAL1	ST6 beta-galactosamide alpha-2,6-sialyltranferase 1	chr3q27-q28
202974_at	0.00646111	-5.59	28.09	156.95	MPP1	membrane protein, palmitoylated 1, 55kDa	chrXq28
213306_at	0.00646111	-3.38	61.34	207.63	MPDZ	multiple PDZ domain protein	chr9p24-p22
204020_at	0.00648464	-2.33	309.71	722.36	PURA	purine-rich element binding protein A	chr5q31
212606_at	0.00648464	-3.34	12.95	43.3	WDFY3	WD repeat and FYVE domain containing 3	chr4q21.23
218695_at	0.00654744	1.87	92.33	49.41	EXOSC4	exosome component 4	chr8q24.3
202994_s_at	0.00655965	-13.73	115.54	1586.23	FBLN1	fibulin 1	chr22q13.31
202904_s_at	0.00658631	1.64	16.62	10.13	LSM5	LSM5 homolog, U6 small nuclear RNA associated (S. cerevisiae)	chr7p14.3
218162_at	0.00663636	-11.78	80.73	951.26	OLFML3	olfactomedin-like 3	chr1p13.2
216894_x_at	0.00663636	-3.52	22.94	80.77	CDKN1C	cyclin-dependent kinase inhibitor 1C (p57, Kip2)	chr11p15.5
221872_at	0.00667267	16.82	157.33	9.35	RARRES1	retinoic acid receptor responder (tazarotene induced) 1	chr3q25.32
212099_at	0.00667267	-2.77	1319.14	3648.99	RHOB	ras homolog gene family, member B	chr2p24
214512_s_at	0.00667267	2.7	1430.3	529.27	PC4	activated RNA polymerase II transcription cofactor 4	chr5p13.3
214005_at	0.00669365	2.64	113.29	42.89	GGCX	gamma-glutamyl carboxylase	chr2p12
217938_s_at	0.00670279	1.74	944.19	542.85	KCMF1	potassium channel modulatory factor 1	chr2p11.2
204401_at	0.00672643	5.42	79.66	14.71	KCNN4	potassium intermediate/small conductance calcium-activated channel, subfamily N, member 4	chr19q13.2
209297_at	0.00674531	-3.1	73.47	227.6	ITSN1	intersectin 1 (SH3 domain protein)	chr21q22.1-q22.2
212529_at	0.00674531	1.94	40.58	20.97	FLJ30656	hypothetical protein FLJ30656	chr17q21.31
206501_x_at	0.00674615	-2.26	6.54	14.75	ETV1	ets variant gene 1	chr7p21.3
200953_s_at	0.00680772	-7.86	103.63	814.69	CCND2	cyclin D2	chr12p13
204163_at	0.00681824	-4.4	50.69	222.95	EMILIN1	elastin microfibril interfacer 1	chr2p23.3-p23.2
59625_at	0.00681824	-2.41	43.79	105.57	NOL3	nucleolar protein 3 (apoptosis repressor with CARD domain)	chr16q21-q23
205529_s_at	0.00681824	-7.1	16.8	119.24	RUNX1T1	runt-related transcription factor 1; translocated to, 1 (cyclin D-related)	chr8q22
203682_s_at	0.00681824	-2.07	4.38	9.07	IVD	isovaleryl Coenzyme A dehydrogenase	chr15q14-q15
205082_s_at	0.00681824	-4.83	8.21	39.63	AOX1	aldehyde oxidase 1	chr2q33
201614_s_at	0.00681824	2.75	122.71	44.6	RUVBL1	RuvB-like 1 (E. coli)	chr3q21
204407_at	0.00682239	1.71	26.4	15.41	TTF2	transcription termination factor, RNA polymerase II	chr1p22
213142_x_at	0.00682674	-3.09	51.14	158.12	LOC54103	hypothetical protein LOC54103	chr7q11.23
204162_at	0.00682674	2.98	28.7	9.62	KNTC2	kinetochore associated 2	chr18p11.32
203812_at	0.00682674	-3.29	10.75	35.35	---	CDNA clone IMAGE:5922621, partial cds	---
215198_s_at	0.00682674	-2.3	15.86	36.46	CALD1	caldesmon 1	chr7q33
203560_at	0.00682674	8.58	100.76	11.75	GGH	gamma-glutamyl hydrolase (conjugase, folylpolygammaglutamyl hydrolase)	chr8q12.3
36564_at	0.00693648	2.42	60	24.76	IBRDC3	IBR domain containing 3	chr1p35.1
218401_s_at	0.0070199	3.27	124.39	38.04	ZNF281	zinc finger protein 281	chr1q32.1
204155_s_at	0.00702324	-1.74	12.3	21.38	KIAA0999	KIAA0999 protein	chr11q23.3
204042_at	0.00702404	-2.15	11.25	24.14	WASF3	WAS protein family, member 3	chr13q12
203154_s_at	0.00702404	1.75	384.16	219.2	PAK4	p21(CDKN1A)-activated kinase 4	chr19q13.2
203698_s_at	0.00711916	-7.71	25.86	199.3	FRZB	frizzled-related protein	chr2qter
205584_at	0.00712345	-1.99	14.51	28.84	CXorf45	chromosome X open reading frame 45	chrXq23
218676_s_at	0.00713995	2.71	173.2	63.92	PCTP	phosphatidylcholine transfer protein	chr17q21-q24
218224_at	0.00713995	-2.74	354.94	972.96	PNMA1	paraneoplastic antigen MA1	chr14q24.3
219795_at	0.00718784	14.41	91.09	6.32	SLC6A14	solute carrier family 6 (amino acid transporter), member 14	chrXq23-q24
201482_at	0.00718784	-4.8	130.37	625.95	QSCN6	quiescin Q6	chr1q24
212001_at	0.007229	-3.36	31.37	105.38	SFRS14	Splicing factor, arginine/serine-rich 14	chr19p12
213933_at	0.00723947	-5.1	26.33	134.3	PTGER3	Prostaglandin E receptor 3 (subtype EP3)	chr1p31.2
200710_at	0.00723947	-2.43	369.61	897.52	ACADVL	acyl-Coenzyme A dehydrogenase, very long chain	chr17p13-p11
218067_s_at	0.00728099	-3.85	128.27	494.23	FLJ10154	hypothetical protein FLJ10154	chr13q33.3
203891_s_at	0.00728099	-1.61	65.97	105.92	DAPK3	death-associated protein kinase 3	chr19p13.3
201993_x_at	0.00729673	-1.94	742.95	1437.64	HNRPDL	heterogeneous nuclear ribonucleoprotein D-like	chr4q13-q21
220110_s_at	0.00729673	-5.1	6.1	31.12	NXF3	nuclear RNA export factor 3	chrXq22-q23
218956_s_at	0.00729673	1.54	98.25	63.69	PTCD1	pentatricopeptide repeat domain 1	chr7q22.1
58696_at	0.00729673	1.9	178.18	93.57	EXOSC4	exosome component 4	chr8q24.3
201033_x_at	0.00729673	1.53	17998.6	11740	RPLP0	ribosomal protein, large, P0	chr12q24.2
217066_s_at	0.00729673	-2.07	16.98	35.24	DMPK	dystrophia myotonica-protein kinase	chr19q13.3
205470_s_at	0.00730551	-28.43	21.55	612.67	KLK11	kallikrein 11	chr19q13.3-q13.4
205132_at	0.00730969	-2.74	17.44	47.72	ACTC	actin, alpha, cardiac muscle	chr15q11-q14
212160_at	0.00730969	2.92	386.92	132.64	XPOT	exportin, tRNA (nuclear export receptor for tRNAs)	chr12q14.2
200846_s_at	0.00730969	2.02	1171.54	578.57	PPP1CA	protein phosphatase 1, catalytic subunit, alpha isoform	chr11q13
218321_x_at	0.00730969	1.98	123.28	62.18	DUSP24	dual specificity phosphatase 24 (putative)	chr7q11.23
201672_s_at	0.00730969	1.72	623.49	363.24	USP14	ubiquitin specific protease 14 (tRNA-guanine transglycosylase)	chr18p11.32
209355_s_at	0.0073132	-7.42	58.14	431.49	PPAP2B	phosphatidic acid phosphatase type 2B	chr1pter-p22.1
204023_at	0.0073272	4.51	98.93	21.95	RFC4	replication factor C (activator 1) 4, 37kDa	chr3q27
217899_at	0.00732756	1.62	822.96	509.44	FLJ20254	Hypothetical protein FLJ20254	chr2p23.3
206325_at	0.00738097	-26.53	10.47	277.77	SERPINA6	serine (or cysteine) proteinase inhibitor, clade A (alpha-1 antiproteinase, antitrypsin), member 6	chr14q32.1
214657_s_at	0.00738745	-7.83	15.3	119.76	TncRNA	Trophoblast-derived noncoding RNA	chr11q13.1
212494_at	0.00738745	-2.82	97.58	275.24	TENC1	tensin like C1 domain containing phosphatase (tensin 2)	chr12q13.13
220812_s_at	0.00738745	-4.29	21.54	92.49	HHLA2	HERV-H LTR-associating 2	chr3q13.13
219124_at	0.00744827	1.38	9.28	6.72	C8orf41	chromosome 8 open reading frame 41	chr8p12
218849_s_at	0.00745336	3.04	29.1	9.58	PPP1R13L	protein phosphatase 1, regulatory (inhibitor) subunit 13 like	chr19q13.32
206055_s_at	0.00748215	1.98	713.81	360.49	SNRPA1	small nuclear ribonucleoprotein polypeptide A'	chr15q26.3
204228_at	0.00748215	2.09	179.52	85.88	PPIH	peptidyl prolyl isomerase H (cyclophilin H)	chr1p34.1
202543_s_at	0.00748215	3.66	57.42	15.7	GMFB	glia maturation factor, beta	chr14q22.2
202380_s_at	0.00749108	-2.94	30.52	89.87	NKTR	natural killer-tumor recognition sequence	chr3p23-p21
221430_s_at	0.00756515	-2.07	17.32	35.94	RNF146	ring finger protein 146 /// ring finger protein 146	chr6q22.1-q22.33
202708_s_at	0.00764103	10.78	101.84	9.45	HIST2H2BE	histone 2, H2be	chr1q21-q23
209164_s_at	0.00770166	3.49	163.51	46.79	CYB561	cytochrome b-561	chr17q11-qter
48031_r_at	0.00770183	-2.62	67.92	177.92	C5orf4	chromosome 5 open reading frame 4	chr5q31-q32
222108_at	0.00770183	-6.78	93.53	634.36	AMIGO2	adhesion molecule with Ig-like domain 2	chr12q13.11
212225_at	0.00770183	-2.16	19.68	42.53	SUI1	putative translation initiation factor	chr17q21.2
200025_s_at	0.00770617	1.34	12759.4	9549.06	RPL27	ribosomal protein L27 /// ribosomal protein L27	chr17q21.1-q21.2
210681_s_at	0.00770617	2.36	172.11	72.92	USP15	ubiquitin specific protease 15	chr12q14
221970_s_at	0.00774245	1.82	465.58	255.89	DKFZP586L0724	DKFZP586L0724 protein	chr17q24.2
209443_at	0.00774568	-16.06	80.83	1298.25	SERPINA5	serine (or cysteine) proteinase inhibitor, clade A (alpha-1 antiproteinase, antitrypsin), member 5	chr14q32.1
212836_at	0.00774703	2.61	158.77	60.89	POLD3	polymerase (DNA-directed), delta 3, accessory subunit	chr11q14
213913_s_at	0.00774703	2.05	13.47	6.57	KIAA0984	KIAA0984 protein	chr12q14.3
202264_s_at	0.00774703	1.73	526.35	303.41	TOMM40	translocase of outer mitochondrial membrane 40 homolog (yeast)	chr19q13
212511_at	0.00774703	-3.38	49.34	166.58	PICALM	phosphatidylinositol binding clathrin assembly protein	chr11q14
205880_at	0.00775984	-4.48	12.31	55.19	PRKD1	protein kinase D1	chr14q11
203281_s_at	0.00776614	-3.55	29.57	104.93	UBE1L	ubiquitin-activating enzyme E1-like	chr3p21
202483_s_at	0.00777287	2.62	503.58	192.09	RANBP1	RAN binding protein 1	chr22q11.21
206300_s_at	0.00777927	-6.24	7.28	45.42	PTHLH	parathyroid hormone-like hormone	chr12p12.1-p11.2
219022_at	0.00780439	1.74	21.87	12.59	FLJ12448	hypothetical protein FLJ12448	chr12q
207134_x_at	0.00781918	-8.54	86.39	737.47	TPSB2	tryptase beta 2	chr16p13.3
218969_at	0.00783474	1.64	71.75	43.83	Magmas	mitochondria-associated protein involved in granulocyte-macrophage colony-stimulating factor signal transduction	chr16p13.3
204868_at	0.00784779	1.71	199.77	117.06	ICT1	immature colon carcinoma transcript 1	chr17q25.1
212509_s_at	0.00785567	-4.12	807.94	3329.83	MXRA7	matrix-remodelling associated 7	chr17q25.1
215780_s_at	0.00786899	2.31	743.11	321.22	SET /// LOC389168	SET translocation (myeloid leukemia-associated) /// similar to SET protein (Phosphatase 2A inhibitor I2PP2A) (I-2PP2A) (Template activating factor I) (TAF-I) (HLA-DR associated protein II) (PHAPII) (Inhibitor of granzyme A-activated DNase) (IGAAD)	chr9q34 /// chr3q25.31
217061_s_at	0.00790066	-2.15	6.21	13.37	ETV1	ets variant gene 1	chr7p21.3
203758_at	0.00792712	-4.71	110.33	519.7	CTSO	cathepsin O	chr4q31-q32
210559_s_at	0.00794497	7.83	55.05	7.03	CDC2	cell division cycle 2, G1 to S and G2 to M	chr10q21.1
208644_at	0.00794497	2.03	317.3	156.67	PARP1	poly (ADP-ribose) polymerase family, member 1	chr1q41-q42
208718_at	0.00795251	-1.64	1666.93	2736.63	DDX17	DEAD (Asp-Glu-Ala-Asp) box polypeptide 17	chr22q13.1
219416_at	0.00797173	-1.99	39.09	77.83	SCARA3	scavenger receptor class A, member 3	chr8p21
206488_s_at	0.00798101	-3.83	8.71	33.38	CD36	CD36 antigen (collagen type I receptor, thrombospondin receptor)	chr7q11.2
216508_x_at	0.00798488	1.42	717.56	505.75	HMGB1 /// HMG1L1	high-mobility group box 1 /// high-mobility group (nonhistone chromosomal) protein 1-like 1	chr13q12 /// chr20q13.32
219304_s_at	0.00800331	-19.74	20.3	400.68	PDGFD	platelet derived growth factor D	chr11q22.3
210538_s_at	0.00801137	3.94	626.22	159.1	BIRC3	baculoviral IAP repeat-containing 3	chr11q22
206303_s_at	0.00801199	-4.19	39.77	166.47	NUDT4 /// NUDT4P1	nudix (nucleoside diphosphate linked moiety X)-type motif 4 /// nudix (nucleoside diphosphate linked moiety X)-type motif 4 pseudogene 1	chr12q21 /// chr1q21.1
219286_s_at	0.00802532	1.94	202.53	104.22	RBM15	RNA binding motif protein 15	chr1p13
203296_s_at	0.00804701	-5.83	11.96	69.74	ATP1A2	ATPase, Na+/K+ transporting, alpha 2 (+) polypeptide	chr1q21-q23
208611_s_at	0.0080731	-1.99	230.67	459.21	SPTAN1	spectrin, alpha, non-erythrocytic 1 (alpha-fodrin)	chr9q33-q34
204742_s_at	0.00812018	-1.74	6.82	11.88	APRIN	androgen-induced proliferation inhibitor	chr13q12.3
208694_at	0.00814428	2.24	345.08	153.78	PRKDC	protein kinase, DNA-activated, catalytic polypeptide	chr8q11
202401_s_at	0.00818747	-2.4	71.55	171.41	SRF	serum response factor (c-fos serum response element-binding transcription factor)	chr6p21.1
221989_at	0.00818747	-7.02	37.1	260.35	RPL10	ribosomal protein L10	chrXq28
208313_s_at	0.00820878	-1.7	420.86	716.53	SF1	splicing factor 1	chr11q13
203418_at	0.00827678	4.59	23.54	5.13	CCNA2	cyclin A2	chr4q25-q31
203158_s_at	0.00827678	-4.27	12.78	54.59	GLS	glutaminase	chr2q32-q34
221085_at	0.00831431	4.45	90.26	20.29	TNFSF15	tumor necrosis factor (ligand) superfamily, member 15	chr9q32
212342_at	0.00832254	1.69	117.62	69.4	YIPF6	Yip1 domain family, member 6	chrXq13.1
203755_at	0.00832254	6.43	34.9	5.43	BUB1B	BUB1 budding uninhibited by benzimidazoles 1 homolog beta (yeast)	chr15q15
213971_s_at	0.00832254	2.22	188.45	84.76	SUZ12	suppressor of zeste 12 homolog (Drosophila)	chr17q11.2
205054_at	0.00838586	-19.89	17.7	352.08	NEB	nebulin	chr2q22
218428_s_at	0.00840026	-1.94	72.18	140.34	REV1L	REV1-like (yeast)	chr2q11.1-q11.2
219493_at	0.00840026	3.59	33.43	9.31	SHCBP1	SHC SH2-domain binding protein 1	chr16q11.2
207574_s_at	0.00840026	-4.77	351.33	1677.58	GADD45B	growth arrest and DNA-damage-inducible, beta	chr19p13.3
221637_s_at	0.00843159	1.74	393.83	225.81	MGC2477	hypothetical protein MGC2477	chr11q12.3
212446_s_at	0.00845094	2.31	172.74	74.92	LASS6	LAG1 longevity assurance homolog 6 (S. cerevisiae)	chr2q24.3
208549_x_at	0.00845094	1.81	2512.51	1391.51	PTMA /// LOC440085 /// LOC441454 /// LOC441456	prothymosin, alpha (gene sequence 28) /// similar to prothymosin alpha /// hypothetical gene supported by BC013859 /// hypothetical gene supported by BC013859; BC070480	chr2q35-q36 /// chr12p13.2 /// chr9q22.32 /// chr9q22.33
202249_s_at	0.00845146	-2.02	42.97	86.86	WDR42A	WD repeat domain 42A	chr1q22-q23
209754_s_at	0.00845146	3.08	30.66	9.95	TMPO	thymopoietin	chr12q22
205303_at	0.00845146	-2.81	9.36	26.25	KCNJ8	potassium inwardly-rectifying channel, subfamily J, member 8	chr12p11.23
218481_at	0.00845146	3.14	20.38	6.49	EXOSC5	exosome component 5	chr19q13.1
208693_s_at	0.00845146	2.2	1074.83	488.45	GARS	glycyl-tRNA synthetase	chr7p15
210136_at	0.00846842	-3.44	100.25	344.67	MBP	myelin basic protein	chr18q23
200037_s_at	0.00846842	1.88	1338.56	711.58	CBX3	chromobox homolog 3 (HP1 gamma homolog, Drosophila) /// chromobox homolog 3 (HP1 gamma homolog, Drosophila)	chr7p15.2
203726_s_at	0.00853703	12.1	84.37	6.97	LAMA3	laminin, alpha 3	chr18q11.2
212980_at	0.00853703	-3.05	16.54	50.38	USP34	Ubiquitin specific protease 34	chr2p15
205208_at	0.00853703	4.95	57.8	11.67	ALDH1L1	aldehyde dehydrogenase 1 family, member L1	chr3q21.2
202833_s_at	0.00855334	9.65	6028.01	624.7	SERPINA1	serine (or cysteine) proteinase inhibitor, clade A (alpha-1 antiproteinase, antitrypsin), member 1	chr14q32.1
202016_at	0.00855334	4.08	746.99	182.98	MEST	mesoderm specific transcript homolog (mouse)	chr7q32
202951_at	0.0085591	1.84	875.07	475.82	STK38	serine/threonine kinase 38	chr6p21
200956_s_at	0.00857889	1.96	416.9	212.62	SSRP1	structure specific recognition protein 1	chr11q12
219510_at	0.00857889	1.2	5.17	4.3	POLQ	polymerase (DNA directed), theta	chr3q13.33
204759_at	0.00858319	-2.98	27.12	80.72	RCBTB2	regulator of chromosome condensation (RCC1) and BTB (POZ) domain containing protein 2	chr13q14.3
222158_s_at	0.00858319	2.24	330.14	147.44	C1orf121	chromosome 1 open reading frame 121	chr1q44
221741_s_at	0.00859194	1.64	378.45	230.42	YTHDF1	YTH domain family, member 1	chr20q13.33
205107_s_at	0.00859794	2.68	22.08	8.25	EFNA4	ephrin-A4	chr1q21-q22
201930_at	0.00859794	3.24	244.56	75.45	MCM6	MCM6 minichromosome maintenance deficient 6 (MIS5 homolog, S. pombe) (S. cerevisiae)	chr2q21
217466_x_at	0.00861649	1.57	1679.71	1071.57	RPS2 /// LOC91561 /// LOC148430 /// LOC286444 /// LOC400963 /// LOC440589	ribosomal protein S2 /// similar to ribosomal protein S2; 40S ribosomal protein S2 /// similar to ribosomal protein S2; 40S ribosomal protein S2 /// similar to ribosomal protein S2; 40S ribosomal protein S2 /// hypothetical gene supported by AB082925; BC019021; NM_002952 /// similar to ribosomal protein S2; 40S ribosomal protein S2	chr16p13.3 /// chr11p15.1 /// chr1q23.3 /// chrXp11.4 /// chr2p11.2 /// chr1p32.3
210213_s_at	0.00862954	2.26	656.06	290.56	ITGB4BP	integrin beta 4 binding protein	chr20q12
219178_at	0.00863519	1.73	45.44	26.21	QTRTD1	queuine tRNA-ribosyltransferase domain containing 1	chr3q13.31
213937_s_at	0.00865193	2.19	47.41	21.64	FTSJ1	FtsJ homolog 1 (E. coli)	chrXp11.23
204201_s_at	0.0086868	-3.17	51.87	164.22	PTPN13	protein tyrosine phosphatase, non-receptor type 13 (APO-1/CD95 (Fas)-associated phosphatase)	chr4q21.3
212631_at	0.00869481	-2.73	48.09	131.4	STX7	Syntaxin 7	chr6q23.1
221541_at	0.00869481	-5.46	386.53	2110.23	CRISPLD2	cysteine-rich secretory protein LCCL domain containing 2	chr16q24.1
203208_s_at	0.00870834	2.15	416.2	193.8	CHPPR	chondrocyte protein with a poly-proline region	chr8q13.1
37590_g_at	0.00870834	-1.52	6.74	10.22	DKFZp547K1113	Hypothetical protein DKFZp547K1113	chr15q26.1
220658_s_at	0.00870834	5.28	32.32	6.12	ARNTL2	aryl hydrocarbon receptor nuclear translocator-like 2	chr12p12.2-p11.2
200982_s_at	0.00870834	-3.04	200.31	608.19	ANXA6	annexin A6	chr5q32-q34
35160_at	0.00870834	-1.34	11.38	15.24	LDB1	LIM domain binding 1	chr10q24-q25
214318_s_at	0.00870834	-2.04	10.46	21.38	13CDNA73	hypothetical protein CG003	chr13q13.1
203408_s_at	0.00872106	-5.41	105.78	572.44	SATB1	special AT-rich sequence binding protein 1 (binds to nuclear matrix/scaffold-associating DNA's)	chr3p23
218265_at	0.00876604	-1.83	42.35	77.66	SECISBP2	SECIS binding protein 2	chr9q22.2
212115_at	0.00882502	2.99	740.65	247.54	C16orf34	chromosome 16 open reading frame 34	chr16p13.3
205382_s_at	0.00882502	-8.1	47.15	382.1	DF	D component of complement (adipsin)	chr19p13.3
202267_at	0.00885216	4.52	213.54	47.23	LAMC2	laminin, gamma 2	chr1q25-q31
216899_s_at	0.00887538	4.6	88.25	19.2	SCAP2	src family associated phosphoprotein 2	chr7p21-p15
200711_s_at	0.00887538	-1.65	516.17	852.07	SKP1A	S-phase kinase-associated protein 1A (p19A)	chr5q31
204459_at	0.00887538	2.19	60.57	27.67	CSTF2	cleavage stimulation factor, 3' pre-RNA, subunit 2, 64kDa	chrXq22.1
203097_s_at	0.00890566	-1.7	201.06	341.47	RAPGEF2	Rap guanine nucleotide exchange factor (GEF) 2	chr4q32.1
202325_s_at	0.00898276	-2.1	1503.87	3161.01	ATP5J	ATP synthase, H+ transporting, mitochondrial F0 complex, subunit F6	chr21q21.1
218424_s_at	0.00898802	3.3	210.15	63.74	STEAP3	STEAP family member 3	chr2q14.2
213151_s_at	0.00901412	-1.62	1045.54	1696.02	SEPT7	septin 7	chr7p14.3-p14.1
208523_x_at	0.00903269	3.2	22.58	7.05	HIST1H2BI	histone 1, H2bi	chr6p21.3
209317_at	0.00905533	2.62	98.96	37.73	POLR1C	polymerase (RNA) I polypeptide C, 30kDa	chr6p21.1
201207_at	0.00905533	1.94	234.81	120.96	TNFAIP1	tumor necrosis factor, alpha-induced protein 1 (endothelial)	chr17q22-q23
208856_x_at	0.00906805	1.53	17956.6	11718.9	RPLP0	ribosomal protein, large, P0	chr12q24.2
203080_s_at	0.00906805	-3.75	78.21	293.35	BAZ2B	bromodomain adjacent to zinc finger domain, 2B	chr2q23-q24
202982_s_at	0.00907394	-2.5	55.87	139.49	ZAP128	peroxisomal long-chain acyl-coA thioesterase	chr14q24.3
213111_at	0.00909495	-1.66	74.05	122.98	PIP5K3	phosphatidylinositol-3-phosphate/phosphatidylinositol 5-kinase, type III	chr2q34
220051_at	0.00910058	5.47	25.64	4.68	PRSS21	protease, serine, 21 (testisin)	chr16p13.3
221960_s_at	0.00910058	1.82	69.37	38.02	RAB2	RAB2, member RAS oncogene family	chr8q12.1
221643_s_at	0.00910058	-1.77	4.41	7.82	RERE	arginine-glutamic acid dipeptide (RE) repeats	chr1p36.1-p36.2
201591_s_at	0.00911389	-3.2	177.91	568.44	NISCH	nischarin	chr3p21.1
204892_x_at	0.00913194	-1.36	19237.6	26077	EEF1A1	eukaryotic translation elongation factor 1 alpha 1	chr6q14.1
202642_s_at	0.00915534	1.56	10.13	6.5	TRRAP	transformation/transcription domain-associated protein	chr7q21.2-q22.1
219555_s_at	0.00915805	5.07	34.44	6.79	BM039	uncharacterized bone marrow protein BM039	chr16q23.2
218394_at	0.00915852	-2.23	30.79	68.62	FLJ22386	leucine zipper domain protein	chr16p13.3
213008_at	0.00917134	5.12	20.82	4.06	FLJ10719	hypothetical protein FLJ10719	chr15q25-q26
209447_at	0.00918177	-2.77	58.28	161.29	SYNE1	spectrin repeat containing, nuclear envelope 1	chr6q25
208673_s_at	0.00918177	-1.74	335.81	584	SFRS3	splicing factor, arginine/serine-rich 3	chr6p21
208952_s_at	0.00918177	3.14	96.38	30.69	LARP5	La ribonucleoprotein domain family, member 5	chr10p15.3
207820_at	0.00918177	-10.78	14.37	154.91	ADH1A	alcohol dehydrogenase 1A (class I), alpha polypeptide	chr4q21-q23
200762_at	0.00918832	-3.56	325.01	1157.47	DPYSL2	dihydropyrimidinase-like 2	chr8p22-p21
200660_at	0.00920129	2.18	3787.26	1734.06	S100A11	S100 calcium binding protein A11 (calgizzarin)	chr1q21
209753_s_at	0.00920441	2.02	9.44	4.68	TMPO	thymopoietin	chr12q22
211922_s_at	0.00922625	-3.31	170.22	564.24	CAT	catalase /// catalase	chr11p13
219598_s_at	0.00923714	-1.76	365.75	645	RWDD1	RWD domain containing 1	chr6q13-q22.33
217023_x_at	0.00923714	-6.37	51.09	325.66	TPSAB1	tryptase alpha/beta 1	chr16p13.3
201174_s_at	0.00927053	-1.82	381.49	695.39	TERF2IP	telomeric repeat binding factor 2, interacting protein	chr16q23.1
202630_at	0.00928329	-1.98	117.37	232.57	APPBP2	amyloid beta precursor protein (cytoplasmic tail) binding protein 2	chr17q21-q23
202992_at	0.00931708	-16.5	125.86	2076.46	C7	complement component 7	chr5p13
212690_at	0.00934693	-2.66	82.07	218.43	DDHD2	DDHD domain containing 2	chr8p12
221814_at	0.00943668	-4.95	35.54	175.93	GPR124	G protein-coupled receptor 124	chr8p12
209464_at	0.00946438	2.78	22.04	7.92	AURKB	aurora kinase B	chr17p13.1
219752_at	0.00950139	2.46	24.07	9.77	RASAL1	RAS protein activator like 1 (GAP1 like)	chr12q23-q24
218193_s_at	0.00950139	2.23	142.08	63.6	GOLT1B	golgi transport 1 homolog B (S. cerevisiae)	chr12p12.1
221514_at	0.00950139	1.78	175.92	98.83	UTP14A	UTP14, U3 small nucleolar ribonucleoprotein, homolog A (yeast)	chrXq25
218886_at	0.00950139	1.79	190.57	106.47	PAK1IP1	PAK1 interacting protein 1	chr6p24.1
202907_s_at	0.00950139	-1.58	291.08	459.61	NBN	nibrin	chr8q21
204135_at	0.00950139	-7.76	59.01	457.96	DOC1	downregulated in ovarian cancer 1	chr3q12.1
211318_s_at	0.00950139	3.56	106.76	29.99	RAE1	RAE1 RNA export 1 homolog (S. pombe)	chr20q13.32
207515_s_at	0.00950312	1.97	73.38	37.29	POLR1C	polymerase (RNA) I polypeptide C, 30kDa	chr6p21.1
219564_at	0.00951454	-25.38	22.68	575.51	KCNJ16	potassium inwardly-rectifying channel, subfamily J, member 16	chr17q23.1-q24.2
211748_x_at	0.00952816	-11.42	124.09	1416.73	PTGDS	prostaglandin D2 synthase 21kDa (brain) /// prostaglandin D2 synthase 21kDa (brain)	chr9q34.2-q34.3
209019_s_at	0.00953934	-1.8	90.18	162.44	PINK1	PTEN induced putative kinase 1	chr1p36
211034_s_at	0.00954483	-2.17	38.17	82.7	FLJ30092	AF-1 specific protein phosphatase /// AF-1 specific protein phosphatase	chr12q24.13
204906_at	0.00954483	-2.58	64.27	165.59	RPS6KA2	ribosomal protein S6 kinase, 90kDa, polypeptide 2	chr6q27
215438_x_at	0.00954483	2.26	263.71	116.46	GSPT1	G1 to S phase transition 1	chr16p13.1
204454_at	0.00954943	-5.42	55.85	302.47	LDOC1	leucine zipper, down-regulated in cancer 1	chrXq27
209482_at	0.00954943	2.62	117.44	44.82	POP7	processing of precursor 7, ribonuclease P subunit (S. cerevisiae)	chr7q22
209635_at	0.00954943	2.09	238.54	114.24	AP1S1	adaptor-related protein complex 1, sigma 1 subunit	chr7q22.1
206153_at	0.00954943	-5.65	11.68	65.96	CYP4F11	cytochrome P450, family 4, subfamily F, polypeptide 11	chr19p13.1
206350_at	0.00957766	-44.66	5.74	256.39	APCS	amyloid P component, serum	chr1q21-q23
217094_s_at	0.0095789	1.68	85.5	50.78	ITCH	itchy homolog E3 ubiquitin protein ligase (mouse)	chr20q11.22-q11.23
215735_s_at	0.00958744	-2.77	27.5	76.26	TSC2	tuberous sclerosis 2	chr16p13.3
200024_at	0.00960805	1.83	6335.32	3471.14	RPS5	ribosomal protein S5 /// ribosomal protein S5	chr19q13.4
203303_at	0.00966753	-2.11	484.81	1021.96	TCTE1L	t-complex-associated-testis-expressed 1-like	chrXp21
204112_s_at	0.00966858	-3.16	254.8	806.1	HNMT	histamine N-methyltransferase	chr2q22.1
212021_s_at	0.00966858	3.8	17.41	4.58	MKI67	antigen identified by monoclonal antibody Ki-67	chr10q25-qter
202821_s_at	0.0096835	-2.63	53.62	140.82	LPP	LIM domain containing preferred translocation partner in lipoma	chr3q28
205870_at	0.0096835	-3.27	36.94	120.84	BDKRB2	bradykinin receptor B2	chr14q32.1-q32.2
209304_x_at	0.0096835	-4.16	295.69	1231.42	GADD45B	growth arrest and DNA-damage-inducible, beta	chr19p13.3
205683_x_at	0.0096835	-9.7	80.33	779.52	TPSAB1	tryptase alpha/beta 1	chr16p13.3
205200_at	0.0096835	-6.65	22.48	149.56	CLEC3B	C-type lectin domain family 3, member B	chr3p22-p21.3
218836_at	0.00972627	1.63	40.08	24.64	RPP21	ribonuclease P 21kDa subunit	chr6p21.33
203656_at	0.00974395	-2.43	28.84	70.16	KIAA0274	KIAA0274	chr6q21
206391_at	0.00980161	9.7	116.07	11.97	RARRES1	retinoic acid receptor responder (tazarotene induced) 1	chr3q25.32
217226_s_at	0.00980442	-2.54	137.85	350.62	SFXN3	sideroflexin 3	chr10q24.32
201566_x_at	0.00983113	-2.42	165.42	401.11	ID2 /// ID2B	inhibitor of DNA binding 2, dominant negative helix-loop-helix protein /// inhibitor of DNA binding 2B, dominant negative helix-loop-helix protein	chr2p25 /// chr3p21.1
212254_s_at	0.00983858	-4.44	136.43	605.86	DST	dystonin	chr6p12-p11
212033_at	0.00985306	-1.98	173.83	344.2	RBM25	RNA binding motif protein 25	chr14q24.3
218905_at	0.00988396	2.22	446.17	200.53	FLJ20530	hypothetical protein FLJ20530	chr8q22.1
201182_s_at	0.00988881	1.92	148.97	77.78	CHD4	chromodomain helicase DNA binding protein 4	chr12p13
221133_s_at	0.00988881	18.21	74.49	4.09	CLDN18	claudin 18	chr3q22.3
200822_x_at	0.0099189	1.76	3018.8	1712.03	TPI1	triosephosphate isomerase 1	chr12p13
215836_s_at	0.0099189	-2.24	311.9	697.87	PCDHGC3 /// PCDHGB4 /// PCDHGA8 /// PCDHGA12 /// PCDHGC5 /// PCDHGC4 /// PCDHGB7 /// PCDHGB6 /// PCDHGB5 /// PCDHGB3 /// PCDHGB2 /// PCDHGB1 /// PCDHGA11 /// PCDHGA10 /// PCDHGA9 /// PCDHGA7 /// PCDHGA6 /// PCDHGA5 /// PCDHGA4 /// PCDHGA3 /// PCDHGA2 /// PCDHGA1	protocadherin gamma subfamily C, 3 /// protocadherin gamma subfamily B, 4 /// protocadherin gamma subfamily A, 8 /// protocadherin gamma subfamily A, 12 /// protocadherin gamma subfamily C, 5 /// protocadherin gamma subfamily C, 4 /// protocadherin gamma subfamily B, 7 /// protocadherin gamma subfamily B, 6 /// protocadherin gamma subfamily B, 5 /// protocadherin gamma subfamily B, 3 /// protocad…	chr5q31
205692_s_at	0.0099189	3.59	22.19	6.18	CD38	CD38 antigen (p45)	chr4p15
207265_s_at	0.0099189	5.99	125.63	20.97	KDELR3	KDEL (Lys-Asp-Glu-Leu) endoplasmic reticulum protein retention receptor 3	chr22q13.1
214949_at	0.00992238	3.6	519.37	144.19	---	Similar to family with sequence similarity 9, member C	chr8p11.21
218773_s_at	0.00994762	-2.83	410.73	1160.87	MSRB2	methionine sulfoxide reductase B2	chr10p12
218405_at	0.00994898	2.32	67.56	29.17	ABT1	activator of basal transcription 1	chr6p22.1
