# Supplementary material for: Genome wide analysis and clinical correlation of chromosomal and transcriptional mutations in cancers of the biliary tract
Source: J Exp Clin Cancer Res. 2009 May 12;28(1):62. doi: 10.1186/1756-9966-28-62 (PMC2698861; doi:10.1186/1756-9966-28-62)
Supplement: Additional File 4 — Commonly Differentially Expressed Genes in All Biliary Cancer Subtypes. [file 1756-9966-28-62-S4.xls]

## Sheet: Sheet1
Supplemental Data Table 4. Complete list of 165 genes with altered expression in all three biliary cancer subtypes
Probe	Fold Change in Gallbladder Cancer	Fold Change in Intrahepatic Cholangiocarcinoma	Fold Change in Extrahepatic Cholangiocarcinoma	Gene Symbol	Gene Title	Chromosomal Location
200033_at	-1.93	-2.17	-1.83	DDX5	DEAD (Asp-Glu-Ala-Asp) box polypeptide 5 /// DEAD (Asp-Glu-Ala-Asp) box polypeptide 5	chr17q21
200037_s_at	1.88	2.59	1.92	CBX3	chromobox homolog 3 (HP1 gamma homolog, Drosophila) /// chromobox homolog 3 (HP1 gamma homolog, Drosophila)	chr7p15.2
200826_at	1.72	2.09	2.03	SNRPD2	small nuclear ribonucleoprotein D2 polypeptide 16.5kDa	chr19q13.2
200842_s_at	2.09	2.32	1.77	EPRS	glutamyl-prolyl-tRNA synthetase	chr1q41-q42
201001_s_at	1.74	1.76	1.9	UBE2V1 /// Kua-UEV	ubiquitin-conjugating enzyme E2 variant 1 /// ubiquitin-conjugating enzyme E2 variant 1	chr20q13.2
201091_s_at	2.29	2.67	2.08	CBX3	chromobox homolog 3 (HP1 gamma homolog, Drosophila)	chr7p15.2
201291_s_at	60.78	6.94	11.28	TOP2A	topoisomerase (DNA) II alpha 170kDa	chr17q21-q22
201292_at	24.3	4.78	8.02	TOP2A	topoisomerase (DNA) II alpha 170kDa	chr17q21-q22
201394_s_at	-4.15	-4.04	-2.97	RBM5	RNA binding motif protein 5	chr3p21.3
201395_at	-3.04	-4.12	-2.73	RBM5	RNA binding motif protein 5	chr3p21.3
201539_s_at	-11.02	-9.46	-10.65	FHL1	four and a half LIM domains 1	chrXq26
201561_s_at	-2.12	-2.88	-1.98	CLSTN1	calsyntenin 1	chr1p36.22
201930_at	3.24	3.02	4.5	MCM6	MCM6 minichromosome maintenance deficient 6 (MIS5 homolog, S. pombe) (S. cerevisiae)	chr2q21
201957_at	-18.2	-16.17	-7.49	PPP1R12B	protein phosphatase 1, regulatory (inhibitor) subunit 12B	chr1q32.1
202222_s_at	-101.78	-29.53	-23.7	DES	desmin	chr2q35
202274_at	-83.53	-38.63	-13.26	ACTG2	actin, gamma 2, smooth muscle, enteric	chr2p13.1
202276_at	1.94	2.04	1.78	SHFM1	split hand/foot malformation (ectrodactyly) type 1	chr7q21.3-q22.1
202323_s_at	3.14	2.14	2.84	ACBD3	acyl-Coenzyme A binding domain containing 3	chr1q42.12
202328_s_at	-3.11	-3.42	-2.75	PKD1	polycystic kidney disease 1 (autosomal dominant)	chr16p13.3
202388_at	-5.9	-6.57	-4.5	RGS2	regulator of G-protein signalling 2, 24kDa	chr1q31
202397_at	2.6	2.88	1.86	NUTF2	nuclear transport factor 2	chr16q22.1
202412_s_at	3.65	2.56	4.26	USP1	ubiquitin specific protease 1	chr1p31.3
202503_s_at	69.47	15.46	9.92	KIAA0101	KIAA0101	chr15q22.31
202589_at	25.96	9	7.24	TYMS	thymidylate synthetase	chr18p11.32
202649_x_at	2.35	1.83	1.7	RPS19	ribosomal protein S19	chr19q13.2
202705_at	18.16	4.38	6.92	CCNB2	cyclin B2	chr15q22.2
202920_at	-7.42	-15.37	-9.74	ANK2	ankyrin 2, neuronal	chr4q25-q27
202994_s_at	-13.73	-45.09	-11.54	FBLN1	fibulin 1	chr22q13.31
203213_at	18.85	4.12	5.45	CDC2	Cell division cycle 2, G1 to S and G2 to M	chr10q21.1
203543_s_at	-6.1	-8.87	-5.22	KLF9	Kruppel-like factor 9	chr9q13
203554_x_at	41.32	5.55	10.23	PTTG1	pituitary tumor-transforming 1	chr5q35.1
203657_s_at	-2.36	-2.2	-2.33	CTSF	cathepsin F	chr11q13
203680_at	-5.07	-6.74	-4.99	PRKAR2B	protein kinase, cAMP-dependent, regulatory, type II, beta	chr7q22
203766_s_at	-72.91	-43.06	-9.57	LMOD1	leiomodin 1 (smooth muscle)	chr1q32
203810_at	-3.12	-2.81	-3.48	DNAJB4	DnaJ (Hsp40) homolog, subfamily B, member 4	chr1p31.1
203812_at	-3.29	-3.93	-4.36	---	CDNA clone IMAGE:5922621, partial cds	---
203951_at	-66.78	-20.45	-6.92	CNN1	calponin 1, basic, smooth muscle	chr19p13.2-p13.1
203980_at	-19.4	-86.25	-23.37	FABP4	fatty acid binding protein 4, adipocyte	chr8q21
204026_s_at	36.24	6.2	8.23	ZWINT	ZW10 interactor	chr10q21-q22
204069_at	-8.02	-5.3	-3.59	MEIS1	Meis1, myeloid ecotropic viral integration site 1 homolog (mouse)	chr2p14-p13
204072_s_at	-15.35	-11.16	-5.31	13CDNA73	hypothetical protein CG003	chr13q13.1
204105_s_at	-4.39	-8.12	-6.4	NRCAM	neuronal cell adhesion molecule	chr7q31.1-q31.2
204170_s_at	34.46	7.69	8.58	CKS2	CDC28 protein kinase regulatory subunit 2	chr9q22
204365_s_at	-8.76	-4.34	-4.27	C2orf23	chromosome 2 open reading frame 23	chr2p11.2
204687_at	-5.92	-8.06	-4.51	DKFZP564O0823	DKFZP564O0823 protein	chr4q13.3-q21.3
204702_s_at	5.4	4.63	4.4	NFE2L3	nuclear factor (erythroid-derived 2)-like 3	chr7p15-p14
204766_s_at	3.57	2.22	2.4	NUDT1	nudix (nucleoside diphosphate linked moiety X)-type motif 1	chr7p22
204767_s_at	6.84	3.84	3.26	FEN1	flap structure-specific endonuclease 1	chr11q12
204796_at	-4.98	-2.86	-2.62	EML1	echinoderm microtubule associated protein like 1	chr14q32
204797_s_at	-4.8	-2.56	-2.74	EML1	echinoderm microtubule associated protein like 1	chr14q32
204868_at	1.71	2.52	1.71	ICT1	immature colon carcinoma transcript 1	chr17q25.1
204872_at	-4.26	-6.02	-4.69	TLE4	transducin-like enhancer of split 4 (E(sp1) homolog, Drosophila)	chr9q21.31
205200_at	-6.65	-19.88	-8.57	CLEC3B	C-type lectin domain family 3, member B	chr3p22-p21.3
205259_at	-4.42	-5.17	-5.65	NR3C2	nuclear receptor subfamily 3, group C, member 2	chr4q31.1
205382_s_at	-8.1	-14.37	-7.41	DF	D component of complement (adipsin)	chr19p13.3
205384_at	-6.86	-13.64	-5.71	FXYD1	FXYD domain containing ion transport regulator 1 (phospholemman)	chr19q13.1
205449_at	5.57	2.86	3.51	SAC3D1	SAC3 domain containing 1	chr11q13.1
205471_s_at	-7.32	-4.06	-3.24	DACH1	dachshund homolog 1 (Drosophila)	chr13q22
205610_at	-10.41	-4.43	-4.47	MYOM1	myomesin 1 (skelemin) 185kDa	chr18p11.32-p11.31
205794_s_at	-6.19	-2.55	-3.02	NOVA1	neuro-oncological ventral antigen 1	chr14q
205870_at	-3.27	-11.48	-5.13	BDKRB2	bradykinin receptor B2	chr14q32.1-q32.2
205933_at	-4.89	-3.8	-3.94	SETBP1	SET binding protein 1	chr18q21.1
205935_at	-20.93	-22.32	-11.44	FOXF1	forkhead box F1	chr16q24
206488_s_at	-3.83	-22.37	-12.93	CD36	CD36 antigen (collagen type I receptor, thrombospondin receptor)	chr7q11.2
206542_s_at	-3	-2.68	-2.63	SMARCA2	SWI/SNF related, matrix associated, actin dependent regulator of chromatin, subfamily a, member 2	chr9p22.3
207016_s_at	-61.24	-27.12	-25.87	ALDH1A2	aldehyde dehydrogenase 1 family, member A2	chr15q21.3
207688_s_at	2.62	1.76	2.24	INHBC	inhibin, beta C	chr12q13.1
208313_s_at	-1.7	-2.36	-2.25	SF1	splicing factor 1	chr11q13
208527_x_at	6.12	6.07	4.52	HIST1H2BE	histone 1, H2be	chr6p21.3
208579_x_at	14.04	12.47	6.9	H2BFS	H2B histone family, member S	chr21q22.3
208644_at	2.03	2	2.1	PARP1	poly (ADP-ribose) polymerase family, member 1	chr1q41-q42
208718_at	-1.64	-2.05	-1.68	DDX17	DEAD (Asp-Glu-Ala-Asp) box polypeptide 17	chr22q13.1
208932_at	2.9	2.18	2.05	PPP4C	protein phosphatase 4 (formerly X), catalytic subunit	chr16p12-16p11
209042_s_at	-1.91	-1.55	-1.6	UBE2G2	ubiquitin-conjugating enzyme E2G 2 (UBC7 homolog, yeast)	chr21q22.3
209165_at	2.14	2.95	2.24	AATF	apoptosis antagonizing transcription factor	chr17q11.2-q12
209209_s_at	-16.25	-8.37	-5.65	PLEKHC1	pleckstrin homology domain containing, family C (with FERM domain) member 1	chr14q22.1
209233_at	2.28	2.58	2.15	C2F	C2f protein	chr12p13
209311_at	-3.35	-3.12	-2.59	BCL2L2	BCL2-like 2	chr14q11.2-q12
209398_at	19.54	15.61	9.68	HIST1H1C	histone 1, H1c	chr6p21.3
209433_s_at	3.43	3.12	3.07	PPAT	phosphoribosyl pyrophosphate amidotransferase	chr4q12
209616_s_at	-85.11	-50.65	-18.26	CES1	carboxylesterase 1 (monocyte/macrophage serine esterase 1)	chr16q13-q22.1
209663_s_at	-5.88	-3.78	-3.9	ITGA7	integrin, alpha 7	chr12q13
209773_s_at	57.99	10.53	11.09	RRM2	ribonucleotide reductase M2 polypeptide	chr2p25-p24
209806_at	12.87	7.62	5.09	HIST1H2BK	histone 1, H2bk	chr6p21.33
209836_x_at	3.5	2.5	2.9	BOLA2	bolA-like 2 (E. coli)	chr16p11
210298_x_at	-11.97	-11.19	-10.39	FHL1	four and a half LIM domains 1	chrXq26
210299_s_at	-12.82	-13.86	-7.84	FHL1	four and a half LIM domains 1	chrXq26
210794_s_at	-5.53	-3.86	-3.38	MEG3	maternally expressed 3	chr14q32
210973_s_at	-3.61	-2.4	-2.9	FGFR1	fibroblast growth factor receptor 1 (fms-related tyrosine kinase 2, Pfeiffer syndrome)	chr8p11.2-p11.1
211034_s_at	-2.17	-2.24	-2.25	FLJ30092	AF-1 specific protein phosphatase /// AF-1 specific protein phosphatase	chr12q24.13
212099_at	-2.77	-3.9	-2.94	RHOB	ras homolog gene family, member B	chr2p24
212225_at	-2.16	-2.63	-2.53	SUI1	putative translation initiation factor	chr17q21.2
212266_s_at	-3.14	-2.38	-2.05	SFRS5	splicing factor, arginine/serine-rich 5	chr14q24
212326_at	-3.22	-2.51	-2.83	VPS13D	vacuolar protein sorting 13D (yeast)	chr1p36.22-p36.21
212494_at	-2.82	-3.18	-2.67	TENC1	tensin like C1 domain containing phosphatase (tensin 2)	chr12q13.13
212526_at	-5.72	-2.86	-3.9	SPG20	spastic paraplegia 20, spartin (Troyer syndrome)	chr13q13.3
212529_at	1.94	1.73	2.5	FLJ30656	hypothetical protein FLJ30656	chr17q21.31
212713_at	-39.62	-72.57	-19.57	MFAP4	microfibrillar-associated protein 4	chr17p11.2
212732_at	-6.64	-6.12	-5.21	MEG3	maternally expressed 3	chr14q32
212845_at	-7.81	-9.45	-5.79	SAMD4	sterile alpha motif domain containing 4	chr14q22.2
212880_at	-2.96	-2.21	-2.61	WDR7	WD repeat domain 7	chr18q21.1-q22
212912_at	-6.6	-6.92	-6.89	RPS6KA2	ribosomal protein S6 kinase, 90kDa, polypeptide 2	chr6q27
213088_s_at	3.08	3.27	2.67	DNAJC9	DnaJ (Hsp40) homolog, subfamily C, member 9	chr10q22.2
213103_at	-4.22	-3.2	-2.52	STARD13	START domain containing 13	chr13q12-q13
213110_s_at	-12.93	-5.31	-7.01	COL4A5	collagen, type IV, alpha 5 (Alport syndrome)	chrXq22
213256_at	-6.95	-5.86	-4.78	MARCH3	membrane-associated ring finger (C3HC4) 3	chr5q23.2
213348_at	-13.15	-26.75	-13.56	CDKN1C	Cyclin-dependent kinase inhibitor 1C (p57, Kip2)	chr11p15.5
213414_s_at	2.31	2	1.76	RPS19	ribosomal protein S19	chr19q13.2
213619_at	-2.08	-2.16	-1.99	HNRPH1	Heterogeneous nuclear ribonucleoprotein H1 (H)	chr5q35.3
213967_at	-14.47	-5.33	-5.7	LOC138046	hypothetical protein LOC138046	chr8q21.2
213992_at	-76.28	-3.96	-4	COL4A6	collagen, type IV, alpha 6	chrXq22
214027_x_at	-19.39	-5.09	-3.68	DES /// FAM48A	desmin /// family with sequence similarity 48, member A	chr2q35 /// chr13q13.3
214096_s_at	6.29	5.27	3.92	SHMT2	serine hydroxymethyltransferase 2 (mitochondrial)	chr12q12-q14
214290_s_at	11.99	12.16	10.96	HIST2H2AA	histone 2, H2aa	chr1q21.2
214318_s_at	-2.04	-2.19	-2.23	13CDNA73	hypothetical protein CG003	chr13q13.1
214431_at	3.01	3.13	3.19	GMPS	guanine monphosphate synthetase	chr3q24
214505_s_at	-10.35	-10.93	-9.22	FHL1	four and a half LIM domains 1	chrXq26
214696_at	-11.55	-21.14	-17.17	MGC14376	hypothetical protein MGC14376	chr17p13.3
214761_at	-3.78	-7.89	-4.92	ZNF423	zinc finger protein 423	chr16q12
214767_s_at	-8.04	-3.81	-3.03	HSPB6	heat shock protein, alpha-crystallin-related, B6	chr19q13.12
214844_s_at	-6.05	-13.1	-6.2	DOK5	docking protein 5	chr20q13.2
214855_s_at	-2.32	-1.87	-2.02	GARNL1	GTPase activating Rap/RanGAP domain-like 1	chr14q13.2
215450_at	2.16	3.03	2.46	---	---	---
215780_s_at	2.31	2.11	2.27	SET /// LOC389168	SET translocation (myeloid leukemia-associated) /// similar to SET protein (Phosphatase 2A inhibitor I2PP2A) (I-2PP2A) (Template activating factor I) (TAF-I) (HLA-DR associated protein II) (PHAPII) (Inhibitor of granzyme A-activated DNase) (IGAAD)	chr9q34 /// chr3q25.31
215947_s_at	2.37	2.93	2.39	FLJ14668	hypothetical protein FLJ14668	chr2p13.3
216331_at	-10.63	-12.69	-7.72	ITGA7	integrin, alpha 7	chr12q13
216894_x_at	-3.52	-9.62	-7.17	CDKN1C	cyclin-dependent kinase inhibitor 1C (p57, Kip2)	chr11p15.5
217733_s_at	2.68	2.07	2.34	TMSB10	thymosin, beta 10	chr2p11.2
217736_s_at	2.14	3.17	1.94	EIF2AK1	eukaryotic translation initiation factor 2-alpha kinase 1	chr7p22
217809_at	5.06	2.66	3.11	BZW2	basic leucine zipper and W2 domains 2	chr7p21.1
218012_at	-4.32	-9.12	-4.96	TSPYL2	TSPY-like 2	chrXp11.2
218039_at	20.95	7.49	7.7	NUSAP1	nucleolar and spindle associated protein 1	chr15q15.1
218145_at	10.33	18.3	11.45	TRIB3	tribbles homolog 3 (Drosophila)	chr20p13-p12.2
218280_x_at	10.56	13.07	10.56	HIST2H2AA	histone 2, H2aa	chr1q21.2
218282_at	2.38	3.57	2.51	C20orf31	chromosome 20 open reading frame 31	chr20q11.22
218321_x_at	1.98	2.42	1.98	DUSP24	dual specificity phosphatase 24 (putative)	chr7q11.23
218470_at	1.61	1.39	1.52	YARS2	tyrosyl-tRNA synthetase 2 (mitochondrial)	chr12p11.21
218481_at	3.14	4.9	3.06	EXOSC5	exosome component 5	chr19q13.1
218585_s_at	9.86	6.29	6.3	DTL	denticleless homolog (Drosophila)	---
218595_s_at	2.3	2.62	2.76	FLJ10359	Protein BAP28	chr1q43
218711_s_at	-10.92	-5.6	-4.44	SDPR	serum deprivation response (phosphatidylserine binding protein)	chr2q32-q33
218730_s_at	-25.13	-42.03	-24.49	OGN	osteoglycin (osteoinductive factor, mimecan)	chr9q22
218882_s_at	2.29	2.54	1.91	WDR3	WD repeat domain 3	chr1p13-p12
218905_at	2.22	2.4	2.84	FLJ20530	hypothetical protein FLJ20530	chr8q22.1
218974_at	-13.75	-11.46	-6.28	FLJ10159	hypothetical protein FLJ10159	chr6q21
219213_at	-7.08	-25.19	-7.84	JAM2	junctional adhesion molecule 2	chr21q21.2
219368_at	-2.65	-2.07	-2.28	NAP1L2	nucleosome assembly protein 1-like 2	chrXq13
219416_at	-1.99	-2.11	-2.01	SCARA3	scavenger receptor class A, member 3	chr8p21
219478_at	-55.81	-23.43	-8.85	WFDC1	WAP four-disulfide core domain 1	chr16q24.3
219747_at	-13.55	-10.15	-12.26	FLJ23191	hypothetical protein FLJ23191	chr4q27
219787_s_at	22.88	4.57	4.29	ECT2	epithelial cell transforming sequence 2 oncogene	chr3q26.1-q26.2
219978_s_at	21.88	8.92	12.36	NUSAP1	nucleolar and spindle associated protein 1	chr15q15.1
219993_at	-26.65	-7.33	-5.24	SOX17	SRY (sex determining region Y)-box 17	chr8q11.23
220272_at	-6.04	-3.79	-3.18	BNC2	basonuclin 2	chr9p22.3-p22.2
221045_s_at	-3.9	-4.9	-3.07	PER3	period homolog 3 (Drosophila)	chr1p36.23
221277_s_at	1.93	1.78	1.76	PUS3	pseudouridylate synthase 3 /// pseudouridylate synthase 3	chr11q24.2
221666_s_at	13	6.72	4.19	PYCARD	PYD and CARD domain containing	chr16p12-p11.2
221834_at	-3.92	-2.94	-2.24	LONP	Peroxisomal lon protease	chr16q12.1
221928_at	-3.93	-3.44	-3.15	ACACB	acetyl-Coenzyme A carboxylase beta	chr12q24.11
222043_at	-16.98	-11.89	-9.97	CLU	clusterin (complement lysis inhibitor, SP-40,40, sulfated glycoprotein 2, testosterone-repressed prostate message 2, apolipoprotein J)	chr8p21-p12
222067_x_at	4.53	5.3	3.58	HIST1H2BD	histone 1, H2bd	chr6p21.3
222077_s_at	11.79	3.32	3.98	RACGAP1	Rac GTPase activating protein 1	chr12q13.12
222162_s_at	-25.76	-90.13	-10.22	ADAMTS1	a disintegrin-like and metalloprotease (reprolysin type) with thrombospondin type 1 motif, 1	chr21q21.2
43427_at	-5.1	-4.21	-4.45	ACACB	acetyl-Coenzyme A carboxylase beta	chr12q24.11
49452_at	-7.67	-4.93	-6.32	ACACB	acetyl-Coenzyme A carboxylase beta	chr12q24.11
