# Supplementary material for: Genome wide analysis and clinical correlation of chromosomal and transcriptional mutations in cancers of the biliary tract
Source: J Exp Clin Cancer Res. 2009 May 12;28(1):62. doi: 10.1186/1756-9966-28-62 (PMC2698861; doi:10.1186/1756-9966-28-62)
Supplement: Additional File 5 — Gene Expression Changes in Unstable Genomic Regions for Extrahepatic Cholangiocarcinoma. [file 1756-9966-28-62-S5.xls]

## Sheet: Sheet1
Supplemental Data Table 5. Gene expression changes in regions of highest chromosomal instability in extrahepatic cholangiocarcinoma
Gene.Symbol	Gene Title		Chromosomal.Location	Position	% Amplified	% Deleted	Fold Change	FDR
FHIT	fragile histidine triad gene		chr3p14.2	60462575	0	-0.454545	-4.24	0.000422595
CACNA1D	calcium channel, voltage-dependent, L type, alpha 1D subunit		chr3p14.3	5.36627e+07	0	-0.454545	-2.58	0.00316157
ADAMTS9	a disintegrin-like and metalloprotease (reprolysin type) with thrombospondin type 1 motif, 9		chr3p14.3-p14.2	64611978	0	-0.454545	-7.47	0.00412594
TU3A	TU3A protein		chr3p21.1	5.85322e+07	0	-0.454545	-19.41	4.85694e-06
TU3A	TU3A protein		chr3p21.1	58531707	0	-0.454545	-4.84	4.04296e-05
RBM5	RNA binding motif protein 5		chr3p21.3	5.01162e+07	0	-0.454545	-2.97	0.000294017
RBM5	RNA binding motif protein 5		chr3p21.3	50116384	0	-0.454545	-2.73	0.000380735
RASSF1	Ras association (RalGDS/AF-6) domain family 1		chr3p21.3	50346017	0	-0.454545	-2.03	0.00993966
HYPB	huntingtin interacting protein B		chr3p21.31	4.70462e+07	0	-0.454545	-1.9	0.005531
SNRK	SNF related kinase		chr3p22.1	4.33354e+07	0	-0.454545	-2.56	0.000294017
CLEC3B	C-type lectin domain family 3, member B		chr3p22-p21.3	45047670	0	-0.454545	-8.57	0.00287942
OIP106	OGT(O-Glc-NAc transferase)-interacting protein 106 KDa		chr3p25.3-p24.1	4.2175e+07	0	-0.454545	-2.02	0.00911159
VIP	vasoactive intestinal peptide		chr6q25	1.53169e+08	0	-0.454545	-3.92	0.00379377
MYCT1	myc target 1		chr6q25.2	1.53124e+08	0	-0.454545	-1.34	0.005531
RPS6KA2	ribosomal protein S6 kinase, 90kDa, polypeptide 2		chr6q27	166794192	0	-0.454545	-6.89	0.00129932
FGFR1OP	FGFR1 oncogene partner		chr6q27	167425976	0	-0.454545	-2.13	0.00514287
BZW2	basic leucine zipper and W2 domains 2		chr7p21.1	1.64892e+07	0.454545	0	3.11	0.000294017
DUSP4	dual specificity phosphatase 4		chr8p12-p11	2.92567e+07	0	-0.454545	-6.71	0.00104041
SCARA3	scavenger receptor class A, member 3		chr8p21	2.7567e+07	0	-0.454545	-2.01	0.0058217
CLU	clusterin (complement lysis inhibitor, SP-40,40, sulfated glycoprotein 2, testosterone-repressed prostate message 2, apolipoprotein J)		chr8p21-p12	2.75122e+07	0	-0.454545	-9.97	0.00224825
CLU	clusterin (complement lysis inhibitor, SP-40,40, sulfated glycoprotein 2, testosterone-repressed prostate message 2, apolipoprotein J)		chr8p21-p12	2.75182e+07	0	-0.454545	-6.41	0.0061497
CLU	clusterin (complement lysis inhibitor, SP-40,40, sulfated glycoprotein 2, testosterone-repressed prostate message 2, apolipoprotein J)		chr8p21-p12	2.75182e+07	0	-0.454545	-5.72	0.00972821
MTUS1	mitochondrial tumor suppressor 1		chr8p22	17601433	0	-0.454545	-3.51	0.00056419
MTUS1	mitochondrial tumor suppressor 1		chr8p22	17601433	0	-0.454545	-2.92	0.00514287
PDGFRL	platelet-derived growth factor receptor-like		chr8p22-p21.3	17511944	0	-0.454545	-6.23	0.00183247
EGR3	early growth response 3		chr8p23-p21	22603971	0	-0.454545	-14.83	0.000101476
SMARCA2	SWI/SNF related, matrix associated, actin dependent regulator of chromatin, subfamily a, member 2		chr9p22.3	2101196	0.0909091	-0.545455	-2.63	0.00920473
BNC2	basonuclin 2		chr9p22.3-p22.2	1.64173e+07	0.0909091	-0.545455	-3.18	0.00936552
NFIB	Nuclear factor I/B		chr9p24.1	1.40727e+07	0.0909091	-0.545455	-4.17	0.00242022
NFIB	Nuclear factor I/B		chr9p24.1	1.41903e+07	0.0909091	-0.545455	-3.39	0.00403142
NFIB	nuclear factor I/B		chr9p24.1	14190624	0.0909091	-0.545455	-2.97	0.00611481
SETBP1	SET binding protein 1		chr18q21.1	4.07171e+07	0	-0.454545	-3.94	0.00306956
WDR7	WD repeat domain 7		chr18q21.1-q22	5.26805e+07	0	-0.454545	-2.61	0.00325225
SNAI1	snail homolog 1 (Drosophila)		chr20q13.1-q13.2	4.80359e+07	0.454545	0	-1.8	0.00435959
DOK5	docking protein 5		chr20q13.2	5.26134e+07	0.454545	0	-6.2	0.000356954
UBE2V1 /// Kua-UEV	ubiquitin-conjugating enzyme E2 variant 1 /// ubiquitin-conjugating enzyme E2 variant 1		chr20q13.2	4.81553e+07	0.454545	0	1.9	0.00140469
RAE1	RAE1 RNA export 1 homolog (S. pombe)		chr20q13.32	5.53733e+07	0.454545	0	2.23	0.00507301
SOX18	SRY (sex determining region Y)-box 18		chr20q13.33	6.21507e+07	0.454545	0	-1.45	0.00410393
