# Supplementary material for: Genome wide analysis and clinical correlation of chromosomal and transcriptional mutations in cancers of the biliary tract
Source: J Exp Clin Cancer Res. 2009 May 12;28(1):62. doi: 10.1186/1756-9966-28-62 (PMC2698861; doi:10.1186/1756-9966-28-62)
Supplement: Additional File 6 — Gene Expression Changes in Unstable Genomic Regions for Intrahepatic Cholangiocarcinoma. [file 1756-9966-28-62-S6.xls]

## Sheet: Sheet1
Supplemental Data Table 6. Gene expression changes in regions of highest chromosomal instability in intrahepatic cholangiocarcinoma
Gene.Symbol	Gene Title	Chromosomal Location	Position	% Amplified	% Deleted	Fold Change	FDR
ADSS	adenylosuccinate synthase	chr1cen-q12	2.4092e+08	0.538462	-0.0769231	2.45	0.00237967
PMVK	phosphomevalonate kinase	chr1p13-q23	151716270	0.692308	-0.0769231	2.61	0.00613292
XKR8	X Kell blood group precursor-related family, member 8	chr1p35.3	27978068	0	-0.692308	1.51	0.00390452
EPHA2	EPH receptor A2	chr1p36	16211991	0	-0.769231	-6.08	0.000340297
PRDM2	PR domain containing 2, with ZNF domain	chr1p36	13831466	0	-0.769231	-1.95	0.00234549
LUZP1	leucine zipper protein 1	chr1p36	2.3158e+07	0	-0.769231	-1.92	0.00438204
CDC2L1 /// CDC2L2	cell division cycle 2-like 1 (PITSLRE proteins) /// cell division cycle 2-like 2 (PITSLRE proteins)	chr1p36 /// chr1p36.3	1674756	0	-0.769231	-1.88	0.0098167
MAP3K6	mitogen-activated protein kinase kinase kinase 6	chr1p36.11	27370368	0	-0.769231	-2.24	9.25427e-05
WDTC1	WD and tetratricopeptide repeats 1	chr1p36.11	2.73088e+07	0	-0.769231	-1.49	0.000341849
PNRC2	proline-rich nuclear receptor coactivator 2	chr1p36.11	2.4034e+07	0	-0.692308	-2.15	0.000345217
CLIC4	chloride intracellular channel 4	chr1p36.11	24866611	0	-0.692308	-3.2	0.00081978
WASF2	WAS protein family, member 2	chr1p36.11-p34.3	27457841	0	-0.769231	-2.3	0.00302772
RBAF600	retinoblastoma-associated factor 600	chr1p36.13	1.91849e+07	0	-0.769231	-2.6	0.00017525
C1orf63	chromosome 1 open reading frame 63	chr1p36.13-p35.1	2.53175e+07	0	-0.769231	-2.74	0.00328566
NBL1	neuroblastoma, suppression of tumorigenicity 1	chr1p36.13-p36.11	1.97232e+07	0	-0.769231	-11.52	0.000118313
NBL1	neuroblastoma, suppression of tumorigenicity 1	chr1p36.13-p36.11	1.97232e+07	0	-0.769231	-7.17	0.000228637
ID3	inhibitor of DNA binding 3, dominant negative helix-loop-helix protein	chr1p36.13-p36.12	23630506	0	-0.769231	-3.26	0.0032575
APH1A	anterior pharynx defective 1 homolog A (C. elegans)	chr1p36.13-q31.3	147052630	0.615385	-0.0769231	2.4	0.000601831
GPR89	G protein-coupled receptor 89	chr1p36.13-q31.3	144657854	0.615385	-0.0769231	2.2	0.0019093
GPR89	G protein-coupled receptor 89	chr1p36.13-q31.3	1.44658e+08	0.615385	-0.0769231	2.52	0.00358395
CAP350	centrosome-associated protein 350	chr1p36.13-q41	1.76741e+08	0.615385	-0.0769231	1.81	0.000963848
ADIPOR1	adiponectin receptor 1 /// adiponectin receptor 1	chr1p36.13-q41	1.9965e+08	0.615385	-0.153846	1.74	0.00948619
C1orf73	chromosome 1 open reading frame 73	chr1p36.13-q42.3	208550176	0.615385	-0.153846	1.98	0.00183579
LPGAT1	lysophosphatidylglycerol acyltransferase 1	chr1p36.13-q42.3	208349616	0.615385	-0.153846	2.66	0.00247451
HSPG2	heparan sulfate proteoglycan 2 (perlecan)	chr1p36.1-p34	2.19311e+07	0	-0.769231	-3.45	0.00148684
PDPN	podoplanin	chr1p36.21	1.3689e+07	0	-0.769231	-4.81	0.00913306
CLSTN1	calsyntenin 1	chr1p36.22	9.7711e+06	0	-0.769231	-2.88	1.86911e-06
VPS13D	vacuolar protein sorting 13D (yeast)	chr1p36.22-p36.21	1.24284e+07	0	-0.769231	-2.55	1.01234e-05
VPS13D	vacuolar protein sorting 13D (yeast)	chr1p36.22-p36.21	1.24284e+07	0	-0.769231	-2.51	9.35692e-05
PER3	period homolog 3 (Drosophila)	chr1p36.23	7.80927e+06	0	-0.769231	-4.9	2.66151e-05
VAMP3	vesicle-associated membrane protein 3 (cellubrevin)	chr1p36.23	7770716	0	-0.769231	-1.95	0.00172139
HSPB7	heat shock 27kDa protein family, member 7 (cardiovascular)	chr1p36.23-p34.3	1.60878e+07	0	-0.769231	-3.77	0.0065722
FBXO42	F-box protein 42	chr1p36.23-p36.11	16318897	0	-0.769231	-1.46	0.00232297
FLJ23323	hypothetical protein FLJ23323	chr1p36.31	6527453	0	-0.769231	-1.7	0.00171529
VWA1	von Willebrand factor A domain containing 1	chr1p36.33	1.46057e+06	0	-0.692308	-2.31	0.000210608
SPEN	spen homolog, transcriptional regulator (Drosophila)	chr1p36.33-p36.11	15996687	0	-0.769231	-2.1	0.000796207
CASP9	caspase 9, apoptosis-related cysteine protease	chr1p36.3-p36.1	15580061	0	-0.769231	-2.72	0.00114083
PDE4DIP	Phosphodiesterase 4D interacting protein (myomegalin)	chr1q12	1.42399e+08	0.461538	-0.0769231	2.45	0.00763733
RBM8A	RNA binding motif protein 8A	chr1q12	143002244	0.615385	-0.0769231	1.94	0.00151342
RBM8A	RNA binding motif protein 8A	chr1q12	1.42999e+08	0.615385	-0.0769231	1.86	0.00773551
SF3B4	splicing factor 3b, subunit 4, 49kDa	chr1q12-q21	1.46711e+08	0.615385	-0.0769231	1.91	0.00875319
DPT	dermatopontin	chr1q12-q23	1.65413e+08	0.692308	-0.0769231	-42.42	1.61353e-05
DPT	dermatopontin	chr1q12-q23	165413739	0.692308	-0.0769231	-32.42	3.58871e-05
DPT	dermatopontin	chr1q12-q23	1.65413e+08	0.692308	-0.0769231	-63.47	6.81295e-05
DDR2	discoidin domain receptor family, member 2	chr1q12-q23	159407893	0.692308	-0.0769231	-4.25	0.000336385
CTSK	cathepsin K (pycnodysostosis)	chr1q21	1.47588e+08	0.615385	-0.0769231	-18.68	0.000269605
MCL1	myeloid cell leukemia sequence 1 (BCL2-related)	chr1q21	147363370	0.615385	-0.0769231	-4.05	0.000751541
MCL1	myeloid cell leukemia sequence 1 (BCL2-related)	chr1q21	147362712	0.615385	-0.0769231	-2.3	0.00125916
MCL1	myeloid cell leukemia sequence 1 (BCL2-related)	chr1q21	147362712	0.615385	-0.0769231	-4.13	0.00389082
SLC39A1	solute carrier family 39 (zinc transporter), member 1	chr1q21	150746871	0.692308	-0.0769231	1.78	2.41253e-05
MTX1	metaxin 1	chr1q21	1.51994e+08	0.692308	-0.0769231	2.44	3.51453e-05
TCFL1	transcription factor-like 1	chr1q21	1.47969e+08	0.692308	-0.0769231	2.5	0.000184599
PSMB4	proteasome (prosome, macropain) subunit, beta type, 4	chr1q21	148186299	0.692308	-0.0769231	2.05	0.000466085
S100A8	S100 calcium binding protein A8 (calgranulin A)	chr1q21	150176101	0.692308	-0.0769231	-18.31	0.0010938
ANXA9	annexin A9 /// annexin A9	chr1q21	147774551	0.692308	-0.0769231	10.13	0.00131748
GBA /// GBAP	glucosidase, beta; acid (includes glucosylceramidase) /// glucosidase, beta; acid, pseudogene	chr1q21	151999013	0.692308	-0.0769231	2.19	0.00153259
ANXA9	annexin A9	chr1q21	1.47774e+08	0.692308	-0.0769231	16.34	0.00174546
MLLT11	myeloid/lymphoid or mixed-lineage leukemia (trithorax homolog, Drosophila); translocated to, 11 /// myeloid/lymphoid or mixed-lineage leukemia (trithorax homolog, Drosophila); translocated to, 11	chr1q21	1.4785e+08	0.692308	-0.0769231	-4.05	0.00247548
C1orf2	chromosome 1 open reading frame 2	chr1q21	152034200	0.692308	-0.0769231	2.04	0.0032575
SDHC	succinate dehydrogenase complex, subunit C, integral membrane protein, 15kDa	chr1q21	158121661	0.692308	-0.0769231	2.2	0.00386918
MUC1	mucin 1, transmembrane	chr1q21	151811710	0.692308	-0.0769231	-16.51	0.00407879
MUC1	mucin 1, transmembrane /// mucin 1, transmembrane	chr1q21	151973701	0.692308	-0.0769231	-5.49	0.00621773
POLR3C	polymerase (RNA) III (DNA directed) polypeptide C (62kD)	chr1q21.1	1.43091e+08	0.615385	-0.0769231	3.22	7.58e-05
POLR3C	polymerase (RNA) III (DNA directed) polypeptide C (62kD)	chr1q21.1	1.43091e+08	0.615385	-0.0769231	2.04	0.00417618
PRCC	papillary renal cell carcinoma (translocation-associated)	chr1q21.1	153567055	0.692308	-0.0769231	2.54	0.000184044
HIST2H2AA	histone 2, H2aa	chr1q21.2	146627109	0.615385	-0.0769231	13.07	4.56409e-05
HIST2H2AA	histone 2, H2aa	chr1q21.2	1.46627e+08	0.615385	-0.0769231	12.16	6.01818e-05
C1orf54	chromosome 1 open reading frame 54	chr1q21.2	147062335	0.615385	-0.0769231	-2.93	0.0016665
TARSL1	threonyl-tRNA synthetase-like 1	chr1q21.2	1.47283e+08	0.615385	-0.0769231	1.89	0.00297786
LASS2	LAG1 longevity assurance homolog 2 (S. cerevisiae)	chr1q21.2	1.47756e+08	0.692308	-0.0769231	5.46	1.93151e-05
SYT11	synaptotagmin XI	chr1q21.2	1.52655e+08	0.692308	-0.0769231	-4.6	5.3069e-05
PSMD4	proteasome (prosome, macropain) 26S subunit, non-ATPase, 4	chr1q21.2	148046639	0.692308	-0.0769231	2.17	0.000187133
CKS1B	CDC28 protein kinase regulatory subunit 1B	chr1q21.2	1.51763e+08	0.692308	-0.0769231	6.7	0.000341849
PSMD4	proteasome (prosome, macropain) 26S subunit, non-ATPase, 4	chr1q21.2	148046549	0.692308	-0.0769231	2.24	0.000680906
PSMD4	proteasome (prosome, macropain) 26S subunit, non-ATPase, 4 /// proteasome (prosome, macropain) 26S subunit, non-ATPase, 4	chr1q21.2	1.48047e+08	0.692308	-0.0769231	2.14	0.000977775
LMNA	lamin A/C	chr1q21.2-q21.3	152910238	0.692308	-0.0769231	-3.17	7.63815e-05
LMNA	lamin A/C	chr1q21.2-q21.3	1.52909e+08	0.692308	-0.0769231	-2.39	0.000882933
LMNA	lamin A/C	chr1q21.2-q21.3	152910238	0.692308	-0.0769231	-2.27	0.00833556
UBE2Q	ubiquitin-conjugating enzyme E2Q (putative)	chr1q21.3	1.51337e+08	0.692308	-0.0769231	2.15	5.65436e-05
HAX1	HCLS1 associated protein X-1	chr1q21.3	1.5106e+08	0.692308	-0.0769231	1.83	0.000493928
SNX27	sorting nexin family member 27 /// sorting nexin family member 27	chr1q21.3	1.48467e+08	0.692308	-0.0769231	3.8	0.000595635
UBAP2L	ubiquitin associated protein 2-like	chr1q21.3	151033516	0.692308	-0.0769231	1.49	0.000607873
MRPL24	mitochondrial ribosomal protein L24	chr1q21-q22	153522060	0.692308	-0.0769231	2.49	1.7987e-06
FY	Duffy blood group	chr1q21-q22	155988581	0.692308	-0.0769231	-71.06	4.99004e-06
DAP3	death associated protein 3	chr1q21-q22	152496668	0.692308	-0.0769231	2.76	0.000122037
EFNA4	ephrin-A4	chr1q21-q22	151852216	0.692308	-0.0769231	3.14	0.0002807
EFNA1	ephrin-A1	chr1q21-q22	151916929	0.692308	-0.0769231	4.61	0.00104206
SELENBP1	selenium binding protein 1 /// selenium binding protein 1	chr1q21-q22	1.48154e+08	0.692308	-0.0769231	-6.88	0.00658368
HIST2H2BE	histone 2, H2be	chr1q21-q23	1.4667e+08	0.615385	-0.0769231	6.74	0.00837832
ATP1A2	ATPase, Na+/K+ transporting, alpha 2 (+) polypeptide	chr1q21-q23	156912573	0.692308	-0.0769231	-7.78	0.000246288
SSR2	signal sequence receptor, beta (translocon-associated protein beta)	chr1q21-q23	152797856	0.692308	-0.0769231	1.75	0.00286576
ATP1A2	ATPase, Na+/K+ transporting, alpha 2 (+) polypeptide	chr1q21-q23	156912573	0.692308	-0.0769231	-3.06	0.002911
CRP	C-reactive protein, pentraxin-related	chr1q21-q23	1.56496e+08	0.692308	-0.0769231	67.88	0.00292474
CRP	C-reactive protein, pentraxin-related	chr1q21-q23	1.56496e+08	0.692308	-0.0769231	30.36	0.00455785
HDGF	hepatoma-derived growth factor (high-mobility group protein 1-like)	chr1q21-q23	1.5353e+08	0.692308	-0.0769231	1.9	0.00707924
MAPBPIP	mitogen-activated protein-binding protein-interacting protein	chr1q22	1.5284e+08	0.692308	-0.0769231	3.13	1.08581e-05
SEMA4A	sema domain, immunoglobulin domain (Ig), transmembrane domain (TM) and short cytoplasmic domain, (semaphorin) 4A	chr1q22	152958178	0.692308	-0.0769231	-2.38	0.000228637
FLAD1	Fad1, flavin adenine dinucleotide synthetase, homolog (yeast)	chr1q22	151773775	0.692308	-0.0769231	2.63	0.000416167
LOC55974	stromal cell protein	chr1q22	151922899	0.692308	-0.0769231	1.88	0.00433517
PEX19	peroxisomal biogenesis factor 19	chr1q22	1.57064e+08	0.692308	-0.0769231	1.67	0.005977
PPOX	protoporphyrinogen oxidase	chr1q22	157951678	0.692308	-0.0769231	2.2	0.00702303
NCSTN	nicastrin	chr1q22-q23	1.57134e+08	0.692308	-0.0769231	1.57	0.00746935
SKI	v-ski sarcoma viral oncogene homolog (avian)	chr1q22-q24	2232737	0	-0.769231	-2.61	0.000790664
SELP	selectin P (granule membrane protein 140kDa, antigen CD62)	chr1q22-q25	166310406	0.692308	-0.0769231	-6.56	9.54637e-06
TMCO1	transmembrane and coiled-coil domains 1	chr1q22-q25	1.62449e+08	0.692308	-0.0769231	2.85	0.000862488
TMCO1	transmembrane and coiled-coil domains 1	chr1q22-q25	1.62449e+08	0.692308	-0.0769231	2.08	0.00668464
TMCO1	transmembrane and coiled-coil domains 1	chr1q22-q25	1.62449e+08	0.692308	-0.0769231	2.16	0.00957241
CCT3	chaperonin containing TCP1, subunit 3 (gamma)	chr1q23	153106436	0.692308	-0.0769231	2.78	1.89363e-05
PBX1	Pre-B-cell leukemia transcription factor 1	chr1q23	161550368	0.692308	-0.0769231	-17.32	0.000310763
PBX1	Pre-B-cell leukemia transcription factor 1	chr1q23	161550368	0.692308	-0.0769231	-9.03	0.000623553
PBX1	pre-B-cell leukemia transcription factor 1	chr1q23	161404281	0.692308	-0.0769231	-2.56	0.00174546
NDUFS2	NADH dehydrogenase (ubiquinone) Fe-S protein 2, 49kDa (NADH-coenzyme Q reductase)	chr1q23	157991250	0.692308	-0.0769231	2.3	0.00294939
FCER1A	Fc fragment of IgE, high affinity I, receptor for; alpha polypeptide /// Fc fragment of IgE, high affinity I, receptor for; alpha polypeptide	chr1q23	1.56088e+08	0.692308	-0.0769231	-4.96	0.0057893
SLC19A2	solute carrier family 19 (thiamine transporter), member 2	chr1q23.3	1.66176e+08	0.692308	-0.0769231	-19.51	3.97023e-06
UFC1	ubiquitin-fold modifier conjugating enzyme 1	chr1q23.3	157939170	0.692308	-0.0769231	2.07	0.000153722
PFDN2	prefoldin 2	chr1q23.3	157892163	0.692308	-0.0769231	1.83	0.0075394
DEDD	death effector domain containing	chr1q23.3	157909832	0.692308	-0.0769231	1.71	0.0090546
MRPS14	mitochondrial ribosomal protein S14	chr1q23-1q25	1.71719e+08	0.692308	-0.0769231	2.29	0.00679231
PIGC	phosphatidylinositol glycan, class C	chr1q23-q25	169142983	0.692308	-0.0769231	2.28	0.00138309
RABGAP1L	RAB GTPase activating protein 1-like	chr1q24	1.7153e+08	0.692308	-0.0769231	-2.62	0.00558794
C1orf156	chromosome 1 open reading frame 156	chr1q24.2	166494542	0.692308	-0.0769231	2.36	0.00189081
IQWD1	IQ motif and WD repeats 1	chr1q24.2	164726280	0.692308	-0.0769231	2.1	0.00829426
KIAA0040	KIAA0040	chr1q24-25	171875682	0.692308	-0.0769231	-2.31	5.8981e-05
CACYBP	calcyclin binding protein	chr1q24-q25	1.71706e+08	0.692308	-0.0769231	2.97	3.59495e-05
CACYBP	calcyclin binding protein /// calcyclin binding protein	chr1q24-q25	171706169	0.692308	-0.0769231	2.73	0.000214933
CACYBP	calcyclin binding protein	chr1q24-q25	171705993	0.692308	-0.0769231	2.45	0.00595807
KIAA0859	KIAA0859	chr1q24-q25.3	168490500	0.692308	-0.0769231	1.89	0.00326527
C1orf16	chromosome 1 open reading frame 16	chr1q25	180241873	0.615385	-0.0769231	2.09	0.00218697
C1orf24	chromosome 1 open reading frame 24	chr1q25	1.81584e+08	0.615385	-0.153846	-4.65	0.00593508
GLT25D2	glycosyltransferase 25 domain containing 2	chr1q25	1.80688e+08	0.615385	-0.0769231	-4.4	0.00697632
PRDX6	peroxiredoxin 6	chr1q25.1	1.70184e+08	0.692308	-0.0769231	1.97	0.000447377
IVNS1ABP	influenza virus NS1A binding protein	chr1q25.1-q31.1	182007614	0.615385	-0.153846	2.58	0.00763733
LOC163590	AF464140	chr1q25.2	176564163	0.615385	-0.0769231	2.28	0.000391152
PTGS2	prostaglandin-endoperoxide synthase 2 (prostaglandin G/H synthase and cyclooxygenase)	chr1q25.2-q25.3	183376919	0.692308	-0.0769231	-21.24	3.57011e-05
STX6	syntaxin 6	chr1q25.3	177675362	0.615385	-0.0769231	1.9	0.00745034
RGS2	regulator of G-protein signalling 2, 24kDa	chr1q31	1.89511e+08	0.615385	-0.153846	-6.57	0.000165159
GLRX2	glutaredoxin 2	chr1q31.2-q31.3	189801701	0.615385	-0.153846	1.63	0.00717308
LGTN	ligatin	chr1q31-q32	2.03164e+08	0.692308	-0.0769231	2.44	0.000379078
PIGR	polymeric immunoglobulin receptor	chr1q31-q41	2.035e+08	0.692308	-0.0769231	-7.19	0.000324467
LMOD1	leiomodin 1 (smooth muscle)	chr1q32	1.98622e+08	0.615385	-0.153846	-43.06	2.85935e-06
BTG2	BTG family, member 2	chr1q32	2.00008e+08	0.615385	-0.153846	-18.58	4.56409e-05
CSRP1	cysteine and glycine-rich protein 1	chr1q32	1.98196e+08	0.615385	-0.153846	-2.87	0.000114811
SNRPE	small nuclear ribonucleoprotein polypeptide E	chr1q32	200566642	0.615385	-0.153846	2.38	0.000168631
UCHL5	ubiquitin carboxyl-terminal hydrolase L5	chr1q32	1.89738e+08	0.615385	-0.153846	2.55	0.00653954
CD34	CD34 antigen	chr1q32	204460678	0.692308	-0.0769231	-4.64	3.13577e-05
PPP1R12B	protein phosphatase 1, regulatory (inhibitor) subunit 12B	chr1q32.1	199169423	0.615385	-0.153846	-16.17	4.74922e-06
ZNF281	zinc finger protein 281	chr1q32.1	1.97109e+08	0.615385	-0.153846	2.95	0.00262207
C1orf37	chromosome 1 open reading frame 37	chr1q32.1	1.99717e+08	0.615385	-0.153846	2.06	0.00305062
NR5A2	nuclear receptor subfamily 5, group A, member 2	chr1q32.1	1.96803e+08	0.615385	-0.153846	5.64	0.006747
NFASC	neurofascin	chr1q32.1	2.01722e+08	0.692308	-0.0769231	-2.96	0.00732663
C1orf107	chromosome 1 open reading frame 107	chr1q32.2	206401841	0.615385	-0.153846	3.86	1.12301e-05
C1orf107	chromosome 1 open reading frame 107	chr1q32.2	206413697	0.615385	-0.153846	1.93	0.00279846
PROX1	prospero-related homeobox 1	chr1q32.2-q32.3	2.10574e+08	0.692308	-0.0769231	20.63	0.000222535
ATF3	activating transcription factor 3	chr1q32.3	2.09177e+08	0.615385	-0.153846	-27.89	2.20398e-06
SMYD2	SET and MYND domain containing 2	chr1q41	210896647	0.692308	-0.0769231	4.46	0.000536465
IARS2	isoleucine-tRNA synthetase 2, mitochondrial	chr1q41	216686014	0.692308	-0.0769231	2.27	0.000663151
DUSP10	dual specificity phosphatase 10	chr1q41	218283856	0.692308	-0.0769231	2.97	0.0020724
DUSP10	dual specificity phosphatase 10	chr1q41	218283391	0.692308	-0.0769231	3.33	0.00438204
TGFB2	transforming growth factor, beta 2	chr1q41	214955922	0.692308	-0.0769231	1.74	0.00636168
KCTD3	potassium channel tetramerisation domain containing 3	chr1q41	2.12156e+08	0.692308	-0.0769231	2.38	0.00813245
EPRS	glutamyl-prolyl-tRNA synthetase	chr1q41-q42	2.16569e+08	0.615385	-0.153846	2.32	1.96004e-05
EPRS	glutamyl-prolyl-tRNA synthetase	chr1q41-q42	216563530	0.615385	-0.153846	1.98	0.00139068
PARP1	poly (ADP-ribose) polymerase family, member 1	chr1q41-q42	2.22879e+08	0.615385	-0.153846	2	0.00153658
FH	fumarate hydratase	chr1q42.1	2.37989e+08	0.538462	-0.153846	1.73	0.00935555
EGLN1	egl nine homolog 1 (C. elegans)	chr1q42.1	2.27836e+08	0.615385	-0.153846	2.51	0.00305062
GNPAT	glyceronephosphate O-acyltransferase	chr1q42.11-42.3	227701993	0.615385	-0.153846	2.05	0.00110766
ACBD3	acyl-Coenzyme A binding domain containing 3	chr1q42.12	222660140	0.615385	-0.153846	2.14	0.00641896
ITPKB	inositol 1,4,5-trisphosphate 3-kinase B	chr1q42.13	2.23178e+08	0.615385	-0.153846	-3.65	1.70941e-06
RNF187	ring finger protein 187	chr1q42.13	224986543	0.615385	-0.153846	3.4	0.000277502
HIST3H2A	histone 3, H2a	chr1q42.13	2.24952e+08	0.615385	-0.153846	2.28	0.00244631
PGBD5	piggyBac transposable element derived 5	chr1q42.13	2.2677e+08	0.615385	-0.153846	5.11	0.00534341
LYST	lysosomal trafficking regulator	chr1q42.1-q42.2	232253322	0.615385	-0.153846	-2.03	0.00583472
TBCE	tubulin-specific chaperone e	chr1q42.3	231897566	0.615385	-0.153846	5.65	1.43345e-05
TBCE	tubulin-specific chaperone e	chr1q42.3	231897566	0.615385	-0.153846	3.46	0.000382151
RBM34	RNA binding motif protein 34	chr1q42.3	2.31653e+08	0.615385	-0.153846	1.79	0.0095242
LGALS8	lectin, galactoside-binding, soluble, 8 (galectin 8)	chr1q42-q43	2.33028e+08	0.615385	-0.153846	2.62	0.000575373
LGALS8	lectin, galactoside-binding, soluble, 8 (galectin 8)	chr1q42-q43	2.33026e+08	0.615385	-0.153846	2.86	0.0014183
LGALS8	lectin, galactoside-binding, soluble, 8 (galectin 8)	chr1q42-q43	2.33028e+08	0.615385	-0.153846	2.36	0.00299294
TM7SF1	transmembrane 7 superfamily member 1 (upregulated in kidney)	chr1q42-q43	2.32665e+08	0.615385	-0.153846	3.66	0.00764508
LGALS8	lectin, galactoside-binding, soluble, 8 (galectin 8)	chr1q42-q43	2.33026e+08	0.615385	-0.153846	3.15	0.00771697
OPN3	opsin 3 (encephalopsin, panopsin)	chr1q43	2.38106e+08	0.538462	-0.153846	11.07	7.77355e-05
FLJ10359	Protein BAP28	chr1q43	2.33043e+08	0.615385	-0.153846	2.62	4.44742e-05
FLJ10359	Protein BAP28	chr1q43	2.33043e+08	0.615385	-0.153846	2.22	0.000283607
NID1	nidogen 1	chr1q43	232510327	0.615385	-0.153846	-2.08	0.00035102
NID1	nidogen 1	chr1q43	2.3251e+08	0.615385	-0.153846	-4.98	0.00874852
TFB2M	transcription factor B2, mitochondrial	chr1q44	243042755	0.538462	-0.0769231	2.74	0.00383214
ZNF124	zinc finger protein 124 (HZF-16)	chr1q44	243646270	0.538462	-0.0769231	3.26	0.00417505
AHCY	S-adenosylhomocysteine hydrolase	chr20cen-q13.1	32343260	0.538462	0	4.23	1.89093e-05
CRNKL1	Crn, crooked neck-like 1 (Drosophila)	chr20p11.2	19974084	0.461538	-0.0769231	2.56	0.00427499
C1QR1	complement component 1, q subcomponent, receptor 1 /// complement component 1, q subcomponent, receptor 1	chr20p11.21	2.30115e+07	0.461538	-0.0769231	-6.92	4.46344e-06
C1QR1	complement component 1, q subcomponent, receptor 1	chr20p11.21	2.30115e+07	0.461538	-0.0769231	-7.97	0.000206441
PSF1	DNA replication complex GINS protein PSF1	chr20p11.21	2.53568e+07	0.461538	-0.0769231	6.17	0.00175662
SEC23B	Sec23 homolog B (S. cerevisiae)	chr20p11.23	18463382	0.461538	-0.0769231	4.21	9.2361e-05
MKKS	McKusick-Kaufman syndrome	chr20p12	1.03472e+07	0.461538	-0.0769231	4.42	0.00116612
PLCB4	phospholipase C, beta 4	chr20p12	9.35473e+06	0.461538	-0.0769231	-3.72	0.00139526
SNRPB2	small nuclear ribonucleoprotein polypeptide B''	chr20p12.2-p11.22	1.66643e+07	0.461538	-0.0769231	1.58	0.00847921
THBD	thrombomodulin	chr20p12-cen	2.29767e+07	0.461538	-0.0769231	-7.47	1.91781e-07
THBD	thrombomodulin	chr20p12-cen	2.29767e+07	0.461538	-0.0769231	-31.66	1.74638e-06
CDS2	CDP-diacylglycerol synthase (phosphatidate cytidylyltransferase) 2	chr20p13	5087736	0.461538	-0.0769231	2.16	0.00819594
PCNA	proliferating cell nuclear antigen	chr20pter-p12	5046082	0.461538	-0.0769231	2.42	0.00327698
RASSF2	Ras association (RalGDS/AF-6) domain family 2	chr20pter-p12.1	4.72986e+06	0.461538	-0.0769231	-4.1	0.00287218
ANKRD5	ankyrin repeat domain 5	chr20pter-q11.23	9.98169e+06	0.461538	-0.0769231	2.27	0.000133084
ID1	inhibitor of DNA binding 1, dominant negative helix-loop-helix protein	chr20q11	29657206	0.538462	0	-5.89	0.00461997
NCOA6	nuclear receptor coactivator 6	chr20q11	32805164	0.538462	0	1.9	0.00914955
ASXL1	additional sex combs like 1 (Drosophila)	chr20q11.1	30486090	0.538462	0	2.05	0.000160992
SCAND1	SCAN domain containing 1	chr20q11.1-q11.23	3.40054e+07	0.538462	0	1.79	0.00624342
DNCL2A	dynein, cytoplasmic, light polypeptide 2A	chr20q11.21	3.25801e+07	0.538462	0	2.05	0.000145146
TM9SF4	transmembrane 9 superfamily protein member 4	chr20q11.21	30189959	0.538462	0	1.84	0.000268735
BCL2L1	BCL2-like 1	chr20q11.21	29745570	0.538462	0	2.5	0.00238875
BCL2L1	BCL2-like 1	chr20q11.21	29773742	0.538462	0	1.88	0.00980844
RALY	RNA binding protein, autoantigenic (hnRNP-associated with lethal yellow homolog (mouse))	chr20q11.21-q11.23	32088560	0.538462	0	2.09	0.000101097
NDRG3	NDRG family member 3	chr20q11.21-q11.23	34714106	0.538462	0	2.3	0.0007979
C20orf31	chromosome 20 open reading frame 31	chr20q11.22	33182817	0.538462	0	3.57	1.47237e-06
APBA2BP	amyloid beta (A4) precursor protein-binding, family A, member 2 binding protein	chr20q11.22	31715387	0.538462	0	1.93	0.00285518
RNPC2	RNA-binding region (RNP1, RRM) containing 2	chr20q11.22	3.37742e+07	0.538462	0	-1.88	0.00339215
C20orf44	chromosome 20 open reading frame 44	chr20q11.22	33408487	0.538462	0	2.13	0.00628267
KIAA0406	KIAA0406 gene product	chr20q11.23	3.60603e+07	0.538462	0	2.38	7.31069e-07
MYL9	myosin, light polypeptide 9, regulatory	chr20q11.23	3.46092e+07	0.538462	0	-5.96	0.000922661
BLCAP	bladder cancer associated protein	chr20q11.2-q12	35584455	0.538462	0	1.82	0.00704822
ITGB4BP	integrin beta 4 binding protein	chr20q12	3.3333e+07	0.538462	0	2.48	0.000447365
CSE1L	CSE1 chromosome segregation 1-like (yeast)	chr20q13	47121386	0.538462	0	2.63	0.000269532
CSE1L	CSE1 chromosome segregation 1-like (yeast)	chr20q13	4.71214e+07	0.538462	0	2.16	0.00386982
PPGB	protective protein for beta-galactosidase (galactosialidosis)	chr20q13.1	4.39572e+07	0.538462	0	2.7	0.00128848
UBE2C	ubiquitin-conjugating enzyme E2C	chr20q13.12	4.38769e+07	0.538462	0	3.48	0.00554485
ARFGEF2	ADP-ribosylation factor guanine nucleotide-exchange factor 2 (brefeldin A-inhibited)	chr20q13.13	47029235	0.538462	0	2.3	1.89093e-05
PTGIS	prostaglandin I2 (prostacyclin) synthase /// prostaglandin I2 (prostacyclin) synthase	chr20q13.13	47585967	0.538462	0	-19.93	0.00208612
SNAI1	snail homolog 1 (Drosophila)	chr20q13.1-q13.2	4.80359e+07	0.538462	0	-2.17	3.11255e-05
DOK5	docking protein 5	chr20q13.2	5.26134e+07	0.538462	0	-13.1	1.65626e-07
ZFP64	zinc finger protein 64 homolog (mouse)	chr20q13.2	5.02215e+07	0.538462	0	1.98	0.000228637
UBE2V1 /// Kua-UEV	ubiquitin-conjugating enzyme E2 variant 1 /// ubiquitin-conjugating enzyme E2 variant 1	chr20q13.2	4.81553e+07	0.538462	0	1.76	0.00083915
PFDN4	prefoldin 4	chr20q13.2	52264136	0.538462	0	1.96	0.00714166
TPD52L2	tumor protein D52-like 2	chr20q13.2-q13.3	61980208	0.538462	0	2.01	0.00137487
EEF1A2	eukaryotic translation elongation factor 1 alpha 2	chr20q13.3	6.15953e+07	0.538462	0	20.83	1.34556e-05
RPS21	ribosomal protein S21	chr20q13.3	60396268	0.538462	0	1.66	0.00019861
ATP5E	ATP synthase, H+ transporting, mitochondrial F1 complex, epsilon subunit	chr20q13.32	5.7039e+07	0.538462	0	1.79	0.000271345
RAE1	RAE1 RNA export 1 homolog (S. pombe)	chr20q13.32	55373216	0.538462	0	4.32	0.000356429
RAE1	RAE1 RNA export 1 homolog (S. pombe)	chr20q13.32	5.53733e+07	0.538462	0	2.03	0.00327698
TAF4	TAF4 RNA polymerase II, TATA box binding protein (TBP)-associated factor, 135kDa	chr20q13.33	60028743	0.538462	0	2.84	9.11409e-05
C20orf11	chromosome 20 open reading frame 11	chr20q13.33	61043689	0.538462	0	2.13	9.29934e-05
SOX18	SRY (sex determining region Y)-box 18	chr20q13.33	6.21507e+07	0.538462	0	-1.46	0.000633242
C20orf14	chromosome 20 open reading frame 14	chr20q13.33	62108910	0.538462	0	1.55	0.00114869
C20orf20	chromosome 20 open reading frame 20	chr20q13.33	6.09003e+07	0.538462	0	1.8	0.00284861
YTHDF1	YTH domain family, member 1	chr20q13.33	61307624	0.538462	0	1.57	0.0032575
VAPB	VAMP (vesicle-associated membrane protein)-associated protein B and C	chr20q13.33	5.64259e+07	0.538462	0	1.85	0.00748278
ADRM1	adhesion regulating molecule 1	chr20q13.33	6.03144e+07	0.538462	0	1.82	0.00803707
PSMA7	proteasome (prosome, macropain) subunit, alpha type, 7	chr20q13.33	60148478	0.538462	0	1.64	0.0098167
RYBP	RING1 and YY1 binding protein	chr3p13	72542455	0	-0.769231	-3.24	7.57911e-07
RYBP	RING1 and YY1 binding protein	chr3p13	7.25442e+07	0	-0.769231	-2.88	9.54637e-06
PDZRN3	PDZ domain containing RING finger 3	chr3p13	7.36355e+07	0	-0.692308	-9.39	1.56057e-05
RYBP	RING1 and YY1 binding protein	chr3p13	7.25425e+07	0	-0.769231	-2.43	6.41448e-05
LRIG1	leucine-rich repeats and immunoglobulin-like domains 1 /// leucine-rich repeats and immunoglobulin-like domains 1	chr3p14	6.6573e+07	0	-0.769231	-5.95	8.58114e-05
FHIT	fragile histidine triad gene	chr3p14.2	60462575	0	-0.769231	-3.98	7.35672e-05
CACNA1D	calcium channel, voltage-dependent, L type, alpha 1D subunit	chr3p14.3	5.36627e+07	0	-0.769231	-2.23	0.00279682
ADAMTS9	a disintegrin-like and metalloprotease (reprolysin type) with thrombospondin type 1 motif, 9	chr3p14.3-p14.2	64611978	0	-0.769231	-13.64	3.23757e-05
LAMB2	laminin, beta 2 (laminin S)	chr3p21	4.91396e+07	0	-0.769231	-2.97	0.00368308
CTNNB1	catenin (cadherin-associated protein), beta 1, 88kDa	chr3p21	41236468	0	-0.769231	-1.66	0.00669661
PB1	polybromo 1	chr3p21	52563688	0	-0.769231	-1.98	0.00953681
TU3A	TU3A protein	chr3p21.1	5.85322e+07	0	-0.769231	-39.6	2.77627e-09
TU3A	TU3A protein	chr3p21.1	58531707	0	-0.769231	-7.06	6.73059e-08
SEMA3G	sema domain, immunoglobulin domain (Ig), short basic domain, secreted, (semaphorin) 3G	chr3p21.1	52448195	0	-0.769231	-10.86	1.38098e-05
NISCH	nischarin	chr3p21.1	52483398	0	-0.769231	-4.4	9.92298e-05
DCP1A	decapping enzyme	chr3p21.1	53326539	0	-0.769231	-1.84	0.000359718
ACY1	aminoacylase 1	chr3p21.1	51995430	0	-0.769231	2.3	0.00953546
ATXN7	ataxin 7	chr3p21.1-p12	63894126	0	-0.769231	-2.36	0.000783476
AMT	aminomethyltransferase (glycine cleavage system protein T)	chr3p21.2-p21.1	49432123	0	-0.769231	-4.56	0.00294939
ARIH2	ariadne homolog 2 (Drosophila)	chr3p21.2-p21.3	48966587	0	-0.769231	-1.59	0.00101666
RBM5	RNA binding motif protein 5	chr3p21.3	50116384	0	-0.769231	-4.12	1.66068e-07
RBM5	RNA binding motif protein 5	chr3p21.3	5.01162e+07	0	-0.769231	-4.04	7.14044e-07
RASSF1	Ras association (RalGDS/AF-6) domain family 1	chr3p21.3	50346017	0	-0.769231	-2.86	2.33338e-05
HYAL2	hyaluronoglucosaminidase 2	chr3p21.3	5.03327e+07	0	-0.769231	-1.68	3.59495e-05
SLC6A20	solute carrier family 6 (proline IMINO transporter), member 20	chr3p21.3	4.57925e+07	0	-0.769231	-3.28	0.0011187
SEMA3F	sema domain, immunoglobulin domain (Ig), short basic domain, secreted, (semaphorin) 3F	chr3p21.3	5.01865e+07	0	-0.769231	-1.88	0.00125306
RBM6	RNA binding motif protein 6	chr3p21.3	5.00211e+07	0	-0.769231	-2.74	0.00153901
SACM1L	SAC1 suppressor of actin mutations 1-like (yeast)	chr3p21.3	45733898	0	-0.769231	-1.6	0.00843591
DHX30	DEAH (Asp-Glu-Ala-His) box polypeptide 30	chr3p21.31	4.78432e+07	0	-0.769231	-1.57	0.00340123
FYCO1	FYVE and coiled-coil domain containing 1	chr3p21.31	4.59734e+07	0	-0.769231	-2.17	0.00414452
KLHL18	kelch-like 18 (Drosophila)	chr3p21.31	4.73313e+07	0	-0.769231	-1.38	0.00662012
WDR6	WD repeat domain 6	chr3p21.31	4.90241e+07	0	-0.769231	-2.2	0.0088416
WNT5A	wingless-type MMTV integration site family, member 5A /// wingless-type MMTV integration site family, member 5A	chr3p21-p14	55476065	0	-0.769231	-3.48	0.00572903
TGFBR2	transforming growth factor, beta receptor II (70/80kDa)	chr3p22	3.0667e+07	0	-0.692308	-3.67	0.000104634
SLC4A7	solute carrier family 4, sodium bicarbonate cotransporter, member 7	chr3p22	27431233	0	-0.692308	-2.51	0.0069909
TGFBR2	transforming growth factor, beta receptor II (70/80kDa)	chr3p22	30665594	0	-0.692308	-1.9	0.00865488
SNRK	SNF related kinase	chr3p22.1	4.33354e+07	0	-0.769231	-4.56	7.15051e-09
GC20	translation factor sui1 homolog	chr3p22.1	4.03275e+07	0	-0.769231	-2.09	0.00275809
EPM2AIP1	EPM2A (laforin) interacting protein 1	chr3p22.1	3.70076e+07	0	-0.769231	-1.54	0.00365074
CLEC3B	C-type lectin domain family 3, member B	chr3p22-p21.3	45047670	0	-0.769231	-19.88	7.09096e-06
NKTR	natural killer-tumor recognition sequence	chr3p23-p21	42641070	0	-0.769231	-2.4	0.00775367
NKTR	natural killer-tumor recognition sequence	chr3p23-p21	42642656	0	-0.769231	-2.35	0.00841988
AZI2	5-azacytidine induced 2	chr3p24.1	28352659	0	-0.692308	-1.79	0.00143318
SH3BP5	SH3-domain binding protein 5 (BTK-associated)	chr3p24.3	1.53102e+07	0.0769231	-0.615385	-4.56	0.000600664
SH3BP5	SH3-domain binding protein 5 (BTK-associated)	chr3p24.3	1.53101e+07	0.0769231	-0.615385	-4.48	0.0018329
LOH3CR2A	loss of heterozygosity, 3, chromosomal region 2, gene A	chr3p24-26	8589739	0.0769231	-0.615385	-5.13	3.93689e-06
OXTR	oxytocin receptor	chr3p25	8.7767e+06	0.0769231	-0.615385	7.05	0.00224387
OIP106	OGT(O-Glc-NAc transferase)-interacting protein 106 KDa	chr3p25.3-p24.1	42303740	0	-0.769231	-2.98	0.000575373
OIP106	OGT(O-Glc-NAc transferase)-interacting protein 106 KDa	chr3p25.3-p24.1	4.2175e+07	0	-0.769231	-2.09	0.001213
BHLHB2	basic helix-loop-helix domain containing, class B, 2	chr3p26	4999034	0.0769231	-0.615385	-4.3	0.00360159
CHL1	cell adhesion molecule with homology to L1CAM (close homolog of L1)	chr3p26.1	319870	0.0769231	-0.615385	-5.39	0.000477195
LMCD1	LIM and cysteine-rich domains 1	chr3p26-p24	8551663	0.0769231	-0.615385	-3.96	0.00508012
ITPR1	inositol 1,4,5-triphosphate receptor, type 1	chr3p26-p25	4687107	0.0769231	-0.615385	-10.41	1.32039e-05
ITPR1	inositol 1,4,5-triphosphate receptor, type 1	chr3p26-p25	4.6983e+06	0.0769231	-0.615385	-2.55	0.00145697
ITPR1	inositol 1,4,5-triphosphate receptor, type 1	chr3p26-p25	4686662	0.0769231	-0.615385	-2.48	0.00655895
UMPS	uridine monophosphate synthetase (orotate phosphoribosyl transferase and orotidine-5'-decarboxylase)	chr3q13	1.25939e+08	0.461538	-0.0769231	2.46	0.00138146
MCM2	MCM2 minichromosome maintenance deficient 2, mitotin (S. cerevisiae)	chr3q21	128812417	0.461538	-0.153846	6.24	0.00161268
MYLK	myosin, light polypeptide kinase /// myosin, light polypeptide kinase	chr3q21	1.24859e+08	0.461538	-0.153846	-5.01	0.0032694
PTPLB	protein tyrosine phosphatase-like (proline instead of catalytic arginine), member b	chr3q21.1	124693751	0.461538	-0.153846	2.95	0.00101068
ITGB5	integrin, beta 5	chr3q21.2	126026163	0.461538	-0.0769231	7.01	0.000580293
HEG1	HEG homolog 1 (zebrafish)	chr3q21.2	126192046	0.461538	-0.0769231	-2.98	0.00237967
ITGB5	integrin, beta 5	chr3q21.2	126026525	0.461538	-0.0769231	2.97	0.00440056
HEG	HEG homolog 1 (zebrafish)	chr3q21.2	1.26168e+08	0.461538	-0.0769231	-4.39	0.00550184
LTF	lactotransferrin	chr3q21-q23	46467082	0	-0.769231	-28.61	0.00990123
DNAJC13	DnaJ (Hsp40) homolog, subfamily C, member 13	chr3q22.1	1.33717e+08	0.461538	-0.153846	1.88	0.00037776
ENPEP	glutamyl aminopeptidase (aminopeptidase A)	chr4q25	1.11798e+08	0.0769231	-0.461538	-1.82	0.000436406
ENPEP	glutamyl aminopeptidase (aminopeptidase A)	chr4q25	1.11798e+08	0.0769231	-0.461538	-3.17	0.00591168
CASP6	caspase 6, apoptosis-related cysteine protease	chr4q25	110974903	0.0769231	-0.461538	3.06	0.00749504
IRF2	interferon regulatory factor 2	chr4q34.1-q35.1	1.85727e+08	0.0769231	-0.461538	1.67	0.00857429
PDLIM3	PDZ and LIM domain 3	chr4q35	186815014	0.0769231	-0.461538	-17.36	5.19279e-06
MLF1IP	MLF1 interacting protein	chr4q35.1	1.86008e+08	0.0769231	-0.461538	5.47	0.00138146
FLJ21657	hypothetical protein FLJ21657	chr5p12	43500451	0.538462	0	4.49	2.93202e-05
PAIP1	poly(A) binding protein interacting protein 1	chr5p12	43577537	0.538462	0	2.57	0.000335363
PAIP1	poly(A) binding protein interacting protein 1	chr5p12	4.35775e+07	0.538462	0	3.85	0.000605128
PAIP1	poly(A) binding protein interacting protein 1	chr5p12	43577512	0.538462	0	3.57	0.00110766
PAIP1 /// LOC388345	poly(A) binding protein interacting protein 1 /// similar to poly(A) binding protein interacting protein 1 isoform 1; polyadenylate binding protein-interacting protein 1; PABC1-interacting protein 1	chr5p12 /// chr17p11.2	4.35662e+07	0.538462	0	2	0.00182782
PAIP1 /// LOC388345	poly(A) binding protein interacting protein 1 /// similar to poly(A) binding protein interacting protein 1 isoform 1; polyadenylate binding protein-interacting protein 1; PABC1-interacting protein 1	chr5p12 /// chr17p11.2	43577925	0.538462	0	2.58	0.00225418
C7	complement component 7	chr5p13	40991615	0.538462	0	-39.02	7.66711e-05
C6	complement component 6	chr5p13	4.12139e+07	0.538462	0	-36.86	0.000173783
RPL37	ribosomal protein L37 /// ribosomal protein L37	chr5p13	4.08697e+07	0.538462	0	1.39	0.000688599
IL7R	interleukin 7 receptor /// interleukin 7 receptor	chr5p13	3.59027e+07	0.538462	0	-7.46	0.00631799
PTGER4	prostaglandin E receptor 4 (subtype EP4)	chr5p13.1	40722697	0.538462	0	-17.33	0.000186711
NNT	nicotinamide nucleotide transhydrogenase	chr5p13.1-5cen	4.36928e+07	0.538462	0	5.47	0.000213482
NNT	nicotinamide nucleotide transhydrogenase	chr5p13.1-5cen	43690077	0.538462	0	4.44	0.000341849
TARS	threonyl-tRNA synthetase	chr5p13.2	3.34904e+07	0.538462	0	3.01	0.000269017
AMACR	alpha-methylacyl-CoA racemase	chr5p13.2-q11.1	3.40334e+07	0.538462	0	12.3	0.000265116
AMACR	alpha-methylacyl-CoA racemase	chr5p13.2-q11.1	3.40341e+07	0.538462	0	15.69	0.00141835
AMACR	alpha-methylacyl-CoA racemase	chr5p13.2-q11.1	3.40334e+07	0.538462	0	8.35	0.00337882
RNASEN	ribonuclease III, nuclear	chr5p13.3	31472535	0.538462	0	1.71	0.000917759
ZFR	zinc finger RNA binding protein	chr5p13.3	3.24123e+07	0.538462	0	1.62	0.00143343
PC4	activated RNA polymerase II transcription cofactor 4	chr5p13.3	3.26293e+07	0.538462	0	2.49	0.00232712
FLJ11193	hypothetical protein FLJ11193	chr5p13.3	3.15795e+07	0.538462	0	2.06	0.00368323
ZFR	zinc finger RNA binding protein	chr5p13.3	3.24106e+07	0.538462	0	1.5	0.00547388
SRD5A1	steroid-5-alpha-reductase, alpha polypeptide 1 (3-oxo-5 alpha-steroid delta 4-dehydrogenase alpha 1)	chr5p15	6.70462e+06	0.538462	0	11.49	7.2885e-06
SRD5A1	steroid-5-alpha-reductase, alpha polypeptide 1 (3-oxo-5 alpha-steroid delta 4-dehydrogenase alpha 1) /// steroid-5-alpha-reductase, alpha polypeptide 1 (3-oxo-5 alpha-steroid delta 4-dehydrogenase alpha 1)	chr5p15	6704546	0.538462	0	3.83	0.000563687
FBXL7	F-box and leucine-rich repeat protein 7	chr5p15.1	1.57733e+07	0.538462	-0.0769231	-3.33	0.000746924
CCT5	chaperonin containing TCP1, subunit 5 (epsilon)	chr5p15.2	1.03161e+07	0.538462	0	2.17	0.00141771
FLJ12443	hypothetical protein FLJ12443	chr5p15.33	1.52555e+06	0.615385	0	2.59	0.00179175
NDUFS6	NADH dehydrogenase (ubiquinone) Fe-S protein 6, 13kDa (NADH-coenzyme Q reductase)	chr5p15.33	1.86184e+06	0.615385	0	2.16	0.00442006
MGC5297	hypothetical protein MGC5297	chr5p15.3-p15.2	7.91657e+06	0.538462	0	2.68	0.00308885
MRPS30	Mitochondrial ribosomal protein S30	chr5q11	4.4856e+07	0.538462	0	2.85	1.89093e-05
MRPS30	mitochondrial ribosomal protein S30	chr5q11	4.4848e+07	0.538462	0	3.53	0.000517896
HBEGF	heparin-binding EGF-like growth factor	chr5q23	1.39699e+08	0.461538	-0.153846	-23.9	2.17086e-09
HBEGF	heparin-binding EGF-like growth factor	chr5q23	139699464	0.461538	-0.153846	-14.2	7.15051e-09
RNF14	ring finger protein 14	chr5q23.3-q31.1	141338897	0.461538	-0.153846	1.97	0.00180411
RNF14	ring finger protein 14	chr5q23.3-q31.1	141337198	0.461538	-0.153846	3.06	0.00894366
SIL1	endoplasmic reticulum chaperone SIL1, homolog of yeast	chr5q31	1.38436e+08	0.461538	-0.153846	4.63	9.50512e-06
JMJD1B	jumonji domain containing 1B	chr5q31	137770962	0.461538	-0.153846	3.01	1.10122e-05
NDUFA2	NADH dehydrogenase (ubiquinone) 1 alpha subcomplex, 2, 8kDa	chr5q31	1.40006e+08	0.461538	-0.153846	2.36	1.43345e-05
RAD50	RAD50 homolog (S. cerevisiae)	chr5q31	131963498	0.461538	-0.153846	2.95	0.000366927
JMJD1B	jumonji domain containing 1B	chr5q31	137768438	0.461538	-0.153846	1.95	0.000507783
VDAC1	voltage-dependent anion channel 1	chr5q31	1.33346e+08	0.461538	-0.153846	2.52	0.0008855
TTID	titin immunoglobulin domain protein (myotilin)	chr5q31	137241456	0.461538	-0.153846	-2.26	0.00247038
TAF7	TAF7 RNA polymerase II, TATA box binding protein (TBP)-associated factor, 55kDa	chr5q31	1.40679e+08	0.461538	-0.153846	1.76	0.00380041
CXCL14	chemokine (C-X-C motif) ligand 14	chr5q31	134938861	0.461538	-0.153846	-10.59	0.00682611
SKP1A	S-phase kinase-associated protein 1A (p19A)	chr5q31	1.33531e+08	0.461538	-0.153846	1.51	0.00774051
C5orf5	chromosome 5 open reading frame 5	chr5q31	137349083	0.461538	-0.153846	-2.71	0.00884902
VDAC1	voltage-dependent anion channel 1	chr5q31	91044222	0.769231	0	3.32	0.000246972
EGR1	early growth response 1	chr5q31.1	137830982	0.461538	-0.153846	-36.81	3.48883e-07
EGR1	early growth response 1	chr5q31.1	1.37831e+08	0.461538	-0.153846	-17.18	7.31129e-06
HSPA9B	heat shock 70kDa protein 9B (mortalin-2)	chr5q31.1	137928935	0.461538	-0.153846	3.44	1.02861e-05
HSPA9B	heat shock 70kDa protein 9B (mortalin-2)	chr5q31.1	137929248	0.461538	-0.153846	2.28	0.000110784
HSPA9B	heat shock 70kDa protein 9B (mortalin-2)	chr5q31.1	137928591	0.461538	-0.153846	3.41	0.000144974
QP-C	low molecular mass ubiquinone-binding protein (9.5kD)	chr5q31.1	132230767	0.461538	-0.153846	2.06	0.00058504
HSPA4	Heat shock 70kDa protein 4	chr5q31.1-q31.2	132442361	0.461538	-0.153846	1.74	0.00578132
HSPA4	heat shock 70kDa protein 4	chr5q31.1-q31.2	1.32442e+08	0.461538	-0.153846	1.63	0.00622227
UBE2D2	ubiquitin-conjugating enzyme E2D 2 (UBC4/5 homolog, yeast)	chr5q31.2	138954655	0.461538	-0.153846	1.54	0.00471192
HARSL	histidyl-tRNA synthetase-like	chr5q31.3	140055171	0.461538	-0.153846	2.26	7.77355e-05
WDR55	WD repeat domain 55	chr5q31.3	1.4003e+08	0.461538	-0.153846	1.76	0.00763797
SPARC	secreted protein, acidic, cysteine-rich (osteonectin)	chr5q31.3-q32	1.51022e+08	0.461538	-0.0769231	-3.69	0.0070527
PPP2R2B	protein phosphatase 2 (formerly 2A), regulatory subunit B (PR 52), beta isoform	chr5q31-5q32	1.4595e+08	0.461538	-0.153846	-1.59	0.00174546
ADRB2	adrenergic, beta-2-, receptor, surface	chr5q31-q32	1.48187e+08	0.461538	-0.153846	-2.33	0.000274196
PDGFRB	platelet-derived growth factor receptor, beta polypeptide	chr5q31-q32	149494563	0.461538	-0.0769231	-3.88	0.000693452
DPYSL3	dihydropyrimidinase-like 3	chr5q32	1.46782e+08	0.461538	-0.153846	-13.58	0.000268735
SPINK5	serine protease inhibitor, Kazal type 5	chr5q32	1.4746e+08	0.461538	-0.153846	-3.58	0.00746598
ABLIM3	actin binding LIM protein family, member 3	chr5q32	1.48561e+08	0.461538	-0.153846	3.28	0.0075394
ANXA6	annexin A6	chr5q32-q34	1.50489e+08	0.461538	-0.0769231	-2.51	0.00759397
DKFZP434C171	DKFZP434C171 protein	chr5q33.1	1.50562e+08	0.461538	-0.0769231	-2.71	0.00714936
G3BP	Ras-GTPase-activating protein SH3-domain-binding protein	chr5q33.1	151148405	0.461538	-0.0769231	1.53	0.00825451
MRPL22	mitochondrial ribosomal protein L22	chr5q33.1-q33.3	1.54314e+08	0.461538	-0.0769231	3.34	4.329e-05
LARP1	La ribonucleoprotein domain family, member 1	chr5q33.2	1.54145e+08	0.461538	-0.0769231	3.18	2.79941e-05
LARP1	La ribonucleoprotein domain family, member 1	chr5q33.2	154123661	0.461538	-0.0769231	2.34	0.00042873
LARP1	La ribonucleoprotein domain family, member 1	chr5q33.2	1.54176e+08	0.461538	-0.0769231	1.6	0.00389114
CYFIP2	cytoplasmic FMR1 interacting protein 2 /// cytoplasmic FMR1 interacting protein 2	chr5q33.3	156754366	0.461538	-0.0769231	3.28	0.000416167
LOC63920	transposon-derived Buster3 transposase-like	chr5q33.3	159754247	0.461538	-0.0769231	2.19	0.00209123
CRSP9	cofactor required for Sp1 transcriptional activation, subunit 9, 33kDa	chr5q33.3	1.565e+08	0.461538	-0.0769231	1.77	0.0072319
SGCD	Sarcoglycan, delta (35kDa dystrophin-associated glycoprotein)	chr5q33-q34	1.56126e+08	0.461538	-0.0769231	-3.23	0.00862445
DUSP1	dual specificity phosphatase 1	chr5q34	1.72129e+08	0.461538	-0.0769231	-7.73	1.16138e-05
DUSP1	dual specificity phosphatase 1	chr5q34	172129273	0.461538	-0.0769231	-9.51	0.000118313
RANBP17	RAN binding protein 17	chr5q34	170440197	0.461538	-0.0769231	1.5	0.00808302
NPM1	nucleophosmin (nucleolar phosphoprotein B23, numatrin)	chr5q35	170763065	0.461538	-0.0769231	2.79	6.70269e-05
CANX	calnexin /// calnexin	chr5q35	1.79074e+08	0.461538	-0.0769231	1.97	0.000106413
CANX	calnexin	chr5q35	1.79074e+08	0.461538	-0.0769231	4.59	0.000116165
SLIT3	slit homolog 3 (Drosophila)	chr5q35	168343205	0.461538	-0.0769231	-9.1	0.000156787
NPM1	nucleophosmin (nucleolar phosphoprotein B23, numatrin) /// nucleophosmin (nucleolar phosphoprotein B23, numatrin)	chr5q35	1.70757e+08	0.461538	-0.0769231	1.77	0.000670715
NPM1	nucleophosmin (nucleolar phosphoprotein B23, numatrin) /// nucleophosmin (nucleolar phosphoprotein B23, numatrin)	chr5q35	1.70759e+08	0.461538	-0.0769231	1.47	0.00118355
CANX	calnexin	chr5q35	1.79075e+08	0.461538	-0.0769231	3.06	0.00146507
MGAT4B	mannosyl (alpha-1,3-)-glycoprotein beta-1,4-N-acetylglucosaminyltransferase, isoenzyme B	chr5q35	179161923	0.461538	-0.0769231	3.31	0.00724427
RPL26L1	ribosomal protein L26-like 1	chr5q35.1	172324197	0.461538	-0.0769231	2.23	4.20831e-05
ATP6V0E	ATPase, H+ transporting, lysosomal 9kDa, V0 subunit e	chr5q35.1	1.72369e+08	0.461538	-0.0769231	1.59	0.00256573
PTTG1	pituitary tumor-transforming 1	chr5q35.1	159784883	0.461538	-0.0769231	5.55	0.00624342
ATP6V0E	ATPase, H+ transporting, lysosomal 9kDa, V0 subunit e	chr5q35.1	172394435	0.461538	-0.0769231	1.41	0.00781917
RNF44	ring finger protein 44	chr5q35.2	175891616	0.461538	-0.0769231	3.26	7.15051e-09
MGC2198	hypothetical protein MGC2198	chr5q35.2	175748876	0.461538	-0.0769231	2.42	0.000279904
ETEA	expressed in T-cells and eosinophils in atopic dermatitis	chr5q35.2	175839060	0.461538	-0.0769231	2.16	0.00223305
NOLA2	nucleolar protein family A, member 2 (H/ACA small nucleolar RNPs)	chr5q35.3	177511272	0.461538	-0.0769231	3.02	3.88739e-06
LMAN2	lectin, mannose-binding 2	chr5q35.3	176701305	0.461538	-0.0769231	2.5	1.53911e-05
DDX41	DEAD (Asp-Glu-Ala-Asp) box polypeptide 41	chr5q35.3	176873868	0.461538	-0.0769231	2.06	2.6681e-05
HNRPH1	Heterogeneous nuclear ribonucleoprotein H1 (H)	chr5q35.3	1.78974e+08	0.461538	-0.0769231	-2.16	0.000183159
FLJ22318	hypothetical protein FLJ22318	chr5q35.3	1.77505e+08	0.461538	-0.0769231	1.66	0.00202418
RGS14	regulator of G-protein signalling 14	chr5q35.3	176729376	0.461538	-0.0769231	1.57	0.00495771
HNRPAB	heterogeneous nuclear ribonucleoprotein A/B	chr5q35.3	177567492	0.461538	-0.0769231	1.63	0.00536375
TMED9	transmembrane emp24 protein transport domain containing 9	chr5q35.3	176953764	0.461538	-0.0769231	1.63	0.00591527
HNRPH1	heterogeneous nuclear ribonucleoprotein H1 (H)	chr5q35.3	1.78979e+08	0.461538	-0.0769231	-1.67	0.00625771
GNB2L1	guanine nucleotide binding protein (G protein), beta polypeptide 2-like 1	chr5q35.3	180600029	0.461538	-0.0769231	1.53	0.00650886
RPS10	ribosomal protein S10	chr6p21.31	2.31545e+06	0	-0.769231	1.4	0.00263677
RPS10 /// LOC158104 /// LOC388885 /// LOC389127 /// LOC390842 /// LOC401817	ribosomal protein S10 /// similar to 40S ribosomal protein S10 /// hypothetical LOC388885 /// similar to 40S ribosomal protein S10 /// similar to 40S ribosomal protein S10 /// similar to 40S ribosomal protein S10	chr6p21.31 /// chr9q22.1 /// chr22q11.23 /// chr3p14.2 /// chr18q11.2 /// chr15q22.2	14686455	0.461538	-0.0769231	1.75	0.00535948
ME2	malic enzyme 2, NAD(+)-dependent, mitochondrial	chr6p25-p24|18q21	46693615	0.461538	-0.153846	1.79	0.00520492
ME2	malic enzyme 2, NAD(+)-dependent, mitochondrial	chr6p25-p24|18q21	4.66939e+07	0.461538	-0.153846	2.33	0.0074852
TCF21	transcription factor 21	chr6pter-qter	1.34254e+08	0	-0.461538	-9.94	1.08581e-05
FAM46A	family with sequence similarity 46, member A	chr6q14	8.25157e+07	0.0769231	-0.461538	-9.05	1.0414e-05
SYNCRIP	synaptotagmin binding, cytoplasmic RNA interacting protein	chr6q14-q15	86392059	0	-0.538462	-3.27	0.000298638
ZNF292	zinc finger protein 292	chr6q15	8.80268e+07	0	-0.538462	2.81	0.00130674
FHL5	four and a half LIM domains 5	chr6q16.1-q16.3	9.71444e+07	0	-0.538462	-11.45	4.9751e-07
C6orf111	chromosome 6 open reading frame 111	chr6q16.3	99955681	0	-0.538462	-3.35	0.000597075
C6orf111	chromosome 6 open reading frame 111	chr6q16.3	99955681	0	-0.538462	-2.33	0.00874838
AIM1	absent in melanoma 1	chr6q21	107096095	0	-0.538462	-18.03	8.95649e-05
FLJ10159	hypothetical protein FLJ10159	chr6q21	108074657	0	-0.538462	-11.46	9.20317e-05
REV3L	REV3-like, catalytic subunit of DNA polymerase zeta (yeast)	chr6q21	1.11819e+08	0	-0.538462	-2.27	0.0003633
FYN	FYN oncogene related to SRC, FGR, YES	chr6q21	112195476	0	-0.538462	-4.81	0.0004127
FYN	FYN oncogene related to SRC, FGR, YES	chr6q21	1.12195e+08	0	-0.538462	-5.27	0.000509521
CDC2L6	cell division cycle 2-like 6 (CDK8-like)	chr6q21	1.11067e+08	0	-0.538462	2.17	0.00256937
FOXO3A	forkhead box O3A	chr6q21	1.09048e+08	0	-0.538462	-2.05	0.00434533
FYN	FYN oncogene related to SRC, FGR, YES	chr6q21	112194641	0	-0.538462	-2.32	0.00748172
LAMA4	laminin, alpha 4	chr6q21	112609632	0	-0.538462	-4.49	0.00780544
GJA1	gap junction protein, alpha 1, 43kDa (connexin 43)	chr6q21-q23.2	1.21806e+08	0	-0.615385	-4.71	0.00714166
MAN1A1	mannosidase, alpha, class 1A, member 1	chr6q22	1.19627e+08	0	-0.615385	-3.89	0.00033527
MAN1A1	Mannosidase, alpha, class 1A, member 1	chr6q22	1.19626e+08	0	-0.615385	-4.16	0.000495796
PLN	phospholamban	chr6q22.1	1.18982e+08	0	-0.615385	-31.62	7.73183e-05
PLN	phospholamban	chr6q22.1	1.18982e+08	0	-0.615385	-5.92	0.0018073
MARCKS	myristoylated alanine-rich protein kinase C substrate	chr6q22.2	114287160	0	-0.538462	2.16	0.00524584
MARCKS	myristoylated alanine-rich protein kinase C substrate	chr6q22.2	1.14287e+08	0	-0.538462	2.25	0.00624342
MARCKS	Myristoylated alanine-rich protein kinase C substrate	chr6q22.2	1.14289e+08	0	-0.538462	1.93	0.00787712
LAMA2	laminin, alpha 2 (merosin, congenital muscular dystrophy)	chr6q22-q23	129562668	0	-0.538462	-3.93	0.00200098
LAMA2	laminin, alpha 2 (merosin, congenital muscular dystrophy)	chr6q22-q23	1.29875e+08	0	-0.538462	-5.99	0.00541927
LAMA2	laminin, alpha 2 (merosin, congenital muscular dystrophy)	chr6q22-q23	1.29878e+08	0	-0.538462	-4.55	0.00582008
SGK	serum/glucocorticoid regulated kinase	chr6q23	1.34535e+08	0	-0.461538	-9.06	7.56799e-06
TNFAIP3	tumor necrosis factor, alpha-induced protein 3	chr6q23	1.38238e+08	0	-0.461538	-5.8	0.000587655
TNFAIP3	tumor necrosis factor, alpha-induced protein 3	chr6q23	138238204	0	-0.461538	-4.12	0.0061255
EPB41L2	erythrocyte membrane protein band 4.1-like 2	chr6q23	1.31314e+08	0	-0.538462	-3.46	0.00819964
CTGF	connective tissue growth factor	chr6q23.1	1.32313e+08	0	-0.461538	-11.09	0.000516146
MOXD1	monooxygenase, DBH-like 1	chr6q23.1-23.3	1.32698e+08	0	-0.461538	-4.37	0.00292474
CITED2	Cbp/p300-interacting transactivator, with Glu/Asp-rich carboxy-terminal domain, 2	chr6q23.3	139736669	0	-0.461538	-3.5	0.00145387
AHI1	Abelson helper integration site	chr6q23.3	1.35751e+08	0	-0.461538	-2.74	0.00301448
CITED2	Cbp/p300-interacting transactivator, with Glu/Asp-rich carboxy-terminal domain, 2	chr6q23.3	1.39736e+08	0	-0.461538	-3.49	0.0062077
HECA	headcase homolog (Drosophila)	chr6q23-q24	1.39521e+08	0	-0.461538	-3.05	2.45846e-05
HIVEP2	human immunodeficiency virus type I enhancer binding protein 2	chr6q23-q24	1.43157e+08	0	-0.461538	-2.46	0.000107135
SASH1	SAM and SH3 domain containing 1	chr6q24.3	148808666	0	-0.538462	-5.95	1.1279e-07
SASH1	SAM and SH3 domain containing 1	chr6q24.3	148808788	0	-0.538462	-5.27	7.6571e-07
AKAP12	A kinase (PRKA) anchor protein (gravin) 12	chr6q24-q25	151754479	0	-0.538462	-31.8	1.04252e-05
PLAGL1	pleiomorphic adenoma gene-like 1	chr6q24-q25	1.44337e+08	0	-0.461538	-15.41	3.59495e-05
PLAGL1	pleiomorphic adenoma gene-like 1	chr6q24-q25	1.44315e+08	0	-0.461538	-4.65	0.000495796
SYNE1	spectrin repeat containing, nuclear envelope 1	chr6q25	1.52545e+08	0	-0.538462	-3.53	0.000145383
VIP	vasoactive intestinal peptide	chr6q25	1.53169e+08	0	-0.538462	-4.23	0.000359718
ESR1	estrogen receptor 1	chr6q25.1	1.52369e+08	0	-0.538462	-1.71	0.00818649
MYCT1	myc target 1	chr6q25.2	1.53124e+08	0	-0.538462	-1.37	0.000447917
TCP1	t-complex 1	chr6q25.3-q26	1.6017e+08	0	-0.538462	2.12	0.000932307
QKI	quaking homolog, KH domain RNA binding (mouse)	chr6q26-27	1.63885e+08	0	-0.538462	1.48	0.00223008
RPS6KA2	ribosomal protein S6 kinase, 90kDa, polypeptide 2	chr6q27	166794192	0	-0.538462	-6.92	0.000156237
FGFR1OP	FGFR1 oncogene partner	chr6q27	167425976	0	-0.538462	-2.13	0.000963851
RPS6KA2	ribosomal protein S6 kinase, 90kDa, polypeptide 2	chr6q27	1.66903e+08	0	-0.538462	-2.22	0.00745034
MRPS17	mitochondrial ribosomal protein S17	chr7p11	55795531	0.538462	-0.0769231	2.98	0.00013447
CCT6A	chaperonin containing TCP1, subunit 6A (zeta 1)	chr7p11.2	5.58998e+07	0.538462	-0.0769231	2.9	7.57911e-07
CCT6A	chaperonin containing TCP1, subunit 6A (zeta 1)	chr7p11.2	55899485	0.538462	-0.0769231	2.16	0.00170499
SEC61G	Sec61 gamma subunit	chr7p11.2	5.45976e+07	0.538462	-0.0769231	2.22	0.00214518
COBL	cordon-bleu homolog (mouse)	chr7p12.1	51008411	0.538462	0	3.61	0.00680254
MDH2	malate dehydrogenase 2, NAD (mitochondrial)	chr7p12.3-q11.2	7.53352e+07	0.538462	-0.0769231	6.23	1.12301e-05
MDH2	malate dehydrogenase 2, NAD (mitochondrial)	chr7p12.3-q11.2	75331330	0.538462	-0.0769231	2.56	0.00126311
DDX56	DEAD (Asp-Glu-Ala-Asp) box polypeptide 56	chr7p13	4.43827e+07	0.615385	0	2.79	1.03231e-05
POLD2	polymerase (DNA directed), delta 2, regulatory subunit 50kDa	chr7p13	43931948	0.615385	0	2.66	6.87231e-05
PPIA	peptidylprolyl isomerase A (cyclophilin A)	chr7p13-p11.2	1.58081e+08	0.538462	-0.153846	1.78	7.58e-05
PPIA	peptidylprolyl isomerase A (cyclophilin A)	chr7p13-p11.2	4.46122e+07	0.615385	0	1.84	6.73912e-06
PPIA	peptidylprolyl isomerase A (cyclophilin A)	chr7p13-p11.2	4.4612e+07	0.615385	0	1.9	1.01234e-05
PPIA	peptidylprolyl isomerase A (cyclophilin A)	chr7p13-p11.2	4.4612e+07	0.615385	0	1.79	1.03884e-05
PPIA	peptidylprolyl isomerase A (cyclophilin A) /// peptidylprolyl isomerase A (cyclophilin A)	chr7p13-p11.2	4.4612e+07	0.615385	0	1.8	0.000101359
RAMP3	receptor (calcitonin) activity modifying protein 3	chr7p13-p12	4.49839e+07	0.615385	0	-4	0.000264832
HUS1	HUS1 checkpoint homolog (S. pombe)	chr7p13-p12	4.76505e+07	0.615385	0	2.7	0.00913301
KIAA0241	KIAA0241 protein	chr7p14.3	32354977	0.615385	0	2.41	0.0013792
GARS	glycyl-tRNA synthetase	chr7p15	30427254	0.615385	0	2.77	7.41375e-05
AHR	aryl hydrocarbon receptor	chr7p15	1.71351e+07	0.615385	0	-2.66	0.000129347
NPY	neuropeptide Y	chr7p15.1	24100888	0.615385	0	-5.61	0.000649935
SNX10	sorting nexin 10	chr7p15.2	2.61465e+07	0.615385	0	31.09	8.04576e-08
CBX3	chromobox homolog 3 (HP1 gamma homolog, Drosophila)	chr7p15.2	2.60204e+07	0.615385	0	2.67	8.11668e-06
CBX3	chromobox homolog 3 (HP1 gamma homolog, Drosophila) /// chromobox homolog 3 (HP1 gamma homolog, Drosophila)	chr7p15.2	2.60204e+07	0.615385	0	2.59	9.90747e-06
PSPH	phosphoserine phosphatase	chr7p15.2-p15.1	55905459	0.538462	-0.0769231	4.96	0.000119034
CYCS	cytochrome c, somatic	chr7p15.3	2.49369e+07	0.615385	0	2.16	0.007317
NFE2L3	nuclear factor (erythroid-derived 2)-like 3	chr7p15-p14	25982435	0.615385	0	4.63	0.00143702
IL6	interleukin 6 (interferon, beta 2)	chr7p21	2.25425e+07	0.615385	0	-70.05	1.04252e-05
BZW2	basic leucine zipper and W2 domains 2	chr7p21.1	1.64892e+07	0.615385	0	2.66	0.000171399
TM4SF13	Tetraspanin 13	chr7p21.1	16582036	0.615385	0	-5.7	0.00177181
FLJ11273	hypothetical protein FLJ11273	chr7p21.3	12035058	0.615385	0	3.27	1.94794e-05
AGR2	anterior gradient 2 homolog (Xenopus laevis)	chr7p21.3	16611720	0.615385	0	-117.79	0.000282297
NDUFA4	NADH dehydrogenase (ubiquinone) 1 alpha subcomplex, 4, 9kDa	chr7p21.3	1.07497e+07	0.615385	0	2.18	0.00156375
EIF2AK1	eukaryotic translation initiation factor 2-alpha kinase 1	chr7p22	5.85436e+06	0.615385	0	3.17	1.15512e-06
JTV1	JTV1 gene	chr7p22	5.83632e+06	0.615385	0	2.44	1.46383e-05
FTSJ2	FtsJ homolog 2 (E. coli)	chr7p22	2051120	0.615385	0	2.2	3.14748e-05
JTV1	JTV1 gene	chr7p22	5829414	0.615385	0	2.88	3.57085e-05
FTSJ2	FtsJ homolog 2 (E. coli)	chr7p22	2051215	0.615385	0	2.66	0.000250799
NUDT1	nudix (nucleoside diphosphate linked moiety X)-type motif 1	chr7p22	2060728	0.615385	0	2.22	0.00293637
MAD1L1	MAD1 mitotic arrest deficient-like 1 (yeast)	chr7p22	1835846	0.615385	0	4.51	0.00613859
ZNF12	zinc finger protein 12	chr7p22.1	6.51157e+06	0.615385	0	2.16	0.000529326
WIPI-2	WIPI49-like protein 2	chr7p22.1	5035538	0.615385	0	1.69	0.000639821
C7orf26	chromosome 7 open reading frame 26	chr7p22.1	6412370	0.615385	0	1.24	0.00899672
C7orf28A	chromosome 7 open reading frame 28A	chr7p22.1	6.82943e+06	0.615385	0	1.53	0.00926698
PMS2	PMS2 postmeiotic segregation increased 2 (S. cerevisiae)	chr7p22.2	1.24705e+08	0.461538	-0.153846	2.32	0.000460596
FLJ20397	hypothetical protein FLJ20397	chr7p22.3	589973	0.615385	0	2.55	6.55389e-06
EIF3S9	eukaryotic translation initiation factor 3, subunit 9 eta, 116kDa	chr7p22.3	2.18068e+06	0.615385	0	1.8	0.00207014
EIF3S9	eukaryotic translation initiation factor 3, subunit 9 eta, 116kDa	chr7p22.3	2180689	0.615385	0	1.75	0.00587181
EIF3S9	eukaryotic translation initiation factor 3, subunit 9 eta, 116kDa	chr7p22.3	2.18069e+06	0.615385	0	1.76	0.00763866
CD36	CD36 antigen (collagen type I receptor, thrombospondin receptor)	chr7q11.2	79934336	0.538462	-0.0769231	-22.37	6.21916e-09
CD36	CD36 antigen (collagen type I receptor, thrombospondin receptor)	chr7q11.2	79931808	0.538462	-0.0769231	-5.28	0.00123033
POLR2J	polymerase (RNA) II (DNA directed) polypeptide J, 13.3kDa	chr7q11.2	1.0171e+08	0.615385	-0.0769231	2.04	0.00149657
RCP9	calcitonin gene-related peptide-receptor component protein	chr7q11.21	6.5044e+07	0.615385	-0.0769231	2.26	1.94652e-05
POLR2J2	DNA directed RNA polymerase II polypeptide J-related gene	chr7q11.22	101791101	0.615385	-0.0769231	2.13	0.00165859
STX1A	syntaxin 1A (brain)	chr7q11.23	7.25684e+07	0.538462	0	-2.82	1.02422e-05
ELN	elastin (supravalvular aortic stenosis, Williams-Beuren syndrome)	chr7q11.23	72908070	0.538462	0	-15.95	1.10122e-05
DUSP24	dual specificity phosphatase 24 (putative)	chr7q11.23	75296141	0.538462	-0.0769231	2.42	6.02548e-05
NSUN5	NOL1/NOP2/Sun domain family, member 5	chr7q11.23	7.21647e+07	0.538462	0	2.07	0.00039622
RFC2	replication factor C (activator 1) 2, 40kDa	chr7q11.23	7.31021e+07	0.538462	0	2.56	0.000480831
NSUN5	NOL1/NOP2/Sun domain family, member 5	chr7q11.23	72164646	0.538462	0	2.05	0.000578767
ELN	elastin (supravalvular aortic stenosis, Williams-Beuren syndrome)	chr7q11.23	7.2916e+07	0.538462	0	-1.7	0.00255707
LAT2	linker for activation of T cells family, member 2	chr7q11.23	73081847	0.538462	0	2.89	0.00827955
PMS2L5	postmeiotic segregation increased 2-like 5	chr7q11-q22	7.1943e+07	0.538462	-0.0769231	2.01	0.00184961
STEAP1	six transmembrane epithelial antigen of the prostate 1	chr7q21	89433633	0.538462	-0.0769231	-5.51	0.0074444
HGF	hepatocyte growth factor (hepapoietin A; scatter factor)	chr7q21.1	81008533	0.538462	-0.153846	-3.87	5.0901e-05
TP53AP1	TP53 activated protein 1	chr7q21.1	86617474	0.538462	-0.0769231	3.54	0.00606824
GUSB	glucuronidase, beta	chr7q21.11	64880585	0.615385	-0.0769231	1.73	0.0084194
BET1	BET1 homolog (S. cerevisiae)	chr7q21.1-q22	93272723	0.615385	-0.0769231	3.06	0.00118677
PON2	paraoxonase 2	chr7q21.3	94693885	0.615385	-0.0769231	2.85	0.00368308
PDK4	pyruvate dehydrogenase kinase, isoenzyme 4	chr7q21.3-q22.1	94864871	0.615385	-0.0769231	-21.61	1.50397e-05
SHFM1	split hand/foot malformation (ectrodactyly) type 1	chr7q21.3-q22.1	9.59733e+07	0.615385	-0.0769231	2.04	0.000185206
PRKAR2B	protein kinase, cAMP-dependent, regulatory, type II, beta	chr7q22	1.06337e+08	0.615385	-0.0769231	-6.74	4.29968e-07
PLOD3	procollagen-lysine, 2-oxoglutarate 5-dioxygenase 3	chr7q22	1.00448e+08	0.615385	-0.0769231	2.61	2.76904e-05
POP7	processing of precursor 7, ribonuclease P subunit (S. cerevisiae)	chr7q22	99949088	0.615385	-0.0769231	3.57	7.08407e-05
PCOLCE	procollagen C-endopeptidase enhancer	chr7q22	9.98475e+07	0.615385	-0.0769231	-7.08	0.000393947
RELN	reelin	chr7q22	1.02965e+08	0.615385	-0.0769231	-7.15	0.00423976
MUC3A /// MUC3B	mucin 3A, intestinal /// mucin 3B	chr7q22	1.002e+08	0.615385	-0.0769231	-2.55	0.00627727
MUC3A	mucin 3A, intestinal	chr7q22	100200145	0.615385	-0.0769231	-2.19	0.00682611
ATP5J2	ATP synthase, H+ transporting, mitochondrial F0 complex, subunit f, isoform 2	chr7q22.1	9.87045e+07	0.615385	-0.0769231	2.32	0.000119038
TTC11	tetratricopeptide repeat domain 11	chr7q22.1	100479064	0.615385	-0.0769231	2.8	0.000213482
ORC5L	origin recognition complex, subunit 5-like (yeast)	chr7q22.1	103401566	0.615385	-0.0769231	5.24	0.000328112
HRBL	HIV-1 Rev binding protein-like	chr7q22.1	99799683	0.615385	-0.0769231	4.2	0.000865166
ZNHIT1	zinc finger, HIT domain containing 1	chr7q22.1	1.00458e+08	0.615385	-0.0769231	2.06	0.0011623
PDAP1	PDGFA associated protein 1	chr7q22.1	98644757	0.615385	-0.0769231	2.56	0.00198894
COPS6	COP9 constitutive photomorphogenic homolog subunit 6 (Arabidopsis)	chr7q22.1	9.93328e+07	0.615385	-0.0769231	1.6	0.00203973
AP1S1	adaptor-related protein complex 1, sigma 1 subunit	chr7q22.1	1.00395e+08	0.615385	-0.0769231	2.03	0.00245571
COPS6	COP9 constitutive photomorphogenic homolog subunit 6 (Arabidopsis)	chr7q22.1	99333570	0.615385	-0.0769231	1.84	0.00403644
CUTL1	cut-like 1, CCAAT displacement protein (Drosophila)	chr7q22.1	101286671	0.615385	-0.0769231	1.86	0.00441108
CPSF4	cleavage and polyadenylation specific factor 4, 30kDa	chr7q22.1	9.86905e+07	0.615385	-0.0769231	1.67	0.00493668
G10	maternal G10 transcript	chr7q22.1	98656604	0.615385	-0.0769231	1.83	0.00842318
AP1S1	adaptor-related protein complex 1, sigma 1 subunit	chr7q22.1	100394298	0.615385	-0.0769231	2.57	0.00870326
LOC401394 /// LOC402578	hypothetical LOC401394 /// hypothetical LOC402578	chr7q22.1	101624750	0.615385	-0.0769231	1.64	0.00901486
PSMC2	proteasome (prosome, macropain) 26S subunit, ATPase, 2	chr7q22.1-q22.3	102592705	0.615385	-0.0769231	2.05	0.00486526
PSMC2	proteasome (prosome, macropain) 26S subunit, ATPase, 2	chr7q22.1-q22.3	1.02592e+08	0.615385	-0.0769231	1.9	0.00673644
DUS4L	dihydrouridine synthase 4-like (S. cerevisiae)	chr7q22-q31	1.06806e+08	0.615385	-0.0769231	2.94	0.000834733
HBP1	HMG-box transcription factor 1	chr7q22-q31	1.06426e+08	0.615385	-0.0769231	1.71	0.00339493
SRPK2	SFRS protein kinase 2	chr7q22-q31.1	104297022	0.615385	-0.0769231	2.61	0.00246389
ZNF277	zinc finger protein 277	chr7q31.1	111508814	0.615385	-0.0769231	3.15	0.00222146
NRCAM	neuronal cell adhesion molecule	chr7q31.1-q31.2	1.07536e+08	0.615385	-0.0769231	-8.12	8.11668e-06
NRCAM	neuronal cell adhesion molecule	chr7q31.1-q31.2	1.07429e+08	0.615385	-0.0769231	-1.15	0.00948201
SND1	staphylococcal nuclease domain containing 1	chr7q31.3	127106397	0.538462	-0.230769	2.08	2.14736e-05
FLJ21986	hypothetical protein FLJ21986	chr7q31.31	1.20397e+08	0.615385	-0.153846	-2.16	0.000274678
GNG11	guanine nucleotide binding protein (G protein), gamma 11	chr7q31-q32	9.31982e+07	0.615385	-0.0769231	-5.12	0.00128035
BPGM	2,3-bisphosphoglycerate mutase /// 2,3-bisphosphoglycerate mutase	chr7q31-q34	1.33805e+08	0.538462	-0.230769	2.39	0.00143967
MGC3036	hypothetical protein MGC3036	chr7q31-q35	1.49466e+08	0.615385	-0.153846	2.23	0.000292974
ATP6V1F	ATPase, H+ transporting, lysosomal 14kDa, V1 subunit F	chr7q32	1.28098e+08	0.538462	-0.230769	1.77	0.000724642
METTL2 /// FLJ12760	methyltransferase like 2 /// hypothetical protein FLJ12760	chr7q32.2 /// chr17q23.3	127723652	0.538462	-0.230769	1.43	0.00928285
TNPO3	transportin 3	chr7q32.3	128238549	0.538462	-0.230769	2.02	0.000346205
KIAA0828	KIAA0828 protein	chr7q32.3	1.28561e+08	0.538462	-0.230769	-4.14	0.00595807
TNPO3	transportin 3	chr7q32.3	1.28239e+08	0.538462	-0.230769	1.92	0.00668464
TNPO3	transportin 3	chr7q32.3	128238549	0.538462	-0.230769	1.51	0.00783306
ADCK2	aarF domain containing kinase 2	chr7q32-q34	1.39838e+08	0.615385	-0.153846	2.52	0.000117668
MRPS33	mitochondrial ribosomal protein S33	chr7q32-q34	140163396	0.615385	-0.153846	2.6	0.00013156
TRIM24	tripartite motif-containing 24	chr7q32-q34	1.37665e+08	0.615385	-0.153846	2.64	0.00257326
ADCK2	aarF domain containing kinase 2	chr7q32-q34	139841061	0.615385	-0.153846	2.11	0.00280777
TRIM24	tripartite motif-containing 24	chr7q32-q34	1.37683e+08	0.615385	-0.153846	2.58	0.00825601
KIAA1466	KIAA1466 gene	chr7q33	134321822	0.538462	-0.230769	2.26	0.00272343
MGC5242	hypothetical protein MGC5242	chr7q33	1.3431e+08	0.538462	-0.230769	2.54	0.00532239
PTN	pleiotrophin (heparin binding growth factor 8, neurite growth-promoting factor 1)	chr7q33-q34	1.36428e+08	0.615385	-0.153846	-9.17	5.45222e-05
PTN	pleiotrophin (heparin binding growth factor 8, neurite growth-promoting factor 1) /// pleiotrophin (heparin binding growth factor 8, neurite growth-promoting factor 1)	chr7q33-q34	1.36428e+08	0.615385	-0.153846	-9.57	5.91536e-05
SSBP1	single-stranded DNA binding protein 1	chr7q34	140897400	0.615385	-0.153846	2.28	0.000569057
MKRN1	makorin, ring finger protein, 1	chr7q34	139620826	0.615385	-0.153846	2.26	0.00215784
MULK	multiple substrate lipid kinase	chr7q34	140755820	0.615385	-0.153846	2.07	0.00591218
MKRN1	makorin, ring finger protein, 1 /// makorin, ring finger protein, 1	chr7q34	1.39619e+08	0.615385	-0.153846	1.67	0.00768233
PDIA4	protein disulfide isomerase family A, member 4 /// protein disulfide isomerase family A, member 4	chr7q35	1.48151e+08	0.615385	-0.153846	3.39	2.66151e-05
FASTK	Fas-activated serine/threonine kinase	chr7q35	1.50213e+08	0.615385	-0.153846	1.82	0.00671611
SLC4A2	solute carrier family 4, anion exchanger, member 2 (erythrocyte membrane protein band 3-like 1)	chr7q35-q36	1.50203e+08	0.615385	-0.153846	2.05	0.000768617
CNTNAP2	contactin associated protein-like 2	chr7q35-q36	1.46732e+08	0.615385	-0.153846	5.67	0.00286016
PTPRN2	protein tyrosine phosphatase, receptor type, N polypeptide 2	chr7q36	157355541	0.615385	-0.153846	-9.92	0.00188764
HLXB9	homeo box HB9	chr7q36	156299862	0.615385	-0.153846	1.83	0.00639097
CDK5	cyclin-dependent kinase 5	chr7q36	150190634	0.615385	-0.153846	2.22	0.00921443
REPIN1	replication initiator 1	chr7q36.1	1.49507e+08	0.615385	-0.153846	1.99	0.00159156
ZNF467	zinc finger protein 467	chr7q36.1	1.48901e+08	0.615385	-0.153846	2.47	0.00302772
UBE3C	ubiquitin protein ligase E3C	chr7q36.3	1.56496e+08	0.615385	-0.153846	1.9	0.00984018
PPP3CC	protein phosphatase 3 (formerly 2B), catalytic subunit, gamma isoform (calcineurin A gamma)	chr8p21.3	2.24046e+07	0.0769231	-0.384615	-2	0.000666331
DLC1	deleted in liver cancer 1	chr8p22	13011303	0.0769231	-0.461538	-26.26	2.77627e-09
GEM	GTP binding protein overexpressed in skeletal muscle	chr8q13-q21	95337179	0.461538	0	-13.96	2.76904e-05
MATN2	matrilin 2	chr8q22	99043498	0.461538	0	-40.28	4.13406e-06
UQCRB	ubiquinol-cytochrome c reductase binding protein	chr8q22	97314448	0.461538	0	2.83	0.000165159
UQCRB	ubiquinol-cytochrome c reductase binding protein	chr8q22	9.73146e+07	0.461538	0	1.68	0.000730128
UQCRB	ubiquinol-cytochrome c reductase binding protein	chr8q22	97314667	0.461538	0	1.64	0.00199589
RNF19	ring finger protein 19	chr8q22	101355264	0.461538	0	1.96	0.00679127
FLJ20530	hypothetical protein FLJ20530	chr8q22.1	9.59463e+07	0.461538	0	2.4	0.000670715
FLJ20171	hypothetical protein FLJ20171	chr8q22.1	9.57578e+07	0.461538	0	7.4	0.00744116
LOC389677	similar to RIKEN cDNA 3000004N20	chr8q22.1	94814355	0.461538	0	1.44	0.00883594
MRPL13	mitochondrial ribosomal protein L13	chr8q22.1-q22.3	1.21502e+08	0.461538	0	4.71	0.00177693
OSR2	odd-skipped related 2 (Drosophila)	chr8q22.2	1.0003e+08	0.461538	0	-6.25	4.19156e-05
KLF10	Kruppel-like factor 10	chr8q22.2	103733662	0.461538	0	-4.15	4.71355e-05
ATP6V1C1	ATPase, H+ transporting, lysosomal 42kDa, V1 subunit C, isoform 1	chr8q22.3	1.04126e+08	0.461538	0	3.69	0.000580293
AZIN1	antizyme inhibitor 1	chr8q22.3	1.03927e+08	0.461538	0	2.52	0.00467151
ATP6V1C1	ATPase, H+ transporting, lysosomal 42kDa, V1 subunit C, isoform 1	chr8q22.3	104127468	0.461538	0	2.19	0.0056255
ANGPT1	angiopoietin 1	chr8q22.3-q23	108357827	0.461538	0	-2.93	0.00746414
COL14A1	collagen, type XIV, alpha 1 (undulin)	chr8q23	121395056	0.461538	0	-37.16	4.97786e-05
COL14A1	collagen, type XIV, alpha 1 (undulin)	chr8q23	1.21313e+08	0.461538	0	-1.69	0.00679587
ENY2	enhancer of yellow 2 homolog (Drosophila)	chr8q23.1	1.1042e+08	0.461538	0	1.66	0.00639097
EIF3S3	eukaryotic translation initiation factor 3, subunit 3 gamma, 40kDa	chr8q24.11	1.17782e+08	0.461538	0	1.62	0.00661457
TRPS1	trichorhinophalangeal syndrome I	chr8q24.12	116620164	0.461538	0	-3.76	0.00184654
MYC	v-myc myelocytomatosis viral oncogene homolog (avian)	chr8q24.12-q24.13	128820070	0.538462	0	-5.14	0.000889998
TRIB1	tribbles homolog 1 (Drosophila)	chr8q24.13	126515939	0.538462	0	-3.39	0.000499305
C8orf32	chromosome 8 open reading frame 32	chr8q24.13	124510793	0.538462	0	2.65	0.0010579
DERL1	Der1-like domain family, member 1	chr8q24.13	124110149	0.538462	0	2.16	0.00406737
FAM49B	family with sequence similarity 49, member B	chr8q24.21	1.3101e+08	0.538462	0	1.97	0.000288059
SIAHBP1	fuse-binding protein-interacting repressor	chr8q24.2-qtel	1.44977e+08	0.538462	0	1.79	0.000253536
C8orf33	chromosome 8 open reading frame 33	chr8q24.3	1.4625e+08	0.538462	0	3.52	4.17529e-05
ZNF623	zinc finger protein 623	chr8q24.3	1.44805e+08	0.538462	0	1.91	4.49854e-05
EXOSC4	exosome component 4	chr8q24.3	145206527	0.538462	0	2.16	9.11409e-05
RPL8	ribosomal protein L8	chr8q24.3	1.46025e+08	0.538462	0	1.87	0.000160678
LOC51236	brain protein 16	chr8q24.3	1.45266e+08	0.538462	0	2.01	0.000302879
GPAA1	GPAA1P anchor attachment protein 1 homolog (yeast)	chr8q24.3	145211166	0.538462	0	2.7	0.000341103
GRINA	glutamate receptor, ionotropic, N-methyl D-asparate-associated protein 1 (glutamate binding)	chr8q24.3	1.45138e+08	0.538462	0	1.94	0.000700807
GPAA1	GPAA1P anchor attachment protein 1 homolog (yeast)	chr8q24.3	145211314	0.538462	0	2.41	0.000913353
GPAA1	GPAA1P anchor attachment protein 1 homolog (yeast) /// GPAA1P anchor attachment protein 1 homolog (yeast)	chr8q24.3	1.45211e+08	0.538462	0	2.37	0.00101068
EXOSC4	exosome component 4	chr8q24.3	1.45207e+08	0.538462	0	1.88	0.00138081
CYC1	cytochrome c-1	chr8q24.3	1.45223e+08	0.538462	0	3.23	0.00244816
OPLAH	5-oxoprolinase (ATP-hydrolysing)	chr8q24.3	145180067	0.538462	0	2.7	0.00284362
VPS28	vacuolar protein sorting 28 (yeast)	chr8q24.3	1.45621e+08	0.538462	0	1.63	0.00437088
LOC51337	mesenchymal stem cell protein DSCD75	chr8q24.3	143810518	0.538462	0	1.94	0.0084731
MELK	maternal embryonic leucine zipper kinase	chr9p13.2	36615275	0.153846	-0.538462	2.76	0.00923714
TPM2	tropomyosin 2 (beta)	chr9p13.2-p13.1	35675963	0.153846	-0.538462	-4.61	0.00196482
UBAP2	ubiquitin associated protein 2	chr9p13.3	33959431	0.153846	-0.538462	2.27	0.00126164
RECK	reversion-inducing-cysteine-rich protein with kazal motifs	chr9p13-p12	3.60707e+07	0.153846	-0.538462	-10.17	0.000254161
TEK	TEK tyrosine kinase, endothelial (venous malformations, multiple cutaneous and mucosal)	chr9p21	2.71598e+07	0.153846	-0.538462	-4.17	0.000118031
NPR2	natriuretic peptide receptor B/guanylate cyclase B (atrionatriuretic peptide receptor B)	chr9p21-p12	35791057	0.153846	-0.538462	-2	0.000171399
SMARCA2	SWI/SNF related, matrix associated, actin dependent regulator of chromatin, subfamily a, member 2	chr9p22.3	2101196	0.230769	-0.461538	-2.68	0.00172037
KIAA1815	KIAA1815	chr9p24	5785442	0.230769	-0.461538	4.91	0.00348512
ANXA1	annexin A1	chr9q12-q21.2|9q12-q21.2	7.30056e+07	0.0769231	-0.615385	-14.12	4.34828e-05
KLF9	Kruppel-like factor 9	chr9q13	70244236	0.0769231	-0.615385	-8.87	6.31867e-06
KLF9	Kruppel-like factor 9	chr9q13	70244080	0.0769231	-0.615385	-6.79	0.000207121
ZA20D2	zinc finger, A20 domain containing 2	chr9q13-q21	72204236	0.0769231	-0.615385	-2.59	0.000116165
ZA20D2	zinc finger, A20 domain containing 2	chr9q13-q21	72202093	0.0769231	-0.615385	-2.51	0.000222684
VPS13A	vacuolar protein sorting 13A (yeast)	chr9q21	77183758	0.0769231	-0.615385	-2.49	0.000564747
SMC5L1	SMC5 structural maintenance of chromosomes 5-like 1 (yeast)	chr9q21.11	7.01514e+07	0.0769231	-0.615385	-1.99	0.000155353
ALDH1A1	aldehyde dehydrogenase 1 family, member A1	chr9q21.13	72771331	0.0769231	-0.615385	-8.05	0.00925961
KIAA0367	KIAA0367	chr9q21.2	76502898	0.0769231	-0.615385	-5.36	8.91319e-05
PCSK5	proprotein convertase subtilisin/kexin type 5	chr9q21.3	75886764	0.0769231	-0.615385	-5.76	0.000228389
PCSK5	Proprotein convertase subtilisin/kexin type 5	chr9q21.3	76038897	0.0769231	-0.615385	-2.77	0.000428492
PCSK5	proprotein convertase subtilisin/kexin type 5	chr9q21.3	75886764	0.0769231	-0.615385	-2.65	0.0049837
TLE4	transducin-like enhancer of split 4 (E(sp1) homolog, Drosophila)	chr9q21.31	79570614	0.0769231	-0.615385	-6.02	7.65807e-06
TLE1	transducin-like enhancer of split 1 (E(sp1) homolog, Drosophila)	chr9q21.32	8.14805e+07	0.0769231	-0.615385	-1.19	0.00552905
GAS1	growth arrest-specific 1	chr9q21.3-q22	8.67902e+07	0.0769231	-0.615385	-19.73	0.000633242
COL15A1	collagen, type XV, alpha 1	chr9q21-q22	98849218	0.0769231	-0.538462	-14.77	0.000232188
NR4A3	nuclear receptor subfamily 4, group A, member 3	chr9q22	99688191	0.0769231	-0.538462	-76.78	9.28542e-08
NR4A3	nuclear receptor subfamily 4, group A, member 3	chr9q22	9.96853e+07	0.0769231	-0.538462	-13.38	3.48883e-07
OGN	osteoglycin (osteoinductive factor, mimecan)	chr9q22	92235877	0.0769231	-0.615385	-42.03	5.06893e-06
CKS2	CDC28 protein kinase regulatory subunit 2	chr9q22	89158419	0.0769231	-0.615385	7.69	0.000633242
NTRK2	neurotrophic tyrosine kinase, receptor, type 2	chr9q22.1	84658307	0.0769231	-0.615385	-12.09	0.000898259
ECM2	extracellular matrix protein 2, female organ and adipocyte specific	chr9q22.3	92357480	0.0769231	-0.615385	-6.19	0.000595635
BAAT	bile acid Coenzyme A: amino acid N-acyltransferase (glycine N-choloyltransferase)	chr9q22.3	1.01209e+08	0.0769231	-0.538462	13.29	0.00213696
TMOD1	tropomodulin 1	chr9q22.3	97403985	0.0769231	-0.538462	-2.26	0.00238521
FBP1	fructose-1,6-bisphosphatase 1	chr9q22.3	94463171	0.0769231	-0.538462	-8.88	0.00518718
OMD	osteomodulin	chr9q22.31	92261112	0.0769231	-0.615385	-9.35	4.56409e-05
OMD	osteomodulin	chr9q22.31	9.22611e+07	0.0769231	-0.615385	-4.82	0.000118313
PHF2	PHD finger protein 2	chr9q22.31	93511403	0.0769231	-0.538462	-1.49	0.00176118
KLF4	Kruppel-like factor 4 (gut)	chr9q31	1.0733e+08	0.0769231	-0.538462	-16.31	4.9751e-07
KLF4	Kruppel-like factor 4 (gut)	chr9q31	107328474	0.0769231	-0.538462	-21.98	1.04992e-05
CTNNAL1	catenin (cadherin-associated protein), alpha-like 1	chr9q31.2	108819862	0.153846	-0.538462	-3.64	0.00846732
EDG2	endothelial differentiation, lysophosphatidic acid G-protein-coupled receptor, 2	chr9q31.3	1.10798e+08	0.153846	-0.538462	-5.14	7.66711e-05
EDG2	endothelial differentiation, lysophosphatidic acid G-protein-coupled receptor, 2	chr9q31.3	1.10798e+08	0.153846	-0.538462	-5.32	0.000203746
PALM2-AKAP2	PALM2-AKAP2 protein	chr9q31-q33	109818114	0.153846	-0.538462	-2.97	0.00368996
AKAP2 /// PALM2-AKAP2	A kinase (PRKA) anchor protein 2 /// PALM2-AKAP2 protein	chr9q31-q33	109817084	0.153846	-0.538462	-3.72	0.00915859
SVEP1	sushi, von Willebrand factor type A, EGF and pentraxin domain containing 1	chr9q32	110228456	0.153846	-0.538462	-4.4	0.00460069
GSN	gelsolin (amyloidosis, Finnish type)	chr9q33	121158176	0.0769231	-0.538462	-3.7	0.0018549
LHX6	LIM homeobox 6	chr9q33.2	1.22057e+08	0.0769231	-0.538462	-1.29	0.00913301
RABGAP1	RAB GTPase activating protein 1	chr9q33.2-q33.3	1.22939e+08	0.0769231	-0.538462	-2.04	0.00136177
RABGAP1	RAB GTPase activating protein 1	chr9q33.2-q33.3	122864567	0.0769231	-0.538462	-1.98	0.00342576
C5	complement component 5	chr9q33-q34	1.20843e+08	0.0769231	-0.538462	27.9	3.84745e-06
ENG	endoglin (Osler-Rendu-Weber syndrome 1)	chr9q33-q34.1	1.27677e+08	0.0769231	-0.538462	-3.56	0.00109431
TUBB2	tubulin, beta, 2	chr9q34	1.37414e+08	0.0769231	-0.538462	-2.67	0.00030905
TUBB2	tubulin, beta, 2	chr9q34	1.37413e+08	0.0769231	-0.538462	-2.63	0.00135141
SET /// LOC389168	SET translocation (myeloid leukemia-associated) /// similar to SET protein (Phosphatase 2A inhibitor I2PP2A) (I-2PP2A) (Template activating factor I) (TAF-I) (HLA-DR associated protein II) (PHAPII) (Inhibitor of granzyme A-activated DNase) (IGAAD)	chr9q34 /// chr3q25.31	8.38167e+07	0.769231	-0.0769231	2.11	0.00374777
STXBP1	syntaxin binding protein 1	chr9q34.1	127494335	0.0769231	-0.538462	-9.82	1.01234e-05
ABL1	v-abl Abelson murine leukemia viral oncogene homolog 1	chr9q34.1	130766310	0.0769231	-0.538462	-3.05	9.38204e-05
PTGDS	prostaglandin D2 synthase 21kDa (brain)	chr9q34.2-q34.3	1.3715e+08	0.0769231	-0.538462	-23.63	0.000435302
PTGDS	prostaglandin D2 synthase 21kDa (brain) /// prostaglandin D2 synthase 21kDa (brain)	chr9q34.2-q34.3	137149944	0.0769231	-0.538462	-15.12	0.000524604
RALGDS	ral guanine nucleotide dissociation stimulator	chr9q34.3	1.33015e+08	0.0769231	-0.538462	-4.14	6.08114e-06
RALGDS	ral guanine nucleotide dissociation stimulator	chr9q34.3	133014383	0.0769231	-0.538462	-4.35	0.000152865
NPDC1	neural proliferation, differentiation and control, 1	chr9q34.3	137213059	0.0769231	-0.538462	-6.21	0.000277502
RXRA	retinoid X receptor, alpha	chr9q34.3	1.34539e+08	0.0769231	-0.538462	-2.78	0.0015408
CAMSAP1	calmodulin regulated spectrin-associated protein 1	chr9q34.3	1.35933e+08	0.0769231	-0.538462	2.05	0.00941884
ADD3	adducin 3 (gamma)	chr10q24.2-q24.3	109291223	0.0769231	-0.461538	-4.22	1.32039e-05
C11orf17 /// NUAK2	chromosome 11 open reading frame 17 /// chromosome 11 open reading frame 17 /// NUAK family, SNF1-like kinase, 2 /// NUAK family, SNF1-like kinase, 2	chr11p15.3 /// chr1q32.1	2.02013e+08	0.692308	-0.0769231	11.24	5.22343e-05
MRPS35	mitochondrial ribosomal protein S35	chr12p11	27777745	0.461538	-0.0769231	3.79	0.000137922
FAM60A	family with sequence similarity 60, member A	chr12p11	31347562	0.461538	-0.0769231	2.83	0.00395462
SSPN	sarcospan (Kras oncogene-associated gene)	chr12p11.2	2.62576e+07	0.461538	-0.0769231	-6.43	0.000341337
SSPN	sarcospan (Kras oncogene-associated gene)	chr12p11.2	2.62585e+07	0.461538	-0.0769231	-4.56	0.00227565
YARS2	tyrosyl-tRNA synthetase 2 (mitochondrial)	chr12p11.21	3.27942e+07	0.461538	-0.0769231	1.39	0.0066433
FLJ11088	GGA binding partner	chr12p11.22	28473118	0.461538	-0.0769231	2.65	4.17529e-05
PTX1	PTX1 protein	chr12p11.22	2.94053e+07	0.461538	-0.0769231	1.81	0.0059969
KCNJ8	potassium inwardly-rectifying channel, subfamily J, member 8	chr12p11.23	2.18141e+07	0.461538	-0.0769231	-5.11	5.06893e-06
KCNJ8	potassium inwardly-rectifying channel, subfamily J, member 8	chr12p11.23	21814334	0.461538	-0.0769231	-3.5	3.05821e-05
C12orf11	chromosome 12 open reading frame 11	chr12p11.23	26955657	0.461538	-0.0769231	2.43	0.00161371
STK38L	serine/threonine kinase 38 like	chr12p11.23	2.7356e+07	0.461538	-0.0769231	-3.55	0.0029436
LDHB	lactate dehydrogenase B	chr12p12.2-p12.1	2.16908e+07	0.461538	-0.0769231	-6.78	7.35672e-05
LDHB	lactate dehydrogenase B	chr12p12.2-p12.1	2.16908e+07	0.461538	-0.0769231	-7.5	8.29447e-05
EMP1	epithelial membrane protein 1	chr12p12.3	13250949	0.461538	-0.0769231	-43.42	1.48114e-08
EMP1	epithelial membrane protein 1	chr12p12.3	13250949	0.461538	-0.0769231	-42.93	1.63482e-07
EMP1	epithelial membrane protein 1	chr12p12.3	1.32614e+07	0.461538	-0.0769231	-10.95	7.57911e-07
TPI1	triosephosphate isomerase 1	chr12p13	6848604	0.461538	-0.0769231	2.08	4.22389e-05
PHB2	prohibitin 2	chr12p13	6.94738e+06	0.461538	-0.0769231	2	7.60999e-05
C2F	C2f protein	chr12p13	6952879	0.461538	-0.0769231	2.58	9.00255e-05
TPI1	triosephosphate isomerase 1	chr12p13	6848603	0.461538	-0.0769231	1.97	0.000259872
GAPDH	glyceraldehyde-3-phosphate dehydrogenase	chr12p13	6515871	0.461538	0	1.86	0.000423934
GAPDH	glyceraldehyde-3-phosphate dehydrogenase	chr12p13	6515876	0.461538	0	1.75	0.00042873
GAPDH	glyceraldehyde-3-phosphate dehydrogenase	chr12p13	6517292	0.461538	0	1.95	0.000483224
M6PR	mannose-6-phosphate receptor (cation dependent)	chr12p13	8.98902e+06	0.461538	-0.0769231	1.85	0.00395462
M6PR	mannose-6-phosphate receptor (cation dependent)	chr12p13	8.98887e+06	0.461538	-0.0769231	2	0.00717308
MLF2	myeloid leukemia factor 2	chr12p13	6729976	0.461538	-0.0769231	1.56	0.0089707
SCNN1A	sodium channel, nonvoltage-gated 1 alpha	chr12p13	6.34062e+06	0.461538	0	-16.55	0.00930283
FLJ22662	hypothetical protein FLJ22662	chr12p13.1	14579844	0.461538	-0.0769231	-10.84	0.000327029
ATF7IP	activating transcription factor 7 interacting protein	chr12p13.1	1.4506e+07	0.461538	-0.0769231	2.38	0.00617101
MGP	matrix Gla protein	chr12p13.1-p12.3	1.49281e+07	0.461538	-0.0769231	-10.19	0.00177001
MFAP5	microfibrillar associated protein 5	chr12p13.1-p12.3	8690297	0.461538	-0.0769231	-6.37	0.0077084
MFAP5	microfibrillar associated protein 5	chr12p13.1-p12.3	8699209	0.461538	-0.0769231	-9.39	0.0097341
DKFZP434F0318	hypothetical protein DKFZp434F0318 /// hypothetical protein DKFZp434F0318	chr12p13.2	1.28328e+07	0.461538	-0.0769231	-16.48	5.19279e-06
VWF	von Willebrand factor	chr12p13.3	6016202	0.461538	0	-13.9	5.66671e-05
NDUFA9	NADH dehydrogenase (ubiquinone) 1 alpha subcomplex, 9, 39kDa	chr12p13.3	4647597	0.461538	0	2.91	0.000731243
SLC2A3 /// SLC2A14	solute carrier family 2 (facilitated glucose transporter), member 3 /// solute carrier family 2 (facilitated glucose transporter), member 14	chr12p13.3 /// chr12p13.31	7856741	0.461538	-0.0769231	-13.89	0.000119038
SLC2A3 /// SLC2A14	solute carrier family 2 (facilitated glucose transporter), member 3 /// solute carrier family 2 (facilitated glucose transporter), member 14	chr12p13.3 /// chr12p13.31	7.88725e+06	0.461538	-0.0769231	-4.08	0.00913301
FKBP4	FK506 binding protein 4, 59kDa	chr12p13.33	2.77888e+06	0.461538	0	3.95	0.000391267
FKBP4	FK506 binding protein 4, 59kDa	chr12p13.33	2.77891e+06	0.461538	0	2.53	0.000666331
LOC440123	LOC440123	chr12p13.33	1.12159e+07	0.461538	-0.0769231	1.87	0.0025031
TSPAN9	tetraspanin 9 /// tetraspanin 9	chr12p13.33-p13.32	3.26499e+06	0.461538	0	-1.58	0.00166387
A2M	alpha-2-macroglobulin	chr12p13.3-p12.3	9135665	0.461538	-0.0769231	-5.25	6.50439e-05
TM7SF3	transmembrane 7 superfamily member 3	chr12q11-q12	27037897	0.461538	-0.0769231	2.56	0.00365074
SHMT2	serine hydroxymethyltransferase 2 (mitochondrial)	chr12q12-q14	5.59148e+07	0.461538	0	5.27	5.48046e-06
SHMT2	serine hydroxymethyltransferase 2 (mitochondrial)	chr12q12-q14	55912229	0.461538	0	6.71	4.329e-05
PRKAG1	protein kinase, AMP-activated, gamma 1 non-catalytic subunit	chr12q12-q14	47708254	0.461538	0	2.45	5.98553e-05
NR4A1	nuclear receptor subfamily 4, group A, member 1	chr12q13	50735532	0.461538	0	-63.34	7.15051e-09
C12orf10	chromosome 12 open reading frame 10	chr12q13	51983495	0.461538	0	3.28	1.66068e-07
EPLIN	epithelial protein lost in neoplasm beta	chr12q13	48909689	0.461538	0	-10.71	1.74638e-06
ARF3	ADP-ribosylation factor 3	chr12q13	4.76269e+07	0.461538	0	2.36	5.30962e-06
ITGA7	integrin, alpha 7	chr12q13	54373790	0.461538	0	-12.69	1.56057e-05
IGFBP6	insulin-like growth factor binding protein 6	chr12q13	51780053	0.461538	0	-12.95	3.13577e-05
ARF3	ADP-ribosylation factor 3 /// ADP-ribosylation factor 3	chr12q13	47628208	0.461538	0	2.08	9.2361e-05
ITGA7	integrin, alpha 7	chr12q13	54376385	0.461538	0	-3.78	0.000441679
CACNB3	calcium channel, voltage-dependent, beta 3 subunit	chr12q13	47503966	0.461538	0	3.49	0.000528599
ACVR1B	activin A receptor, type IB	chr12q13	50676442	0.461538	0	2.19	0.00423976
MGC5576	hypothetical protein MGC5576	chr12q13.1	46646294	0.461538	0	2.91	0.00177181
INHBC	inhibin, beta C	chr12q13.1	5.61228e+07	0.461538	0	1.76	0.00223703
SLC38A1	solute carrier family 38, member 1	chr12q13.11	4.49084e+07	0.461538	0	6.35	0.0018367
ASB8	ankyrin repeat and SOCS box-containing 8	chr12q13.11	46833130	0.461538	0	1.51	0.00547552
AMIGO2	adhesion molecule with Ig-like domain 2	chr12q13.11	4.57578e+07	0.461538	0	-4.75	0.0075789
SPATS2	spermatogenesis associated, serine-rich 2	chr12q13.12	4.81274e+07	0.461538	0	3.36	0.000888514
DDX23	DEAD (Asp-Glu-Ala-Asp) box polypeptide 23	chr12q13.12	47411030	0.461538	0	1.74	0.00163577
RACGAP1	Rac GTPase activating protein 1	chr12q13.12	48669532	0.461538	0	3.32	0.00252378
PCBP2	Poly(rC) binding protein 2	chr12q13.12-q13.13	5.21607e+07	0.461538	0	2.73	0.000866107
PCBP2	Poly(rC) binding protein 2	chr12q13.12-q13.13	5.21607e+07	0.461538	0	2.41	0.00175492
PCBP2	poly(rC) binding protein 2	chr12q13.12-q13.13	5.21472e+07	0.461538	0	1.49	0.0071464
ATP5G2	ATP synthase, H+ transporting, mitochondrial F0 complex, subunit c (subunit 9), isoform 2	chr12q13.13	52348958	0.461538	0	2.19	5.98553e-05
TENC1	tensin like C1 domain containing phosphatase (tensin 2)	chr12q13.13	51735748	0.461538	0	-3.18	0.000345627
CBX5	chromobox homolog 5 (HP1 alpha homolog, Drosophila)	chr12q13.13	52940914	0.461538	0	2.72	0.000345627
CALCOCO1	calcium binding and coiled-coil domain 1	chr12q13.13	5.23993e+07	0.461538	0	-1.91	0.000821612
MGC11308	hypothetical protein MGC11308	chr12q13.13	51933306	0.461538	0	2.73	0.00648419
CBX5	Chromobox homolog 5 (HP1 alpha homolog, Drosophila)	chr12q13.13	52912476	0.461538	0	2.11	0.00783246
COPZ1	coatomer protein complex, subunit zeta 1	chr12q13.2-q13.3	5.30185e+07	0.461538	0	1.95	0.000302476
CS	citrate synthase	chr12q13.2-q13.3	54958873	0.461538	0	2.22	0.000379078
PIP5K2C	phosphatidylinositol-4-phosphate 5-kinase, type II, gamma	chr12q13.3	5.62813e+07	0.461538	0	2.19	0.000880401
SAS	sarcoma amplified sequence	chr12q13.3	5.64267e+07	0.461538	0	2.6	0.00315843
BLOC1S1	biogenesis of lysosome-related organelles complex-1, subunit 1	chr12q13-q14	54397919	0.461538	0	1.75	4.78467e-05
LRP1	low density lipoprotein-related protein 1 (alpha-2-macroglobulin receptor)	chr12q13-q14	5.5851e+07	0.461538	0	-3.18	7.17714e-05
TSFM	Ts translation elongation factor, mitochondrial	chr12q13-q14	56470201	0.461538	0	1.87	0.00087818
LRP1	low density lipoprotein-related protein 1 (alpha-2-macroglobulin receptor)	chr12q13-q14	5.5851e+07	0.461538	0	-2.45	0.00100742
MMP19	matrix metalloproteinase 19	chr12q14	5.45197e+07	0.461538	0	-9.83	4.68621e-05
CDK4	cyclin-dependent kinase 4	chr12q14	56430351	0.461538	0	2.5	0.00254605
AVIL	advillin	chr12q14.1	56486911	0.461538	0	-1.61	0.00443129
TMEM4	transmembrane protein 4	chr12q15	5.49932e+07	0.461538	0	2.27	5.18499e-05
TMEM4	transmembrane protein 4	chr12q15	54995312	0.461538	0	3.36	0.000166135
PTPRB	protein tyrosine phosphatase, receptor type, B	chr12q15-q21	6.92457e+07	0.461538	0	-3.18	0.00106184
NUDT4	nudix (nucleoside diphosphate linked moiety X)-type motif 4	chr12q21	92287998	0.0769231	-0.384615	-2.92	0.000720113
MONDOA	Mlx interactor	chr12q21.31	121148277	0.0769231	-0.461538	-5.18	7.63815e-05
POLR3B	polymerase (RNA) III (DNA directed) polypeptide B	chr12q23.3	1.05379e+08	0	-0.461538	1.57	0.00843843
CRY1	cryptochrome 1 (photolyase-like)	chr12q23-q24.1	105938700	0	-0.461538	-3.09	0.000197217
NACA	nascent-polypeptide-associated complex alpha polypeptide	chr12q23-q24.1	5.53989e+07	0.461538	0	1.48	0.00177581
NCOR2	nuclear receptor co-repressor 2	chr12q24	123419259	0.0769231	-0.461538	-1.94	0.000638571
TBX3	T-box 3 (ulnar mammary syndrome)	chr12q24.1	1.13577e+08	0	-0.461538	-5.21	1.08619e-06
ACACB	acetyl-Coenzyme A carboxylase beta	chr12q24.11	108168516	0	-0.461538	-3.44	7.63815e-05
ACACB	acetyl-Coenzyme A carboxylase beta	chr12q24.11	108168188	0	-0.461538	-4.93	0.000570943
ACACB	acetyl-Coenzyme A carboxylase beta	chr12q24.11	1.08169e+08	0	-0.461538	-4.21	0.000768617
FLJ30092	AF-1 specific protein phosphatase /// AF-1 specific protein phosphatase	chr12q24.13	111064330	0.0769231	-0.461538	-2.24	0.00107016
RPLP0 /// RPLP0-like	ribosomal protein, large, P0 /// similar to ribosomal protein P0	chr12q24.2 /// chr2p22.1	1.19098e+08	0	-0.461538	1.82	0.00797785
COX6A1	cytochrome c oxidase subunit VIa polypeptide 1	chr12q24.2|12q24.2	1.1934e+08	0.0769231	-0.461538	2.28	0.000370814
THRAP2	thyroid hormone receptor associated protein 2	chr12q24.21	114889476	0	-0.461538	-1.67	0.00759294
FLJ12750	hypothetical protein FLJ12750 /// hypothetical protein FLJ12750	chr12q24.31	1.2189e+08	0.0769231	-0.461538	-5.66	0.000412202
LHFP	lipoma HMGIC fusion partner	chr13q12	3.89451e+07	0	-0.538462	-10.96	0.000294918
HSMPP8	M-phase phosphoprotein, mpp8	chr13q12.11	19125230	0	-0.461538	-1.81	0.0098167
USP12	ubiquitin specific protease 12	chr13q12.13	26539218	0	-0.538462	-2.24	0.000298638
STARD13	START domain containing 13	chr13q12-q13	32626707	0	-0.538462	-3.2	6.68702e-06
DCAMKL1	doublecortin and CaM kinase-like 1	chr13q13	35423460	0	-0.538462	-3.92	0.000311551
13CDNA73	hypothetical protein CG003	chr13q13.1	3.16361e+07	0	-0.538462	-11.16	1.89061e-06
13CDNA73	hypothetical protein CG003	chr13q13.1	31736327	0	-0.538462	-2.19	0.00054913
SPG20	spastic paraplegia 20, spartin (Troyer syndrome)	chr13q13.3	3.57967e+07	0	-0.538462	-2.86	0.00390452
TSC22D1	TSC22 domain family, member 1	chr13q14	43976456	0	-0.538462	-3	0.000126668
P2RY5	purinergic receptor P2Y, G-protein coupled, 5	chr13q14	47884045	0	-0.461538	-3.36	0.00220616
FOXO1A	forkhead box O1A (rhabdomyosarcoma)	chr13q14.1	40083275	0	-0.538462	-2.79	0.00279682
FOXO1A	forkhead box O1A (rhabdomyosarcoma)	chr13q14.1	4.00833e+07	0	-0.538462	-2.3	0.00443129
RGC32	response gene to complement 32	chr13q14.11	40936359	0	-0.538462	-13.87	9.66646e-05
NARG1L	NMDA receptor regulated 1-like	chr13q14.11	4.08444e+07	0	-0.538462	-1.68	0.0025922
UTP14C /// UTP14A	UTP14, U3 small nucleolar ribonucleoprotein, homolog C (yeast) /// UTP14, U3 small nucleolar ribonucleoprotein, homolog A (yeast)	chr13q14.2 /// chrXq25	128777479	0.769231	0	2.15	0.000237969
RCBTB2	regulator of chromosome condensation (RCC1) and BTB (POZ) domain containing protein 2	chr13q14.3	4.7979e+07	0	-0.461538	-3.05	0.0011187
SFRS5	splicing factor, arginine/serine-rich 5	chr14q24	69305899	0	-0.538462	-2.38	9.88345e-05
TGFB3	transforming growth factor, beta 3	chr14q24	7.55058e+07	0	-0.538462	-3.17	0.00150724
SFRS5	splicing factor, arginine/serine-rich 5	chr14q24	69306063	0	-0.538462	-2	0.00154732
MTHFD1	methylenetetrahydrofolate dehydrogenase (NADP+ dependent) 1, methenyltetrahydrofolate cyclohydrolase, formyltetrahydrofolate synthetase	chr14q24	6.39607e+07	0.0769231	-0.461538	2.05	0.00443129
FOS	v-fos FBJ murine osteosarcoma viral oncogene homolog	chr14q24.3	7.48169e+07	0	-0.538462	-67.71	5.19279e-06
MLH3	mutL homolog 3 (E. coli)	chr14q24.3	74570469	0	-0.538462	3.92	0.00241551
C14orf133	chromosome 14 open reading frame 133	chr14q24.3-q31	7.69782e+07	0	-0.538462	2.49	0.00289086
CHES1	checkpoint suppressor 1	chr14q24.3-q32.11	8.89263e+07	0	-0.615385	-2.41	0.00215021
CALM1	calmodulin 1 (phosphorylase kinase, delta)	chr14q24-q31	89943166	0	-0.615385	-2.2	6.70269e-05
CALM1	calmodulin 1 (phosphorylase kinase, delta)	chr14q24-q31	89937159	0	-0.615385	-1.98	0.00152104
MEG3	maternally expressed 3	chr14q32	1.00338e+08	0	-0.692308	-6.12	4.53822e-05
MEG3	maternally expressed 3	chr14q32	1.0038e+08	0	-0.692308	-3.86	0.000370814
DDX24	DEAD (Asp-Glu-Ala-Asp) box polypeptide 24	chr14q32	9.36022e+07	0	-0.692308	-1.77	0.000519426
EML1	echinoderm microtubule associated protein like 1	chr14q32	9.94038e+07	0	-0.692308	-2.86	0.000564696
IFI27	interferon, alpha-inducible protein 27	chr14q32	9.36503e+07	0	-0.692308	-11.38	0.000833308
EML1	echinoderm microtubule associated protein like 1	chr14q32	99403563	0	-0.692308	-2.56	0.00300307
FBLN5	fibulin 5	chr14q32.1	91444657	0	-0.615385	-12.25	0.000212105
C14orf139	chromosome 14 open reading frame 139	chr14q32.13	9.49446e+07	0	-0.692308	-10.51	6.09332e-06
BDKRB2	bradykinin receptor B2	chr14q32.1-q32.2	9.57767e+07	0	-0.692308	-11.48	8.73582e-08
BDKRB1	bradykinin receptor B1	chr14q32.1-q32.2	95800307	0	-0.692308	-3.02	0.00124589
C14orf154	chromosome 14 open reading frame 154	chr14q32.2	9.89754e+07	0	-0.692308	-1.88	0.00442466
KNS2	kinesin 2 60/70kDa	chr14q32.3	1.03237e+08	0	-0.692308	-3.75	2.43115e-05
MARK3	MAP/microtubule affinity-regulating kinase 3	chr14q32.3	1.02981e+08	0	-0.692308	-1.92	4.3144e-05
KNS2	kinesin 2 60/70kDa	chr14q32.3	1.03216e+08	0	-0.692308	-3.55	4.32708e-05
CRIP2	cysteine-rich protein 2	chr14q32.3	105014698	0	-0.692308	-8.69	0.000314787
MTA1	metastasis associated 1 /// metastasis associated 1	chr14q32.3	1.05004e+08	0	-0.692308	-2.29	0.00159759
KIAA0284	KIAA0284	chr14q32.33	1.04419e+08	0	-0.692308	-2.31	0.000507559
C14orf2	chromosome 14 open reading frame 2	chr14q32.33	103452999	0	-0.692308	2.34	0.000863209
IGHA1 /// IGHA2 /// MGC27165	immunoglobulin heavy constant alpha 1 /// immunoglobulin heavy constant alpha 2 (A2m marker) /// hypothetical protein MGC27165	chr14q32.33	1.05417e+08	0	-0.692308	-92.05	0.00126907
RPS17	ribosomal protein S17	chr15q	1.95408e+06	0.461538	-0.153846	1.39	0.0044206
TNFSF5IP1	tumor necrosis factor superfamily, member 5-induced protein 1	chr18p11.21	1.27044e+07	0.461538	-0.0769231	1.65	0.000556854
FAM38B	family with sequence similarity 38, member B	chr18p11.22	1.06743e+07	0.461538	-0.0769231	4.94	0.00544031
RNMT	RNA (guanine-7-) methyltransferase	chr18p11.22-p11.23	1.37356e+07	0.461538	-0.0769231	2.35	0.00365074
NDUFV2	NADH dehydrogenase (ubiquinone) flavoprotein 2, 24kDa	chr18p11.31-p11.2	9108530	0.461538	-0.0769231	2.28	4.85538e-05
TYMS	thymidylate synthetase	chr18p11.32	655571	0.461538	-0.153846	9	0.000285819
USP14	ubiquitin specific protease 14 (tRNA-guanine transglycosylase)	chr18p11.32	175399	0.461538	-0.153846	1.77	0.000607873
MYOM1	myomesin 1 (skelemin) 185kDa	chr18p11.32-p11.31	3120378	0.461538	-0.0769231	-4.43	0.000301022
COLEC12	collectin sub-family member 12 /// collectin sub-family member 12	chr18pter-p11.3	390163	0.461538	-0.153846	-3.42	0.00723098
IER3IP1	immediate early response 3 interacting protein 1	chr18q12	43015457	0.461538	-0.153846	2.37	5.98553e-05
P15RS	hypothetical protein FLJ10656	chr18q12.2	31863664	0.461538	-0.0769231	4.63	0.000808522
SLC39A6	solute carrier family 39 (zinc transporter), member 6	chr18q12.2	3.19532e+07	0.461538	-0.0769231	3.05	0.00256573
SLC39A6	solute carrier family 39 (zinc transporter), member 6	chr18q12.2	31952847	0.461538	-0.0769231	2.53	0.00611051
RPL17	ribosomal protein L17	chr18q21	4.52704e+07	0.461538	-0.153846	1.5	0.00325283
RPL17	ribosomal protein L17	chr18q21	45270824	0.461538	-0.153846	1.51	0.00390452
TCF4	transcription factor 4	chr18q21.1	5.12262e+07	0.461538	-0.153846	-5.73	0.000128367
TCF4	Transcription factor 4	chr18q21.1	51043241	0.461538	-0.153846	-4.58	0.000133015
TCF4	Transcription factor 4	chr18q21.1	51041916	0.461538	-0.153846	-6.92	0.000157641
TCF4	Transcription factor 4	chr18q21.1	51043241	0.461538	-0.153846	-6.44	0.000557572
TCF4	transcription factor 4	chr18q21.1	51047391	0.461538	-0.153846	-5.01	0.000644488
SETBP1	SET binding protein 1	chr18q21.1	4.07171e+07	0.461538	-0.153846	-3.8	0.000649935
TCF4	Transcription factor 4	chr18q21.1	51043241	0.461538	-0.153846	-6.01	0.000901086
TCF4	Transcription factor 4	chr18q21.1	51043241	0.461538	-0.153846	-5.02	0.00121126
SMAD2	SMAD, mothers against DPP homolog 2 (Drosophila)	chr18q21.1	4.36494e+07	0.461538	-0.153846	1.68	0.00489407
WDR7	WD repeat domain 7	chr18q21.1-q22	5.26805e+07	0.461538	-0.153846	-2.21	0.00350787
TXNL1	thioredoxin-like 1	chr18q21.2	52438962	0.461538	-0.153846	1.68	0.000599364
NARS	asparaginyl-tRNA synthetase /// asparaginyl-tRNA synthetase	chr18q21.2-q21.3	5.34294e+07	0.461538	-0.153846	2.33	2.19663e-06
ST8SIA3	ST8 alpha-N-acetyl-neuraminide alpha-2,8-sialyltransferase 3	chr18q21.31	5.31739e+07	0.461538	-0.153846	-1.91	0.00553903
RPL18A /// LOC285053 /// LOC347544 /// LOC390354	ribosomal protein L18a /// similar to ribosomal protein L18a; 60S ribosomal protein L18a /// similar to ribosomal protein L18a; 60S ribosomal protein L18a /// similar to ribosomal protein L18a; 60S ribosomal protein L18a	chr19p13 /// chr2p16.3 /// chrXq28	1.52449e+08	0.769231	0	1.65	0.00101068
NDUFS7	NADH dehydrogenase (ubiquinone) Fe-S protein 7, 20kDa (NADH-coenzyme Q reductase) /// NADH dehydrogenase (ubiquinone) Fe-S protein 7, 20kDa (NADH-coenzyme Q reductase)	chr19p13.3	1.34074e+06	0.461538	-0.230769	5.69	1.32039e-05
TIMM13	translocase of inner mitochondrial membrane 13 homolog (yeast)	chr19p13.3	2378062	0.461538	-0.153846	3.33	3.49683e-05
GAMT	guanidinoacetate N-methyltransferase	chr19p13.3	1.3503e+06	0.461538	-0.230769	7.85	5.18499e-05
DF	D component of complement (adipsin)	chr19p13.3	812640	0.461538	-0.230769	-14.37	9.62108e-05
CDC34	cell division cycle 34	chr19p13.3	487897	0.461538	-0.230769	2.76	0.000137922
ATP5D	ATP synthase, H+ transporting, mitochondrial F1 complex, delta subunit	chr19p13.3	1194289	0.461538	-0.230769	2.77	0.00017638
C19orf24	chromosome 19 open reading frame 24	chr19p13.3	1.22839e+06	0.461538	-0.230769	1.6	0.00045724
RKHD1	ring finger and KH domain containing 1	chr19p13.3	1506042	0.461538	-0.230769	3.25	0.00131748
MADCAM1	mucosal vascular addressin cell adhesion molecule 1	chr19p13.3	451920	0.461538	-0.230769	-2.01	0.00257519
ATP5D	ATP synthase, H+ transporting, mitochondrial F1 complex, delta subunit	chr19p13.3	1194295	0.461538	-0.230769	1.55	0.00341823
PALM	paralemmin	chr19p13.3	679664	0.461538	-0.230769	-2.09	0.00365074
GPX4	glutathione peroxidase 4 (phospholipid hydroperoxidase)	chr19p13.3	1.05637e+06	0.461538	-0.230769	1.77	0.00454817
BTBD2	BTB (POZ) domain containing 2	chr19p13.3	1939372	0.461538	-0.153846	1.68	0.00547427
CIRBP	cold inducible RNA binding protein	chr19p13.3	1.22226e+06	0.461538	-0.230769	-1.94	0.0057893
RPS15	ribosomal protein S15	chr19p13.3	1.39044e+06	0.461538	-0.230769	1.41	0.0066433
SF3A2	splicing factor 3a, subunit 2, 66kDa	chr19p13.3-p13.2	2193770	0.461538	-0.153846	2.06	0.00372902
CHMP2A	chromatin modifying protein 2A	chr19q	6.37565e+07	0.461538	-0.0769231	1.72	0.00947133
EHD2	EH-domain containing 2	chr19q13.3	2.87405e+07	0	-0.692308	-2.51	0.000562899
RPS5	ribosomal protein S5 /// ribosomal protein S5	chr19q13.4	6.35942e+07	0.461538	-0.0769231	1.9	0.000878687
ZNF447	zinc finger protein 447	chr19q13.43	63294239	0.461538	-0.0769231	-10.16	0.000151952
UBE2M	ubiquitin-conjugating enzyme E2M (UBC12 homolog, yeast)	chr19q13.43	63760227	0.461538	-0.0769231	2.29	0.000356607
