# Supplementary material for: Genome wide analysis and clinical correlation of chromosomal and transcriptional mutations in cancers of the biliary tract
Source: J Exp Clin Cancer Res. 2009 May 12;28(1):62. doi: 10.1186/1756-9966-28-62 (PMC2698861; doi:10.1186/1756-9966-28-62)
Supplement: Additional File 7 — Gene Expression Changes in Unstable Genomic Regions for Gallbladder Cancer. [file 1756-9966-28-62-S7.xls]

## Sheet: Sheet1
Supplemental Data Table 6. Gene expression changes in regions of highest chromosomal instability in gallbladder cancer
Gene Symbol	Gene Title	Chromosomal Location	Position	% Amplified	% Deleted	Fold Change	FDR
XKR8	X Kell blood group precursor-related family, member 8	chr1p35.3	27978068	0	-0.666667	1.8	0.000863873
STX12	syntaxin 12	chr1p35-p34.1	27809486	0	-0.666667	-2.44	0.00494988
PINK1	PTEN induced putative kinase 1	chr1p36	2.07142e+07	0	-0.666667	-1.8	0.00953934
NR0B2	nuclear receptor subfamily 0, group B, member 2	chr1p36.1	26923361	0	-0.666667	-12.15	0.00210706
RCC1	regulator of chromosome condensation 1	chr1p36.1	28675687	0	-0.666667	3.5	0.00521585
MGC12760	hypothetical protein MGC12760 /// hypothetical protein MGC12760	chr1p36.13	1.66964e+07	0	-0.777778	-6.82	0.000878633
C1orf63	chromosome 1 open reading frame 63	chr1p36.13-p35.1	2.53175e+07	0	-0.666667	-4.27	0.00069169
TARDBP	TAR DNA binding protein /// TAR DNA binding protein	chr1p36.22	1.10193e+07	0	-0.444444	-2.59	0.00296486
VPS13D	vacuolar protein sorting 13D (yeast)	chr1p36.22-p36.21	1.24284e+07	0	-0.444444	-3.22	4.9076e-05
VPS13D	vacuolar protein sorting 13D (yeast)	chr1p36.22-p36.21	1.24284e+07	0	-0.444444	-2.49	0.000176123
HSPB7	heat shock 27kDa protein family, member 7 (cardiovascular)	chr1p36.23-p34.3	1.60878e+07	0	-0.555556	-5.43	0.00484994
WNT4	wingless-type MMTV integration site family, member 4 /// wingless-type MMTV integration site family, member 4	chr1p36.23-p35.1	2.22033e+07	0	-0.666667	-2	0.00643537
ZBTB40	zinc finger and BTB domain containing 40	chr1pter-q31.3	2.25933e+07	0	-0.666667	-2.66	0.000143305
ZBTB40	zinc finger and BTB domain containing 40	chr1pter-q31.3	22593537	0	-0.666667	-2.25	0.00282809
ANP32E	acidic (leucine-rich) nuclear phosphoprotein 32 family, member E /// acidic (leucine-rich) nuclear phosphoprotein 32 family, member E	chr1q21.2	147013574	0.111111	0	3.57	0.00566007
C2orf23	chromosome 2 open reading frame 23	chr2p11.2	86414607	0.111111	0	-8.76	0.000198363
C2orf23	chromosome 2 open reading frame 23	chr2p11.2	86414604	0.111111	0	-11.72	0.00109562
USP39	ubiquitin specific protease 39	chr2p11.2	85771512	0.111111	0	2.25	0.00175311
FLJ13910	hypothetical protein FLJ13910	chr2p11.2	8.6888e+07	0.111111	0	2.22	0.00178968
TMSB10	thymosin, beta 10	chr2p11.2	8.5045e+07	0.111111	0	2.68	0.00198673
KCMF1	potassium channel modulatory factor 1	chr2p11.2	85151366	0.111111	0	1.74	0.00670279
GGCX	gamma-glutamyl carboxylase	chr2p12	8.56989e+07	0.111111	0	2.64	0.00669365
ACTG2	actin, gamma 2, smooth muscle, enteric	chr2p13.1	7.40451e+07	0.111111	0	-83.53	6.25866e-07
ANTXR1	anthrax toxin receptor 1	chr2p13.1	69197177	0.111111	0	-3.63	4.5401e-05
FLJ14668	hypothetical protein FLJ14668	chr2p13.3	7.04352e+07	0.111111	0	2.37	0.000559152
MEIS1	Meis1, myeloid ecotropic viral integration site 1 homolog (mouse)	chr2p14-p13	66642919	0.111111	0	-8.02	3.02759e-05
PPP1CB	protein phosphatase 1, catalytic subunit, beta isoform	chr2p23	2.89113e+07	0.111111	0	-1.83	0.00639565
YPEL5	yippee-like 5 (Drosophila)	chr2p23.1	30288264	0.111111	0	-2.1	0.00417429
WDR43	WD repeat domain 43	chr2p23.2	29055960	0.111111	0	2.17	0.00415602
FLJ20254	Hypothetical protein FLJ20254	chr2p23.3	2.71736e+07	0.111111	0	1.62	0.00732756
EMILIN1	elastin microfibril interfacer 1	chr2p23.3-p23.2	27217249	0.111111	0	-4.4	0.00681824
RHOB	ras homolog gene family, member B	chr2p24	20569648	0.111111	0	-2.77	0.00667267
ID2 /// ID2B	inhibitor of DNA binding 2, dominant negative helix-loop-helix protein /// inhibitor of DNA binding 2B, dominant negative helix-loop-helix protein	chr2p25 /// chr3p21.1	8.77383e+06	0.111111	0	-5.34	0.00378892
ID2 /// ID2B	inhibitor of DNA binding 2, dominant negative helix-loop-helix protein /// inhibitor of DNA binding 2B, dominant negative helix-loop-helix protein	chr2p25 /// chr3p21.1	8.77388e+06	0.111111	0	-2.42	0.00983113
LPIN1	lipin 1	chr2p25.1	11887194	0.111111	0	-3.04	0.00254638
MTCBP-1	membrane-type 1 matrix metalloproteinase cytoplasmic tail binding protein-1	chr2p25.2	5.05078e+06	0.111111	0	-3.26	0.000574005
RRM2	ribonucleotide reductase M2 polypeptide	chr2p25-p24	10217623	0.111111	0	63.95	9.10137e-07
RRM2	ribonucleotide reductase M2 polypeptide	chr2p25-p24	10217002	0.111111	0	57.99	4.5401e-05
ITSN2	intersectin 2	chr2pter-p25.1	2.44162e+07	0.111111	0	-2	0.00214918
CLK1	CDC-like kinase 1	chr2q33	2.01548e+08	0.111111	-0.555556	-5.28	0.000483627
AOX1	aldehyde oxidase 1	chr2q33	2.01319e+08	0.111111	-0.444444	-12.05	0.00337484
AOX1	aldehyde oxidase 1	chr2q33	2.01319e+08	0.111111	-0.444444	-4.83	0.00681824
DES	desmin	chr2q35	2.20113e+08	0.111111	-0.444444	-101.78	2.55118e-07
APEG1	aortic preferentially expressed gene 1	chr2q35	2.2015e+08	0.111111	-0.444444	-4.64	0.000307904
DES /// FAM48A	desmin /// family with sequence similarity 48, member A	chr2q35 /// chr13q13.3	2.20117e+08	0.111111	-0.444444	-19.39	8.55168e-08
TNS	Tensin /// Tensin	chr2q35-q36	2.18491e+08	0.111111	-0.444444	-12.87	0.000275751
TNS1	tensin 1 /// tensin 1	chr2q35-q36	2.18491e+08	0.111111	-0.444444	-7.95	0.00073035
PTMA /// LOC440085 /// LOC441454 /// LOC441456	prothymosin, alpha (gene sequence 28) /// similar to prothymosin alpha /// hypothetical gene supported by BC013859 /// hypothetical gene supported by BC013859; BC070480	chr2q35-q36 /// chr12p13.2 /// chr9q22.32 /// chr9q22.33	91562823	0	-0.555556	1.81	0.00845094
ABCB6	ATP-binding cassette, sub-family B (MDR/TAP), member 6	chr2q36	2.19905e+08	0.111111	-0.444444	-2.64	0.000171527
IRS1	insulin receptor substrate 1	chr2q36	227457711	0.111111	-0.444444	-4.64	0.00574991
COL4A3	collagen, type IV, alpha 3 (Goodpasture antigen)	chr2q36-q37	2.28003e+08	0.111111	-0.444444	-2.99	0.00103608
HDAC4	histone deacetylase 4	chr2q37.2	239882766	0.111111	-0.444444	-14.76	1.48573e-12
PDZRN3	PDZ domain containing RING finger 3	chr3p13	7.36355e+07	0	-0.444444	-11.28	7.03715e-05
AER61	AER61 glycosyltransferase	chr3p14.1	69108271	0	-0.444444	-2.81	0.00191833
ACOX2	acyl-Coenzyme A oxidase 2, branched chain	chr3p14.3	58480934	0	-0.444444	-2.55	0.00242943
LAMB2	laminin, beta 2 (laminin S)	chr3p21	4.91396e+07	0	-0.555556	-5.19	0.000455478
UBE1L	ubiquitin-activating enzyme E1-like	chr3p21	49822035	0	-0.444444	-3.55	0.00776614
SFMBT1	Scm-like with four mbt domains 1	chr3p21.1	5.29331e+07	0	-0.444444	2.4	0.000521945
NISCH	nischarin	chr3p21.1	52483398	0	-0.444444	-3.2	0.00911389
AMT	aminomethyltransferase (glycine cleavage system protein T)	chr3p21.2-p21.1	49432123	0	-0.555556	-6.31	0.00332783
ARIH2	ariadne homolog 2 (Drosophila)	chr3p21.2-p21.3	48966587	0	-0.555556	-2.08	4.2374e-05
RBM5	RNA binding motif protein 5	chr3p21.3	5.01162e+07	0	-0.444444	-4.15	6.69732e-06
RBM5	RNA binding motif protein 5	chr3p21.3	50116384	0	-0.444444	-3.04	0.000114705
HYAL2	hyaluronoglucosaminidase 2	chr3p21.3	5.03327e+07	0	-0.444444	-1.66	0.000589998
RBM6	RNA binding motif protein 6	chr3p21.3	5.00211e+07	0	-0.444444	-3.74	0.000816392
WDR6	WD repeat domain 6	chr3p21.31	4.90241e+07	0	-0.555556	-3.31	0.00137015
PLXNB1	plexin B1	chr3p21.31	4.84309e+07	0	-0.555556	-3.67	0.00152952
FYCO1	FYVE and coiled-coil domain containing 1	chr3p21.31	4.59734e+07	0	-0.444444	-3.74	0.000120456
VIPR1	vasoactive intestinal peptide receptor 1	chr3p22	4.25422e+07	0	-0.444444	-6.41	0.00299082
RPSA /// LOC388524 /// LOC388654	ribosomal protein SA /// similar to Laminin receptor 1 /// similar to 40S ribosomal protein SA (p40) (34/67 kDa laminin receptor) (Colon carcinoma laminin-binding protein) (NEM/1CHD4) (Multidrug resistance-associated protein MGr1-Ag)	chr3p22.2 /// chr19p12 /// chr1p21.1	39428558	0	-0.444444	1.74	0.00203662
STAC	SH3 and cysteine rich domain	chr3p22.3	36480800	0	-0.444444	-2.43	0.000337894
CLEC3B	C-type lectin domain family 3, member B	chr3p22-p21.3	45047670	0	-0.444444	-6.65	0.0096835
NKTR	natural killer-tumor recognition sequence	chr3p23-p21	42641070	0	-0.444444	-2.94	0.00749108
MYLK	myosin, light polypeptide kinase /// myosin, light polypeptide kinase	chr3q21	1.24859e+08	0.444444	0	-22.64	1.19122e-05
RUVBL1	RuvB-like 1 (E. coli)	chr3q21	129303920	0.444444	0	2.75	0.00681824
ALDH1L1	aldehyde dehydrogenase 1 family, member L1	chr3q21.2	127343608	0.444444	0	4.95	0.00853703
TM4SF1	transmembrane 4 L six family member 1	chr3q21-q25	150571088	0.444444	0	6.66	0.00393853
H41	hypothetical protein H41	chr3q22.1	1.34783e+08	0.444444	0	2.36	0.000595681
ATP2C1	ATPase, Ca++ transporting, type 2C, member 1	chr3q22.1	1.3215e+08	0.444444	0	2.21	0.0018533
TOPBP1	topoisomerase (DNA) II binding protein 1	chr3q22.1	134832783	0.444444	0	2.53	0.00251912
SRPRB	signal recognition particle receptor, B subunit	chr3q22.1	135021911	0.444444	0	2.56	0.00513981
CLDN18	claudin 18	chr3q22.3	1.39235e+08	0.444444	0	76.55	0.000975616
CLDN18	claudin 18	chr3q22.3	139222229	0.444444	0	18.21	0.00988881
TRPC1	transient receptor potential cation channel, subfamily C, member 1	chr3q22-q24	143967695	0.444444	0	-2.55	0.00252455
TRPC1	transient receptor potential cation channel, subfamily C, member 1	chr3q22-q24	143967695	0.444444	0	-4.65	0.00284975
RBP1	retinol binding protein 1, cellular	chr3q23	1.4073e+08	0.444444	0	-21.9	1.50558e-05
TFDP2	transcription factor Dp-2 (E2F dimerization partner 2)	chr3q23	1.43192e+08	0.444444	0	-2.87	0.00135201
TFDP2	transcription factor Dp-2 (E2F dimerization partner 2)	chr3q23	1.43191e+08	0.444444	0	-4.18	0.00623744
EVI1	ecotropic viral integration site 1	chr3q24-q28	170299983	0.444444	0	8.42	0.000152384
SERP1	stress-associated endoplasmic reticulum protein 1	chr3q25.1	151745768	0.444444	0	1.89	0.00311312
RARRES1	retinoic acid receptor responder (tazarotene induced) 1	chr3q25.32	159919038	0.444444	0	14.82	0.00644143
RARRES1	retinoic acid receptor responder (tazarotene induced) 1	chr3q25.32	1.59904e+08	0.444444	0	16.82	0.00667267
RARRES1	retinoic acid receptor responder (tazarotene induced) 1	chr3q25.32	159919038	0.444444	0	9.7	0.00980161
PLD1	phospholipase D1, phophatidylcholine-specific	chr3q26	172907120	0.444444	0	-9.43	5.67718e-05
PLD1	phospholipase D1, phophatidylcholine-specific	chr3q26	172907120	0.444444	0	-9.34	0.000304413
PLD1	phospholipase D1, phophatidylcholine-specific	chr3q26	172845155	0.444444	0	-11.87	0.000792323
ECT2	epithelial cell transforming sequence 2 oncogene	chr3q26.1-q26.2	174012661	0.444444	0	22.88	6.8146e-07
FLJ13197	hypothetical protein FLJ13197	chr4p14	38462851	0	-0.555556	-4.08	0.000886794
TBC1D1	TBC1 (tre-2/USP6, BUB2, cdc16) domain family, member 1	chr4p14	3.78817e+07	0	-0.555556	-3.14	0.00418391
CD38	CD38 antigen (p45)	chr4p15	15491499	0	-0.666667	3.59	0.0099189
CCKAR	cholecystokinin A receptor	chr4p15.1-p15.2	2.61628e+07	0	-0.555556	-12.02	3.03254e-09
GBA3	glucosidase, beta, acid 3 (cytosolic)	chr4p15.31	22433936	0	-0.555556	-8.39	0.000456026
FBXL5	F-box and leucine-rich repeat protein 5	chr4p15.33	15308062	0	-0.666667	-2.93	0.00063148
WFS1	Wolfram syndrome 1 (wolframin)	chr4p16	6406356	0	-0.555556	-12.82	3.86047e-06
WDR1	WD repeat domain 1	chr4p16.1	9.77356e+06	0	-0.666667	-1.97	0.00407782
ADD1	adducin 1 (alpha)	chr4p16.3	2925570	0	-0.555556	-2.79	5.43842e-05
ADD1	adducin 1 (alpha) /// adducin 1 (alpha)	chr4p16.3	2.94171e+06	0	-0.555556	-2.34	0.0021048
PCGF3	polycomb group ring finger 3	chr4p16.3	752165	0	-0.555556	-2.06	0.00434164
TACC3	transforming, acidic coiled-coil containing protein 3	chr4p16.3	1.70231e+06	0.111111	-0.444444	5.43	0.00335323
KLHL2	kelch-like 2, Mayven (Drosophila)	chr4q21.2	166544212	0	-0.444444	-2.76	0.00103608
SCRG1	scrapie responsive protein 1	chr4q31-q32	1.7469e+08	0	-0.555556	-13.71	0.000149618
CTSO	cathepsin O	chr4q31-q32	1.57218e+08	0	-0.555556	-4.71	0.00792712
RAPGEF2	Rap guanine nucleotide exchange factor (GEF) 2	chr4q32.1	160592877	0	-0.444444	-1.7	0.00890566
KIAA0992	palladin	chr4q32.3	170209124	0	-0.444444	-3.86	0.00263718
NEK1	NIMA (never in mitosis gene a)-related kinase 1	chr4q33	170798808	0	-0.444444	-3.98	5.99319e-05
GPM6A	glycoprotein M6A	chr4q34	177018928	0	-0.555556	-15.13	5.14325e-06
GPM6A	glycoprotein M6A	chr4q34	177019185	0	-0.555556	-5.44	0.000130041
CASP3	caspase 3, apoptosis-related cysteine protease	chr4q34	185934862	0	-0.555556	3.47	0.000583629
FLJ11539	hypothetical protein FLJ11539	chr4q34.1	1.74834e+08	0	-0.555556	-19.78	2.11481e-06
PDLIM3	PDZ and LIM domain 3	chr4q35	186815014	0	-0.555556	-16.25	9.32569e-05
SLC25A4	solute carrier family 25 (mitochondrial carrier; adenine nucleotide translocator), member 4	chr4q35	1.86442e+08	0	-0.555556	-2.51	0.000137049
MLF1IP	MLF1 interacting protein	chr4q35.1	1.86008e+08	0	-0.555556	11.87	0.000197481
PPAP2A	phosphatidic acid phosphatase type 2A	chr5q11	5.48115e+07	0	-0.444444	-6.01	0.000670963
PPAP2A	phosphatidic acid phosphatase type 2A	chr5q11	54811496	0	-0.444444	-4.06	0.00570448
DHFR	dihydrofolate reductase	chr5q11.2-q13.2	79972274	0	-0.555556	2.22	0.0039681
ENC1	ectodermal-neural cortex (with BTB-like domain)	chr5q12-q13.3	7.39669e+07	0	-0.555556	4.09	0.00604018
MAP1B	Microtubule-associated protein 1B	chr5q13	7.15403e+07	0	-0.555556	-7.61	0.00113406
PIK3R1	phosphoinositide-3-kinase, regulatory subunit 1 (p85 alpha)	chr5q13.1	6.75956e+07	0	-0.444444	-3.58	0.00304446
PIK3R1	phosphoinositide-3-kinase, regulatory subunit 1 (p85 alpha)	chr5q13.1	6.75956e+07	0	-0.444444	-5.01	0.00623744
PDE8B	phosphodiesterase 8B	chr5q13.3	7.6711e+07	0	-0.555556	-14.92	1.43052e-08
NR2F1	Nuclear receptor subfamily 2, group F, member 1	chr5q14	92951237	0	-0.555556	-14.33	5.99319e-05
NR2F1	nuclear receptor subfamily 2, group F, member 1	chr5q14	92950996	0	-0.555556	-3.88	0.000386013
MEF2C	MADS box transcription enhancer factor 2, polypeptide C (myocyte enhancer factor 2C)	chr5q14	8.81323e+07	0	-0.555556	-6.9	0.00416552
MEF2C	MADS box transcription enhancer factor 2, polypeptide C (myocyte enhancer factor 2C)	chr5q14	8.81323e+07	0	-0.555556	-7.83	0.00488514
SSBP2	single-stranded DNA binding protein 2	chr5q14.1	80916312	0	-0.555556	-4.98	6.42307e-05
SSBP2	single-stranded DNA binding protein 2	chr5q14.1	80917093	0	-0.555556	-3.93	0.000259345
DKFZP564D172	hypothetical protein DKFZp564D172	chr5q15	9.2981e+07	0	-0.555556	-3.61	0.00113406
HSD17B4	hydroxysteroid (17-beta) dehydrogenase 4	chr5q21	118861023	0	-0.444444	-2.82	0.00225081
PJA2	praja 2, RING-H2 motif containing	chr5q21.3	1.08736e+08	0	-0.444444	-2.73	0.000244727
DMXL1	Dmx-like 1	chr5q22	118523902	0	-0.444444	-4.32	0.000130041
YTHDC2	YTH domain containing 2	chr5q22.2	1.12958e+08	0	-0.444444	-3.41	0.00306088
CDO1	cysteine dioxygenase, type I	chr5q22-q23	1.15174e+08	0	-0.444444	-4.59	0.00048003
MARCH3	membrane-associated ring finger (C3HC4) 3	chr5q23.2	126313658	0	-0.444444	-6.95	0.000798477
LMNB1	lamin B1	chr5q23.3-q31.1	126170851	0	-0.444444	7.82	5.99319e-05
SKP1A	S-phase kinase-associated protein 1A (p19A)	chr5q31	133530284	0	-0.555556	-2.01	0.0014143
SKP1A	S-phase kinase-associated protein 1A (p19A)	chr5q31	1.33531e+08	0	-0.555556	-1.65	0.00887538
C5orf5	chromosome 5 open reading frame 5	chr5q31	137349083	0	-0.444444	-6.18	0.0001608
APBB3	amyloid beta (A4) precursor protein-binding, family B, member 3	chr5q31	139921051	0	-0.444444	-2.1	0.00133769
KLHL3	kelch-like 3 (Drosophila)	chr5q31	1.3704e+08	0	-0.444444	-3.67	0.00627001
PURA	purine-rich element binding protein A	chr5q31	1.39475e+08	0	-0.444444	-2.33	0.00648464
PCDHGC3 /// PCDHGB4 /// PCDHGA8 /// PCDHGA12 /// PCDHGC5 /// PCDHGC4 /// PCDHGB7 /// PCDHGB6 /// PCDHGB5 /// PCDHGB3 /// PCDHGB2 /// PCDHGB1 /// PCDHGA11 /// PCDHGA10 /// PCDHGA9 /// PCDHGA7 /// PCDHGA6 /// PCDHGA5 /// PCDHGA4 /// PCDHGA3 /// PCDHGA2 /// PCDHGA1	protocadherin gamma subfamily C, 3 /// protocadherin gamma subfamily B, 4 /// protocadherin gamma subfamily A, 8 /// protocadherin gamma subfamily A, 12 /// protocadherin gamma subfamily C, 5 /// protocadherin gamma subfamily C, 4 /// protocadherin gamma subfamily B, 7 /// protocadherin gamma subfamily B, 6 /// protocadherin gamma subfamily B, 5 /// protocadherin gamma subfamily B, 3 /// protocad…	chr5q31	1.40825e+08	0	-0.444444	-2.24	0.0099189
C5orf4	chromosome 5 open reading frame 4	chr5q31-q32	1.5418e+08	0	-0.444444	-6.91	0.00462107
C5orf4	chromosome 5 open reading frame 4	chr5q31-q32	154179036	0	-0.444444	-2.62	0.00770183
DPYSL3	dihydropyrimidinase-like 3	chr5q32	1.46782e+08	0	-0.444444	-11.24	0.00459527
ADAM19	a disintegrin and metalloproteinase domain 19 (meltrin beta)	chr5q32-q33	1.56886e+08	0	-0.444444	-3.93	0.00639565
ANXA6	annexin A6	chr5q32-q34	1.50489e+08	0	-0.444444	-3.04	0.00870834
KCNMB1	potassium large conductance calcium-activated channel, subfamily M, beta member 1	chr5q34	1.69743e+08	0	-0.444444	-27.59	1.25013e-06
NPM1	nucleophosmin (nucleolar phosphoprotein B23, numatrin)	chr5q35	170763065	0	-0.444444	2.46	0.00279391
PTTG1	pituitary tumor-transforming 1	chr5q35.1	159784883	0	-0.444444	41.32	5.9179e-06
HSPC111	hypothetical protein HSPC111	chr5q35.2	1.75746e+08	0	-0.444444	2.41	0.00483614
HNRPH1	Heterogeneous nuclear ribonucleoprotein H1 (H)	chr5q35.3	1.78974e+08	0	-0.444444	-2.08	0.00279117
BTNL8	butyrophilin-like 8	chr5q35.3	180284638	0	-0.444444	-8.42	0.00294858
RNF130	ring finger protein 130	chr5q35.3	1.79358e+08	0	-0.444444	-2.74	0.00587223
LMBRD1	LMBR1 domain containing 1	chr6q13	70502995	0	-0.555556	-4.23	0.00286117
RWDD1	RWD domain containing 1	chr6q13-q22.33	117010931	0	-0.777778	-1.76	0.00923714
EEF1A1	eukaryotic translation elongation factor 1 alpha 1	chr6q14.1	74284938	0	-0.666667	-1.39	0.00246699
EEF1A1	eukaryotic translation elongation factor 1 alpha 1	chr6q14.1	7.42858e+07	0	-0.666667	-1.36	0.00913194
NT5E	5'-nucleotidase, ecto (CD73)	chr6q14-q21	86239371	0	-0.777778	-3.75	0.00534343
C6orf111	chromosome 6 open reading frame 111	chr6q16.3	99955681	0	-0.777778	-6.34	1.19122e-05
C6orf111	chromosome 6 open reading frame 111	chr6q16.3	99955681	0	-0.777778	-3.92	0.00140935
SEC63	SEC63-like (S. cerevisiae)	chr6q21	108342333	0	-0.777778	-3	0.000377231
FLJ10159	hypothetical protein FLJ10159	chr6q21	108074657	0	-0.777778	-13.75	0.000441462
OSTM1	osteopetrosis associated transmembrane protein 1	chr6q21	1.08477e+08	0	-0.777778	-3.76	0.00308314
SEC63	SEC63-like (S. cerevisiae)	chr6q21	1.08342e+08	0	-0.777778	-1.83	0.00357452
KIAA0274	KIAA0274	chr6q21	1.10186e+08	0	-0.777778	-2.43	0.00974395
MAN1A1	Mannosidase, alpha, class 1A, member 1	chr6q22	1.19626e+08	0	-0.777778	-3.89	0.00581358
PLN	phospholamban	chr6q22.1	1.18982e+08	0	-0.777778	-16.3	0.000106746
PLN	phospholamban	chr6q22.1	1.18987e+08	0	-0.777778	-23.77	0.000116518
PLN	phospholamban	chr6q22.1	1.18982e+08	0	-0.777778	-54.24	0.000149618
TSPYL4	TSPY-like 4	chr6q22.1	1.1668e+08	0	-0.777778	-2.08	0.00638208
RNF146	ring finger protein 146 /// ring finger protein 146	chr6q22.1-q22.33	127649992	0	-0.777778	-2.07	0.00756515
TDE2	tumor differentially expressed 2	chr6q22.31	1.22821e+08	0	-0.777778	-2.91	0.00215606
EPB41L2	erythrocyte membrane protein band 4.1-like 2	chr6q23	1.31314e+08	0	-0.777778	-5.45	0.00338752
EPB41L2	erythrocyte membrane protein band 4.1-like 2	chr6q23	131314097	0	-0.777778	-4.33	0.00494217
STX7	Syntaxin 7	chr6q23.1	1.32822e+08	0	-0.777778	-3.5	0.000334602
STX7	Syntaxin 7	chr6q23.1	1.32822e+08	0	-0.777778	-2.73	0.00869481
AHI1	Abelson helper integration site	chr6q23.3	1.35751e+08	0	-0.777778	-3.61	0.00221996
PEX3	peroxisomal biogenesis factor 3	chr6q23-q24	1.43833e+08	0	-0.777778	-2.14	0.00559178
EPM2A	epilepsy, progressive myoclonus type 2A, Lafora disease (laforin)	chr6q24	146043230	0	-0.777778	-2.04	0.000595089
AKAP12	A kinase (PRKA) anchor protein (gravin) 12	chr6q24-q25	151754479	0	-0.777778	-22.36	0.000515329
SYNE1	spectrin repeat containing, nuclear envelope 1	chr6q25	1.52545e+08	0	-0.777778	-2.77	0.00918177
FBXO5	F-box protein 5	chr6q25-q26	1.5339e+08	0	-0.777778	1.77	0.0041289
SLC22A3	solute carrier family 22 (extraneuronal monoamine transporter), member 3	chr6q26-q27	1.60792e+08	0	-0.777778	-4.88	0.00106788
RPS6KA2	ribosomal protein S6 kinase, 90kDa, polypeptide 2	chr6q27	166794192	0	-0.777778	-6.6	0.00192353
RPS6KA2	ribosomal protein S6 kinase, 90kDa, polypeptide 2	chr6q27	1.66903e+08	0	-0.777778	-2.58	0.00954483
FGFR1	fibroblast growth factor receptor 1 (fms-related tyrosine kinase 2, Pfeiffer syndrome)	chr8p11.2-p11.1	38413394	0.111111	-0.666667	-3.61	1.33149e-06
FGFR1	fibroblast growth factor receptor 1 (fms-related tyrosine kinase 2, Pfeiffer syndrome)	chr8p11.2-p11.1	38417406	0.111111	-0.666667	-7.73	0.0006389
TMEM66	transmembrane protein 66	chr8p12	3.00501e+07	0.111111	-0.666667	-1.94	0.00564906
DDHD2	DDHD domain containing 2	chr8p12	38223900	0.111111	-0.666667	-2.66	0.00934693
GPR124	G protein-coupled receptor 124	chr8p12	37814386	0.111111	-0.666667	-4.95	0.00943668
C8orf41	chromosome 8 open reading frame 41	chr8p12	33483054	0.222222	-0.555556	1.38	0.00744827
SCARA3	scavenger receptor class A, member 3	chr8p21	2.7567e+07	0.111111	-0.555556	-1.99	0.00797173
PDLIM2	PDZ and LIM domain 2 (mystique)	chr8p21.2	22500842	0.111111	-0.555556	-3.45	0.00574428
CLU	clusterin (complement lysis inhibitor, SP-40,40, sulfated glycoprotein 2, testosterone-repressed prostate message 2, apolipoprotein J)	chr8p21-p12	2.75182e+07	0.111111	-0.555556	-14.19	0.000217357
CLU	clusterin (complement lysis inhibitor, SP-40,40, sulfated glycoprotein 2, testosterone-repressed prostate message 2, apolipoprotein J)	chr8p21-p12	2.75122e+07	0.111111	-0.555556	-16.98	0.000303124
CLU	clusterin (complement lysis inhibitor, SP-40,40, sulfated glycoprotein 2, testosterone-repressed prostate message 2, apolipoprotein J)	chr8p21-p12	2.75182e+07	0.111111	-0.555556	-11.77	0.000515329
DPYSL2	dihydropyrimidinase-like 2	chr8p22-p21	26531490	0.111111	-0.555556	-3.56	0.00918832
DPYS	dihydropyrimidinase	chr8q22	1.05505e+08	0.444444	0	-11.5	0.000102295
ANGPT1	angiopoietin 1	chr8q22.3-q23	108357827	0.444444	0	-4.79	0.00165973
ANGPT1	angiopoietin 1	chr8q22.3-q23	108456093	0.444444	0	-5.55	0.00255651
EIF2C2	Eukaryotic translation initiation factor 2C, 2	chr8q24	141603542	0.444444	0	1.92	0.00501562
DEPDC6	DEP domain containing 6	chr8q24.12	121043542	0.444444	0	11.07	2.08901e-05
TRPS1	trichorhinophalangeal syndrome I	chr8q24.12	116620164	0.444444	0	-6.06	0.000635718
GPR172A	G protein-coupled receptor 172A	chr8q24.3	1.45554e+08	0.444444	0	2.73	0.00105524
SLC39A4	solute carrier family 39 (zinc transporter), member 4	chr8q24.3	1.45611e+08	0.444444	0	4.76	0.00306283
RPL8	ribosomal protein L8	chr8q24.3	1.46025e+08	0.444444	0	1.79	0.00315015
GPR172A	G protein-coupled receptor 172A	chr8q24.3	145554385	0.444444	0	3.74	0.00380393
EXOSC4	exosome component 4	chr8q24.3	145206527	0.444444	0	1.87	0.00654744
EXOSC4	exosome component 4	chr8q24.3	1.45207e+08	0.444444	0	1.9	0.00729673
SMARCA2	SWI/SNF related, matrix associated, actin dependent regulator of chromatin, subfamily a, member 2	chr9p22.3	2101196	0.111111	-0.444444	-3	0.00418391
BNC2	basonuclin 2	chr9p22.3-p22.2	1.64173e+07	0.111111	-0.444444	-6.04	0.000147169
MPDZ	multiple PDZ domain protein	chr9p24-p22	13168458	0	-0.444444	-7.19	0.00164683
MPDZ	multiple PDZ domain protein	chr9p24-p22	1.31062e+07	0	-0.444444	-3.38	0.00646111
HPS1	Hermansky-Pudlak syndrome 1	chr10q23.1-q23.3	1.00188e+08	0	-0.444444	2.3	0.00262567
ACTA2	actin, alpha 2, smooth muscle, aorta	chr10q23.3	9.06937e+07	0	-0.444444	-10.16	4.46894e-06
C10orf3	chromosome 10 open reading frame 3	chr10q23.33	9.52644e+07	0	-0.444444	8.52	0.000878633
SORBS1	sorbin and SH3 domain containing 1	chr10q23.3-q24.1	97186322	0	-0.444444	-25.42	0.000284088
SORBS1	sorbin and SH3 domain containing 1	chr10q23.3-q24.1	9.71261e+07	0	-0.444444	-1.77	0.00436067
SLC25A28	solute carrier family 25, member 28 /// solute carrier family 25, member 28	chr10q23-q24	1.01361e+08	0	-0.444444	-1.42	0.00581077
ABCC2	ATP-binding cassette, sub-family C (CFTR/MRP), member 2	chr10q24	1.01567e+08	0	-0.444444	-14.84	2.59279e-05
CYP2C9	cytochrome P450, family 2, subfamily C, polypeptide 9	chr10q24	96718279	0	-0.444444	-15.13	0.00537558
SFRP5	secreted frizzled-related protein 5	chr10q24.1	9.95191e+07	0	-0.444444	-7.87	0.00090034
KIF11	kinesin family member 11	chr10q24.1	94374050	0	-0.444444	4.96	0.00639125
WASF3	WAS protein family, member 3	chr13q12	2.60955e+07	0.111111	-0.444444	-2.15	0.00702404
LOC283537	hypothetical protein LOC283537	chr13q12.3	28174455	0.111111	-0.444444	-16.23	2.27558e-06
PABPC3	poly(A) binding protein, cytoplasmic 3 /// poly(A) binding protein, cytoplasmic 3	chr13q12-q13	24569509	0.111111	-0.444444	2.2	1.39893e-05
13CDNA73	hypothetical protein CG003	chr13q13.1	3.16361e+07	0.111111	-0.444444	-15.35	3.23618e-06
13CDNA73	Hypothetical protein CG003	chr13q13.1	31736327	0.111111	-0.444444	-2.62	0.000529693
13CDNA73	hypothetical protein CG003	chr13q13.1	31736327	0.111111	-0.444444	-2.04	0.00870834
NOVA1	neuro-oncological ventral antigen 1	chr14q	2.60607e+07	0.111111	-0.444444	-6.19	2.58722e-05
PRKD1	protein kinase D1	chr14q11	2.9291e+07	0.111111	-0.444444	-4.48	0.00775984
BCL2L2	BCL2-like 2	chr14q11.2-q12	2.28483e+07	0.111111	-0.444444	-3.35	0.000309937
REC8L1	REC8-like 1 (yeast)	chr14q11.2-q12	2.37152e+07	0.111111	-0.444444	-7.92	0.00195986
GARNL1	GTPase activating Rap/RanGAP domain-like 1	chr14q13.2	3.51221e+07	0.111111	-0.444444	-2.32	0.00048003
PELI2	pellino homolog 2 (Drosophila)	chr14q21	55746364	0	-0.555556	-2.76	0.00126203
PLEKHC1	pleckstrin homology domain containing, family C (with FERM domain) member 1	chr14q22.1	5.24406e+07	0	-0.555556	-16.25	1.27782e-05
PLEKHC1	pleckstrin homology domain containing, family C (with FERM domain) member 1	chr14q22.1	5.24406e+07	0	-0.555556	-14.81	4.5401e-05
PLEKHC1	pleckstrin homology domain containing, family C (with FERM domain) member 1	chr14q22.1	5.24587e+07	0	-0.555556	-5.24	0.000739158
TRIM9	tripartite motif-containing 9	chr14q22.1	50571649	0.111111	-0.444444	-5.71	3.37892e-05
SAMD4	sterile alpha motif domain containing 4	chr14q22.2	54284195	0	-0.555556	-7.81	0.000271752
GMFB	glia maturation factor, beta	chr14q22.2	54019527	0	-0.555556	3.66	0.00748215
RTN1	reticulon 1	chr14q23.1	5.92698e+07	0	-0.555556	-25.63	5.50785e-05
RTN1	reticulon 1	chr14q23.1	59149888	0	-0.555556	-9.56	0.000142348
RAB15	RAB15, member RAS onocogene family	chr14q23.3	64483657	0	-0.555556	2.42	0.00225081
SFRS5	splicing factor, arginine/serine-rich 5	chr14q24	69305899	0	-0.555556	-3.14	3.08208e-05
SFRS5	splicing factor, arginine/serine-rich 5	chr14q24	69306063	0	-0.555556	-2.88	0.000126608
RDH11	retinol dehydrogenase 11 (all-trans and 9-cis)	chr14q24.1	67222737	0	-0.555556	-3.4	0.00225577
ACTN1	Actinin, alpha 1	chr14q24.1-q24.2	68463194	0	-0.555556	-4.12	0.000130041
ACTN1	actinin, alpha 1	chr14q24.1-q24.2|14q24|14q22-q24	6.84634e+07	0	-0.555556	-5.75	5.06267e-05
ACTN1	actinin, alpha 1	chr14q24.1-q24.2|14q24|14q22-q24	6.84635e+07	0	-0.555556	-2.76	0.00014024
NEK9	NIMA (never in mitosis gene a)- related kinase 9	chr14q24.3	7.46199e+07	0	-0.555556	-2.63	0.000807555
FUT8	fucosyltransferase 8 (alpha (1,6) fucosyltransferase)	chr14q24.3	65114500	0	-0.555556	4.58	0.00223093
PNMA1	paraneoplastic antigen MA1	chr14q24.3	73249297	0	-0.555556	-2.74	0.00713995
ZAP128	peroxisomal long-chain acyl-coA thioesterase	chr14q24.3	7.31089e+07	0	-0.555556	-2.5	0.00907394
RBM25	RNA binding motif protein 25	chr14q24.3	7.26268e+07	0	-0.555556	-1.98	0.00985306
SPTLC2	serine palmitoyltransferase, long chain base subunit 2	chr14q24.3-q31	77102556	0	-0.555556	3.78	0.000412789
CALM1	calmodulin 1 (phosphorylase kinase, delta)	chr14q24-q31	89943166	0	-0.555556	-3.11	4.18023e-06
CALM1	calmodulin 1 (phosphorylase kinase, delta)	chr14q24-q31	89943166	0	-0.555556	-2.62	0.00296341
EML1	echinoderm microtubule associated protein like 1	chr14q32	9.94038e+07	0	-0.555556	-4.98	3.1333e-05
EML1	echinoderm microtubule associated protein like 1	chr14q32	99403563	0	-0.555556	-4.8	9.98971e-05
MEG3	maternally expressed 3	chr14q32	1.0038e+08	0	-0.555556	-5.53	0.000253934
MEG3	maternally expressed 3	chr14q32	1.00338e+08	0	-0.555556	-6.64	0.000307904
DDX24	DEAD (Asp-Glu-Ala-Asp) box polypeptide 24	chr14q32	9.36022e+07	0	-0.555556	-1.9	0.00127876
DLK1	delta-like 1 homolog (Drosophila)	chr14q32	1.00267e+08	0	-0.555556	-25.6	0.00236749
MOAP1	modulator of apoptosis 1	chr14q32	9.27196e+07	0	-0.555556	-2.54	0.00481516
FBLN5	fibulin 5	chr14q32.1	91444657	0	-0.555556	-20.11	0.000270459
SERPINA6	serine (or cysteine) proteinase inhibitor, clade A (alpha-1 antiproteinase, antitrypsin), member 6	chr14q32.1	93849882	0	-0.555556	-26.53	0.00738097
SERPINA5	serine (or cysteine) proteinase inhibitor, clade A (alpha-1 antiproteinase, antitrypsin), member 5	chr14q32.1	9.41235e+07	0	-0.555556	-16.06	0.00774568
SERPINA1	serine (or cysteine) proteinase inhibitor, clade A (alpha-1 antiproteinase, antitrypsin), member 1	chr14q32.1	9.39169e+07	0	-0.555556	9.65	0.00855334
BDKRB1	bradykinin receptor B1	chr14q32.1-q32.2	95800307	0	-0.555556	-8.34	2.37919e-06
BDKRB2	bradykinin receptor B2	chr14q32.1-q32.2	9.57767e+07	0	-0.555556	-3.27	0.0096835
KNS2	kinesin 2 60/70kDa	chr14q32.3	1.03237e+08	0	-0.555556	-3.08	0.00175711
KNS2	kinesin 2 60/70kDa	chr14q32.3	1.03216e+08	0	-0.555556	-2.84	0.0035271
KIAA0329	KIAA0329	chr14q32.32	101967658	0	-0.555556	-1.66	0.00578944
CDCA4	cell division cycle associated 4	chr14q32.33	104548269	0	-0.555556	2.97	0.00103608
DNCH1	dynein, cytoplasmic, heavy polypeptide 1	chr14q32.3-qter|14q32	1.0157e+08	0	-0.555556	-1.77	0.00337558
SNRPN	SNRPN upstream reading frame	chr15q11.2	2.29164e+07	0	-0.555556	-21.9	2.63789e-07
GM88	88-kDa golgi protein	chr15q11.2	32462718	0	-0.444444	-14.85	0.00292595
SNRPN /// SNURF	small nuclear ribonucleoprotein polypeptide N /// SNRPN upstream reading frame	chr15q11.2 /// chr15q12	2.2763e+07	0	-0.555556	-14.93	0.000559152
SNRPN /// SNURF	small nuclear ribonucleoprotein polypeptide N /// SNRPN upstream reading frame	chr15q11.2 /// chr15q12	22758143	0	-0.555556	-14.52	0.00139838
D15F37 /// LOC440248	D15F37 gene /// hypothetical LOC440248	chr15q11.2 /// chr15q13.1	2.08707e+07	0	-0.555556	-6.91	0.00393853
NDN	necdin homolog (mouse)	chr15q11.2-q12	21482715	0	-0.555556	-11.97	0.00390627
IPW	imprinted in Prader-Willi syndrome	chr15q11-q12	22914585	0	-0.555556	-5.37	4.59905e-07
ACTC	actin, alpha, cardiac muscle	chr15q11-q14	3.2872e+07	0	-0.444444	-2.74	0.00730969
LOC283768 /// LOC388080 /// LOC388189 /// LOC390535 /// LOC400304 /// LOC440234 /// DKFZp434P162	hypothetical LOC283768 /// similar to hypothetical protein /// similar to hypothetical protein /// golgi autoantigen, golgin family member /// similar to hypothetical protein /// similar to hypothetical protein /// hypothetical protein DKFZp434P162	chr15q13.1 /// chr15q11.2 /// chr15p13	3.06862e+07	0	-0.444444	-7.69	7.64148e-05
LOC440270	golgin-67	chr15q14	32463116	0	-0.444444	-9.28	0.0007685
IVD	isovaleryl Coenzyme A dehydrogenase	chr15q14-q15	3.84985e+07	0	-0.444444	-2.42	0.00562886
IVD	isovaleryl Coenzyme A dehydrogenase	chr15q14-q15	38491666	0	-0.444444	-2.07	0.00681824
BUB1B	BUB1 budding uninhibited by benzimidazoles 1 homolog beta (yeast)	chr15q15	3.82706e+07	0	-0.444444	6.43	0.00832254
NUSAP1	nucleolar and spindle associated protein 1	chr15q15.1	3.94365e+07	0	-0.444444	20.95	6.69732e-06
NUSAP1	nucleolar and spindle associated protein 1	chr15q15.1	3.9425e+07	0	-0.444444	21.88	2.9046e-05
M-RIP	myosin phosphatase-Rho interacting protein	chr17p11.2	17019425	0	-0.666667	-2.59	0.00298488
M-RIP	myosin phosphatase-Rho interacting protein	chr17p11.2	1.70196e+07	0	-0.666667	-2.45	0.00573651
MFAP4	microfibrillar-associated protein 4	chr17p11.2	19229207	0.111111	-0.555556	-39.62	0.00130611
ALDH3A2	aldehyde dehydrogenase 3 family, member A2	chr17p11.2	19507089	0.111111	-0.444444	-7.94	0.000377231
ALDH3A2	aldehyde dehydrogenase 3 family, member A2	chr17p11.2	1.95062e+07	0.111111	-0.444444	-5.38	0.000635718
ALDH3A2	aldehyde dehydrogenase 3 family, member A2	chr17p11.2	1.95066e+07	0.111111	-0.444444	-12.2	0.000846977
FLJ10847	hypothetical protein FLJ10847	chr17p11.2	19400348	0.111111	-0.444444	-2.86	0.0039681
KIAA0672	KIAA0672 gene product	chr17p12	12734632	0	-0.666667	-3.82	0.00159169
PMP22	peripheral myelin protein 22	chr17p12-p11.2	15090192	0	-0.666667	-5.58	0.00383594
MYH10	myosin, heavy polypeptide 10, non-muscle	chr17p13	8333587	0	-0.666667	-5.35	0.00135448
VAMP2	vesicle-associated membrane protein 2 (synaptobrevin 2)	chr17p13.1	8.0051e+06	0	-0.666667	-2.2	0.000729858
GABARAP	GABA(A) receptor-associated protein	chr17p13.1	7085469	0	-0.666667	-1.87	0.0052934
AURKB	aurora kinase B	chr17p13.1	8.05172e+06	0	-0.666667	2.78	0.00946438
MGC14376	hypothetical protein MGC14376	chr17p13.3	1563899	0	-0.666667	-11.55	0.000114631
PAFAH1B1	platelet-activating factor acetylhydrolase, isoform Ib, alpha subunit 45kDa	chr17p13.3	2.48966e+06	0	-0.666667	-2.52	0.00322383
ACADVL	acyl-Coenzyme A dehydrogenase, very long chain	chr17p13-p11	7066631	0	-0.666667	-2.43	0.00723947
EIF5A	eukaryotic translation initiation factor 5A	chr17p13-p12	7153932	0	-0.666667	2.43	0.00369283
CYB561	cytochrome b-561	chr17q11-qter	58866675	0.444444	0	2.56	0.00336547
CYB561	cytochrome b-561	chr17q11-qter	5.88708e+07	0.444444	0	3.49	0.00770166
DDX5	DEAD (Asp-Glu-Ala-Asp) box polypeptide 5 /// DEAD (Asp-Glu-Ala-Asp) box polypeptide 5	chr17q21	59929534	0.444444	0	-1.93	0.00114055
NME1	non-metastatic cells 1, protein (NM23A) expressed in	chr17q21.3	46590168	0.444444	0	5.26	0.000117457
NME2	non-metastatic cells 2, protein (NM23B) expressed in	chr17q21.3	4.66015e+07	0.444444	0	2.34	0.00034079
HOXB7	homeo box B7	chr17q21.3	4.40415e+07	0.444444	0	12.94	0.00113406
HOXB7	homeo box B7	chr17q21.3	44041360	0.444444	0	9.65	0.00285717
FLJ13855	hypothetical protein FLJ13855	chr17q21.32	4.43511e+07	0.444444	0	1.88	0.00580271
ANKRD40	ankyrin repeat domain 40 /// ankyrin repeat domain 40	chr17q21.33	46129518	0.444444	0	1.74	0.000186341
PRO1855	hypothetical protein PRO1855	chr17q21.33	45821755	0.444444	0	3.24	0.00419215
APPBP2	amyloid beta precursor protein (cytoplasmic tail) binding protein 2	chr17q21-q23	5.59168e+07	0.444444	0	-1.98	0.00928329
PCTP	phosphatidylcholine transfer protein	chr17q21-q24	5.11966e+07	0.444444	0	2.71	0.00713995
HLF	hepatic leukemia factor	chr17q22	50727411	0.444444	0	-7.97	0.000233599
HLF	hepatic leukemia factor	chr17q22	50726708	0.444444	0	-5.16	0.00103608
HLF	Hepatic leukemia factor	chr17q22	50727411	0.444444	0	-2.36	0.00129991
CA4	carbonic anhydrase IV	chr17q23	55586908	0.444444	0	-49.64	1.01216e-09
CA4	carbonic anhydrase IV	chr17q23	55586908	0.444444	0	-18.3	1.43052e-08
KPNA2	karyopherin alpha 2 (RAG cohort 1, importin alpha 1)	chr17q23.1-q23.3	6.34679e+07	0.444444	0	5.3	2.9046e-05
KPNA2	karyopherin alpha 2 (RAG cohort 1, importin alpha 1) /// karyopherin alpha 2 (RAG cohort 1, importin alpha 1)	chr17q23.1-q23.3	6.34678e+07	0.444444	0	4.72	0.00407497
KCNJ16	potassium inwardly-rectifying channel, subfamily J, member 16	chr17q23.1-q24.2	65613182	0.444444	0	-25.38	0.00951454
BIT1	Bcl-2 inhibitor of transcription	chr17q23.2	55134543	0.444444	0	2.13	0.00132651
TK1	thymidine kinase 1, soluble	chr17q23.2-q25.3	7.36883e+07	0.444444	0	10.74	2.94108e-06
WDR68	WD repeat domain 68	chr17q23.3	5.90221e+07	0.444444	0	2.13	0.00127876
HT008	uncharacterized hypothalamus protein HT008	chr17q23.3	59599099	0.444444	0	-2.3	0.00393862
ABCA8	ATP-binding cassette, sub-family A (ABC1), member 8	chr17q24	64419057	0.444444	0	-16.72	0.00259305
DKFZP586L0724	DKFZP586L0724 protein	chr17q24.2	63167174	0.444444	0	1.82	0.00774245
BIRC5	baculoviral IAP repeat-containing 5 (survivin)	chr17q25	7.37272e+07	0.444444	0	13.64	0.000270459
MRPL12	mitochondrial ribosomal protein L12	chr17q25	77282878	0.444444	0	2.65	0.000431072
H3F3B	H3 histone, family 3B (H3.3B)	chr17q25	71285771	0.444444	0	-3.63	0.00449461
SLC16A5	solute carrier family 16 (monocarboxylic acid transporters), member 5	chr17q25.1	7.06076e+07	0.444444	0	3.17	0.00167642
SLC16A5	solute carrier family 16 (monocarboxylic acid transporters), member 5	chr17q25.1	7.06076e+07	0.444444	0	3.43	0.00230762
ICT1	immature colon carcinoma transcript 1	chr17q25.1	7.05247e+07	0.444444	0	1.71	0.00784779
MXRA7	matrix-remodelling associated 7	chr17q25.1	7.21915e+07	0.444444	0	-4.12	0.00785567
SYNGR2	synaptogyrin 2	chr17q25.3	7.36783e+07	0.444444	0	3.5	0.00105524
PYCR1	pyrroline-5-carboxylate reductase 1	chr17q25.3	7.74858e+07	0.444444	0	3.28	0.00153014
SLC14A1	solute carrier family 14 (urea transporter), member 1 (Kidd blood group)	chr18q11-q12	4.15717e+07	0	-0.666667	-11.26	0.00418391
FHOD3	formin homology 2 domain containing 3	chr18q12	32583283	0	-0.666667	-6.63	0.00428797
MAPRE2	microtubule-associated protein, RP/EB family, member 2	chr18q12.1	3.09256e+07	0	-0.666667	-3.33	0.00011819
TTR	transthyretin (prealbumin, amyloidosis type I)	chr18q12.1	2.74293e+07	0	-0.666667	-44.51	0.0005873
MAPRE2	Microtubule-associated protein, RP/EB family, member 2	chr18q12.1	3.0977e+07	0	-0.666667	-2.52	0.00127876
PIK3C3	phosphoinositide-3-kinase, class 3	chr18q12.3	37852284	0	-0.666667	-1.83	0.00586106
LIPG	lipase, endothelial	chr18q21.1	45357743	0	-0.666667	-6.29	0.00103608
KIAA0427	KIAA0427	chr18q21.1	44481503	0	-0.666667	-3.14	0.00497709
SETBP1	SET binding protein 1	chr18q21.1	4.07171e+07	0.111111	-0.555556	-4.89	0.000934305
WDR7	WD repeat domain 7	chr18q21.1-q22	5.26805e+07	0	-0.666667	-2.96	0.00127082
SERPINB5	serine (or cysteine) proteinase inhibitor, clade B (ovalbumin), member 5	chr18q21.3	5.93092e+07	0	-0.666667	39.74	0.00052202
ZCCHC2	zinc finger, CCHC domain containing 2	chr18q21.33	58394714	0	-0.666667	-2.76	0.00554482
CYB5	cytochrome b-5	chr18q23	7.00757e+07	0	-0.666667	-5.9	8.00453e-05
CYB5	cytochrome b-5	chr18q23	7.00908e+07	0	-0.666667	-6.48	0.000253906
CYB5	cytochrome b-5	chr18q23	7.00908e+07	0	-0.666667	-6.79	0.000369146
MBP	myelin basic protein	chr18q23	72915412	0	-0.666667	-3.44	0.00846842
SFRS14	Splicing factor, arginine/serine-rich 14	chr19p12	18984016	0.111111	-0.666667	-3.36	0.007229
CYP4F11	cytochrome P450, family 4, subfamily F, polypeptide 11	chr19p13.1	1.58959e+07	0.111111	-0.555556	-5.65	0.00954943
GLT25D1	glycosyltransferase 25 domain containing 1	chr19p13.11	1.75521e+07	0.111111	-0.555556	2.05	0.00458911
HOOK2	hook homolog 2 (Drosophila)	chr19p13.13	1.27411e+07	0	-0.666667	-1.54	0.00187363
ANKRD25	ankyrin repeat domain 25	chr19p13.2	1.11369e+07	0	-0.666667	-10.54	0.000274605
CNN1	calponin 1, basic, smooth muscle	chr19p13.2-p13.1	1.15164e+07	0	-0.666667	-66.78	1.75305e-07
NFIC	nuclear factor I/C (CCAAT-binding transcription factor)	chr19p13.3	3.36263e+06	0	-0.666667	-3.05	0.000130041
PIP5K1C	phosphatidylinositol-4-phosphate 5-kinase, type I, gamma	chr19p13.3	3616313	0	-0.666667	-3.13	0.000329584
CIRBP	cold inducible RNA binding protein	chr19p13.3	1.22226e+06	0	-0.666667	-2.68	0.000920162
NFIC	nuclear factor I/C (CCAAT-binding transcription factor)	chr19p13.3	3365794	0	-0.666667	-2.63	0.00127876
AES	amino-terminal enhancer of split	chr19p13.3	3.00872e+06	0	-0.666667	-1.87	0.00206104
CIRBP	cold inducible RNA binding protein	chr19p13.3	1.22226e+06	0	-0.666667	-2.59	0.00461988
DAPK3	death-associated protein kinase 3	chr19p13.3	3.91514e+06	0	-0.666667	-1.61	0.00728099
GADD45B	growth arrest and DNA-damage-inducible, beta	chr19p13.3	2.42826e+06	0	-0.666667	-4.77	0.00840026
DF	D component of complement (adipsin)	chr19p13.3	812640	0	-0.666667	-8.1	0.00882502
GADD45B	growth arrest and DNA-damage-inducible, beta	chr19p13.3	2.4282e+06	0	-0.666667	-4.16	0.0096835
CYP4F2	cytochrome P450, family 4, subfamily F, polypeptide 2	chr19pter-p13.11	1.58599e+07	0.111111	-0.555556	-5.61	0.00105213
TPX2	TPX2, microtubule-associated, homolog (Xenopus laevis)	chr20q11.2	2.98219e+07	0.111111	0	7.93	0.00215606
CYP24A1	cytochrome P450, family 24, subfamily A, polypeptide 1	chr20q13	5.22137e+07	0.444444	0	4.36	0.000483627
DOK5	docking protein 5	chr20q13.2	5.26134e+07	0.444444	0	-6.05	0.000457541
ATP5J	ATP synthase, H+ transporting, mitochondrial F0 complex, subunit F6	chr21q21.1	2.60213e+07	0	-0.555556	-2.1	0.00898276
JAM2	junctional adhesion molecule 2	chr21q21.2	2.59714e+07	0	-0.555556	-7.08	0.00225081
ADAMTS1	a disintegrin-like and metalloprotease (reprolysin type) with thrombospondin type 1 motif, 1	chr21q21.2	27133252	0	-0.444444	-25.76	0.000177274
C21orf66	Chromosome 21 open reading frame 66	chr21q21.3	33032783	0	-0.444444	-2.77	0.00123626
SOD1	superoxide dismutase 1, soluble (amyotrophic lateral sclerosis 1 (adult))	chr21q22.1|21q22.11	31958405	0	-0.555556	-2.11	0.0025819
USP16	ubiquitin specific protease 16	chr21q22.11	29333782	0	-0.555556	-2.3	0.000198788
C21orf45	chromosome 21 open reading frame 45	chr21q22.11	32568176	0	-0.444444	5.05	0.00462107
ITSN1	intersectin 1 (SH3 domain protein)	chr21q22.1-q22.2	34034718	0	-0.444444	-4.05	0.00251912
ITSN1	intersectin 1 (SH3 domain protein)	chr21q22.1-q22.2	3.40346e+07	0	-0.444444	-2.54	0.00281473
ITSN1	intersectin 1 (SH3 domain protein)	chr21q22.1-q22.2	3.40346e+07	0	-0.444444	-3.1	0.00674531
SON	SON DNA binding protein	chr21q22.1-q22.2|21q22.11	3.38586e+07	0	-0.444444	-1.74	0.00159169
KCNJ15	potassium inwardly-rectifying channel, subfamily J, member 15	chr21q22.2	38592681	0	-0.555556	-17.74	0.000849393
KCNJ15	potassium inwardly-rectifying channel, subfamily J, member 15	chr21q22.2	3.85725e+07	0	-0.555556	-6.48	0.00127876
SH3BGR	SH3 domain binding glutamic acid-rich protein	chr21q22.3	39777496	0	-0.555556	-4.37	1.14648e-06
COL6A1	collagen, type VI, alpha 1	chr21q22.3	46249153	0	-0.555556	-9.03	0.000152384
H2BFS	H2B histone family, member S	chr21q22.3	4.38097e+07	0	-0.555556	14.04	0.000257224
COL6A1	collagen, type VI, alpha 1	chr21q22.3	46247031	0	-0.555556	-13.11	0.000331482
COL6A1	collagen, type VI, alpha 1	chr21q22.3	46235842	0	-0.555556	-4.13	0.00126437
COL6A1	collagen, type VI, alpha 1	chr21q22.3	46235842	0	-0.555556	-1.77	0.00165911
HRMT1L1	HMT1 hnRNP methyltransferase-like 1 (S. cerevisiae)	chr21q22.3	46892258	0	-0.555556	-3.13	0.0033819
COL6A2	collagen, type VI, alpha 2	chr21q22.3	4.63705e+07	0	-0.555556	-3.39	0.00379504
COL6A2	collagen, type VI, alpha 2	chr21q22.3	4.63665e+07	0	-0.555556	-11.42	0.00547466
SLC19A1	solute carrier family 19 (folate transporter), member 1	chr21q22.3	45772907	0	-0.555556	2.49	0.00568059
ADARB1	adenosine deaminase, RNA-specific, B1 (RED1 homolog rat)	chr21q22.3	45394922	0	-0.444444	-9.09	3.59901e-05
UBE2G2	ubiquitin-conjugating enzyme E2G 2 (UBC7 homolog, yeast)	chr21q22.3	45029931	0	-0.444444	-1.91	0.000500089
