# Supplementary material for: Genome wide analysis and clinical correlation of chromosomal and transcriptional mutations in cancers of the biliary tract
Source: J Exp Clin Cancer Res. 2009 May 12;28(1):62. doi: 10.1186/1756-9966-28-62 (PMC2698861; doi:10.1186/1756-9966-28-62)
Supplement: Additional File 8 — Over-representation Analysis – Tumor differentiation. [file 1756-9966-28-62-S8.xls]

## Sheet: tumorDiffBiCat.xls
Supplemental Data Table 8. Functional over-representation analysis of top ranking gene associated with high grade tumor differentiation in biliary tract cancers
Database	Functional category	P Value	Number of Genes in Functional category Among Top 100 Genes with Significantly Altered Expression in High Grade Tumors	Total # of Genes in Functional Catagoy	Total # of Genes in Database
GOTERM_MF_ALL	structural constituent of ribosome	8.74676e-08	14	426	17917
GOTERM_CC_ALL	ribosome	1.16837e-07	14	403	13998
GOTERM_CC_ALL	intracellular	3.09631e-07	64	8416	13998
SP_PIR_KEYWORDS	protein biosynthesis	5.16741e-07	9	184	21207
GOTERM_CC_ALL	ribonucleoprotein complex	1.55348e-06	15	592	13998
GOTERM_BP_ALL	macromolecule biosynthesis	2.23254e-06	18	907	14961
GOTERM_BP_ALL	cellular biosynthesis	2.26128e-06	22	1350	14961
GOTERM_BP_ALL	protein biosynthesis	2.76015e-06	17	819	14961
SP_PIR_KEYWORDS	ribosome	7.66627e-06	6	71	21207
GOTERM_BP_ALL	biosynthesis	1.1979e-05	22	1501	14961
GOTERM_CC_ALL	intracellular organelle	1.39916e-05	55	7024	13998
GOTERM_CC_ALL	organelle	1.41396e-05	55	7026	13998
KEGG_PATHWAY	HSA03010:RIBOSOME	1.4777e-05	10	227	4134
GOTERM_CC_ALL	intracellular non-membrane-bound organelle	2.83131e-05	23	1707	13998
GOTERM_CC_ALL	non-membrane-bound organelle	2.83131e-05	23	1707	13998
GOTERM_BP_ALL	macromolecule metabolism	5.94348e-05	42	4787	14961
GOTERM_BP_ALL	primary metabolism	7.6453e-05	57	7751	14961
GOTERM_BP_ALL	cellular metabolism	9.99534e-05	58	8024	14961
GOTERM_CC_ALL	large ribosomal subunit	0.000206854	5	57	13998
GOTERM_MF_ALL	structural molecule activity	0.000284784	15	1029	17917
SP_PIR_KEYWORDS	ribonucleoprotein	0.000417611	7	253	21207
GOTERM_BP_ALL	metabolism	0.00049041	59	8611	14961
