# Supplementary material for: Genome wide analysis and clinical correlation of chromosomal and transcriptional mutations in cancers of the biliary tract
Source: J Exp Clin Cancer Res. 2009 May 12;28(1):62. doi: 10.1186/1756-9966-28-62 (PMC2698861; doi:10.1186/1756-9966-28-62)
Supplement: Additional File 9 — Over-representation Analysis – Vascular Invasion. [file 1756-9966-28-62-S9.xls]

## Sheet: vascularInvasion.xls
Supplemental Data Table 9. Functional over-representation analysis of top ranking gene associated with vascular invasion in biliary tract cancers
Database	Functional category	P Value	Number of Genes in Functional category Among Top 100 Genes with Significantly Altered Expression in High Grade Tumors	Total # of Genes in Functional Catagoy	Total # of Genes in Database
SP_PIR_KEYWORDS	mitochondrion	6.47662e-18	25	589	21207
GOTERM_MF_ALL	hydrogen ion transporter activity	5.09799e-17	18	205	17917
GOTERM_MF_ALL	monovalent inorganic cation transporter activity	1.14016e-16	18	215	17917
GOTERM_BP_ALL	generation of precursor metabolites and energy	8.11943e-16	26	726	14961
GOTERM_MF_ALL	primary active transporter activity	1.96727e-15	18	254	17917
SP_PIR_KEYWORDS	oxidoreductase	6.15496e-15	22	562	21207
GOTERM_CC_ALL	mitochondrion	2.7174e-14	26	700	13998
KEGG_PATHWAY	HSA00190:OXIDATIVE PHOSPHORYLATION	1.11632e-13	17	141	4134
GOTERM_MF_ALL	carrier activity	3.53206e-13	21	538	17917
SP_PIR_KEYWORDS	respiratory chain	1.12815e-12	9	35	21207
GOTERM_MF_ALL	oxidoreductase activity	1.80463e-12	24	826	17917
GOTERM_CC_ALL	mitochondrial electron transport chain	4.53324e-12	10	48	13998
GOTERM_CC_ALL	cytoplasm	6.4037e-11	49	3691	13998
GOTERM_BP_ALL	acetyl-CoA metabolism	1.7559e-10	8	34	14961
GOTERM_BP_ALL	cellular respiration	4.05883e-10	8	38	14961
SP_PIR_KEYWORDS	transit peptide	6.9592e-10	14	327	21207
GOTERM_MF_ALL	electron transporter activity	1.31223e-09	14	303	17917
GOTERM_BP_ALL	tricarboxylic acid cycle	2.92817e-09	7	28	14961
GOTERM_BP_ALL	acetyl-CoA catabolism	2.92817e-09	7	28	14961
GOTERM_BP_ALL	coenzyme catabolism	4.58128e-09	7	30	14961
GOTERM_BP_ALL	oxidative phosphorylation	5.85204e-09	10	124	14961
GOTERM_BP_ALL	cofactor catabolism	1.02253e-08	7	34	14961
GOTERM_MF_ALL	cation transporter activity	1.0601e-08	18	677	17917
GOTERM_BP_ALL	aerobic respiration	1.22956e-08	7	35	14961
UP_SEQ_FEATURE	transit peptide:Mitochondrion	1.39111e-08	14	321	12351
GOTERM_BP_ALL	electron transport	2.0415e-08	15	457	14961
SP_PIR_KEYWORDS	tricarboxylic acid cycle	2.43154e-08	6	22	21207
GOTERM_MF_ALL	transporter activity	4.42199e-08	27	1751	17917
SP_PIR_KEYWORDS	ubiquinone	4.53072e-08	7	49	21207
GOTERM_BP_ALL	coenzyme metabolism	6.78082e-08	11	219	14961
SP_PIR_KEYWORDS	oxidative phosphorylation	1.28272e-07	6	30	21207
GOTERM_CC_ALL	mitochondrial inner membrane	1.34371e-07	10	149	13998
GOTERM_MF_ALL	oxidoreductase activity, acting on NADH or NADPH	1.53393e-07	8	87	17917
GOTERM_BP_ALL	cofactor metabolism	1.72575e-07	11	242	14961
SP_PIR_KEYWORDS	direct protein sequencing	1.95157e-07	27	2143	21207
SP_PIR_KEYWORDS	nad	2.33728e-07	9	156	21207
GOTERM_MF_ALL	electron carrier activity	3.02597e-07	8	96	17917
GOTERM_MF_ALL	ion transporter activity	3.18765e-07	18	857	17917
GOTERM_CC_ALL	organelle inner membrane	3.55584e-07	10	167	13998
GOTERM_MF_ALL	NADH dehydrogenase activity	4.11097e-07	7	62	17917
GOTERM_MF_ALL	NADH dehydrogenase (ubiquinone) activity	4.11097e-07	7	62	17917
GOTERM_MF_ALL	NADH dehydrogenase (quinone) activity	4.11097e-07	7	62	17917
SP_PIR_KEYWORDS	mitochondrial inner membrane	5.76199e-07	5	17	21207
GOTERM_MF_ALL	sodium ion transporter activity	5.98707e-07	7	66	17917
GOTERM_CC_ALL	mitochondrial membrane	6.695e-07	10	180	13998
GOTERM_MF_ALL	oxidoreductase activity, acting on NADH or NADPH, quinone or similar compound as acceptor	7.8124e-07	7	69	17917
GOTERM_MF_ALL	caa3-type cytochrome c oxidase	9.73163e-07	5	17	17917
GOTERM_MF_ALL	cbb3-type cytochrome c oxidase	9.73163e-07	5	17	17917
GOTERM_MF_ALL	aa3-type cytochrome c oxidase	9.73163e-07	5	17	17917
GOTERM_MF_ALL	ba3-type cytochrome c oxidase	9.73163e-07	5	17	17917
SP_PIR_KEYWORDS	inner membrane	1.26128e-06	7	85	21207
GOTERM_CC_ALL	mitochondrial envelope	1.42324e-06	10	197	13998
SP_PIR_KEYWORDS	electron transport	2.63728e-06	6	54	21207
SP_PIR_KEYWORDS	electron transfer	3.45855e-06	6	57	21207
SP_PIR_KEYWORDS	membrane-associated complex	5.54059e-06	5	29	21207
GOTERM_CC_ALL	organelle envelope	6.47765e-06	11	302	13998
GOTERM_BP_ALL	cellular catabolism	6.56216e-06	13	538	14961
GOTERM_CC_ALL	envelope	7.92263e-06	11	309	13998
KEGG_PATHWAY	HSA00020:CITRATE CYCLE (TCA CYCLE)	8.40767e-06	6	29	4134
GOTERM_MF_ALL	catalytic activity	1.50069e-05	48	6042	17917
GOTERM_MF_ALL	metal ion transporter activity	2.60221e-05	7	126	17917
GOTERM_BP_ALL	transport	3.51887e-05	29	2837	14961
GOTERM_BP_ALL	catabolism	3.81312e-05	13	642	14961
GOTERM_MF_ALL	heme-copper terminal oxidase activity	6.02419e-05	5	46	17917
GOTERM_MF_ALL	cytochrome-c oxidase activity	6.02419e-05	5	46	17917
GOTERM_MF_ALL	oxidoreductase activity, acting on heme group of donors, oxygen as acceptor	6.02419e-05	5	46	17917
GOTERM_MF_ALL	oxidoreductase activity, acting on heme group of donors	6.02419e-05	5	46	17917
SP_PIR_KEYWORDS	hydro-lyase	0.000122535	4	24	21207
KEGG_PATHWAY	HSA00720:REDUCTIVE CARBOXYLATE CYCLE (CO2 FIXATION)	0.000152096	4	11	4134
GOTERM_BP_ALL	establishment of localization	0.000156869	29	3077	14961
GOTERM_BP_ALL	localization	0.000172117	29	3093	14961
SP_PIR_KEYWORDS	carbon-oxygen lyase	0.000175533	4	27	21207
GOTERM_BP_ALL	metabolism	0.000179261	56	8611	14961
GOTERM_BP_ALL	cellular carbohydrate metabolism	0.000267373	9	360	14961
SP_PIR_KEYWORDS	iron	0.000407944	7	237	21207
GOTERM_MF_ALL	iron ion binding	0.000409856	8	292	17917
GOTERM_MF_ALL	obsolete molecular function	0.000541937	8	306	17917
SP_PIR_KEYWORDS	acetylation	0.000696281	8	364	21207
GOTERM_BP_ALL	cellular metabolism	0.000751143	52	8024	14961
COG_KOG_ONTOLOGY	Energy production and conversion	0.000888592	4	51	1929
