# Supplementary material for: Genome wide analysis and clinical correlation of chromosomal and transcriptional mutations in cancers of the biliary tract
Source: J Exp Clin Cancer Res. 2009 May 12;28(1):62. doi: 10.1186/1756-9966-28-62 (PMC2698861; doi:10.1186/1756-9966-28-62)
Supplement: Additional File 10 — Over-representation Analysis – Perineural Invasion. [file 1756-9966-28-62-S10.xls]

## Sheet: perneuralInvasion_DAVID.xls
Supplemental Data Table 8. Functional over-representation analysis of top ranking gene associated with perineural invasion in biliary tract cancers
Database	Functional category	P Value	Number of Genes in Functional category Among Top 100 Genes with Significantly Altered Expression in High Grade Tumors	Total # of Genes in Functional Catagoy	Total # of Genes in Database
SP_PIR_KEYWORDS	mitochondrion	1.2811e-12	19	589	21207
GOTERM_BP_ALL	generation of precursor metabolites and energy	1.99848e-11	21	726	14961
GOTERM_CC_ALL	mitochondrion	3.77148e-10	20	700	13998
GOTERM_MF_ALL	primary active transporter activity	3.88082e-08	11	254	17917
GOTERM_MF_ALL	hydrogen ion transporter activity	7.75069e-08	10	205	17917
GOTERM_MF_ALL	monovalent inorganic cation transporter activity	1.16467e-07	10	215	17917
SP_PIR_KEYWORDS	transit peptide	1.98645e-07	11	327	21207
GOTERM_MF_ALL	electron transporter activity	2.0164e-07	11	303	17917
SP_PIR_KEYWORDS	oxidoreductase	5.24612e-07	13	562	21207
GOTERM_BP_ALL	electron transport	6.29486e-07	13	457	14961
KEGG_PATHWAY	HSA00190:OXIDATIVE PHOSPHORYLATION	6.95909e-07	10	141	4134
GOTERM_MF_ALL	carrier activity	7.48379e-07	13	538	17917
GOTERM_MF_ALL	transporter activity	1.12061e-06	22	1751	17917
GOTERM_CC_ALL	organelle inner membrane	1.24419e-06	9	167	13998
GOTERM_CC_ALL	cytoplasm	1.73166e-06	37	3691	13998
GOTERM_BP_ALL	metabolism	1.82783e-06	57	8611	14961
GOTERM_CC_ALL	envelope	1.93458e-06	11	309	13998
GOTERM_CC_ALL	mitochondrial membrane	2.18523e-06	9	180	13998
GOTERM_CC_ALL	mitochondrial electron transport chain	3.1521e-06	6	48	13998
GOTERM_CC_ALL	mitochondrial envelope	4.27799e-06	9	197	13998
UP_SEQ_FEATURE	transit peptide:Mitochondrion	4.7411e-06	10	321	12351
GOTERM_BP_ALL	cellular metabolism	5.61655e-06	54	8024	14961
SP_PIR_KEYWORDS	respiratory chain	6.58847e-06	5	35	21207
GOTERM_CC_ALL	mitochondrial inner membrane	6.85254e-06	8	149	13998
GOTERM_MF_ALL	oxidoreductase activity	1.15354e-05	14	826	17917
GOTERM_CC_ALL	organelle envelope	1.28211e-05	10	302	13998
GOTERM_BP_ALL	oxidative phosphorylation	1.73727e-05	7	124	14961
SP_PIR_KEYWORDS	nad	1.76434e-05	7	156	21207
GOTERM_MF_ALL	ion transporter activity	8.15134e-05	13	857	17917
GOTERM_CC_ALL	organelle membrane	8.9329e-05	11	481	13998
GOTERM_MF_ALL	cation transporter activity	0.000222816	11	677	17917
SP_PIR_KEYWORDS	inner membrane	0.000223342	5	85	21207
GOTERM_CC_ALL	intracellular	0.000282078	55	8416	13998
SP_PIR_KEYWORDS	direct protein sequencing	0.000322702	19	2143	21207
GOTERM_MF_ALL	catalytic activity	0.00035274	38	6042	17917
GOTERM_BP_ALL	cellular physiological process	0.000472636	61	11042	14961
GOTERM_MF_ALL	electron carrier activity	0.000484786	5	96	17917
GOTERM_CC_ALL	intracellular membrane-bound organelle	0.000534654	43	5895	13998
GOTERM_CC_ALL	membrane-bound organelle	0.000539215	43	5897	13998
GOTERM_BP_ALL	transport	0.000668251	25	2837	14961
SP_PIR_KEYWORDS	ubiquinone	0.000669593	4	49	21207
GOTERM_CC_ALL	intracellular organelle	0.000704193	48	7024	13998
GOTERM_CC_ALL	organelle	0.000709877	48	7026	13998
GOTERM_BP_ALL	establishment of localization	0.000903445	26	3077	14961
GOTERM_BP_ALL	localization	0.000977588	26	3093	14961
